# Supplementary material for: Immunodominant T-cell epitopes from the SARS-CoV-2 spike antigen reveal robust pre-existing T-cell immunity in unexposed individuals
Source: Sci Rep. 2021 Jun 23;11:13164. doi: 10.1038/s41598-021-92521-4 (PMC8222233; doi:10.1038/s41598-021-92521-4)
Supplement: Supplementary file 16 — Supplementary Information 16. [file 41598_2021_92521_MOESM16_ESM.xlsx]

## Sheet: CDR3 list
Immunodominant T-cell epitopes from the SARS-CoV-2 spike antigen reveal robust pre-existing T-cell immunity in unexposed individuals Swapnil Mahajan*1, Vasumathi Kode*2, Keshav Bhojak*1, Coral Karunakaran*1, Kayla Lee2, Malini Manoharan1, Athulya Ramesh1, Sudheendra HV1., Ankita Srivastava1, Rekha Sathian1, Tahira Khan2, Prasanna Kumar1, Ravi Gupta1, Papia Chakraborty**2 and Amitabha Chaudhuri**2
CDR3_AA	V_Gene	D_Gene	J_Gene	Public_TCR	Epitope	Epitope gene	Epitope species	Present_in_samples	Sum_Frequency	D1_225_DMSO_1st_restim	D1_225_DMSO_2nd_restim	D1_225_DMSO_3rd_restim	D1_225_JPT_Spike_S1_1st_restim	D1_225_JPT_Spike_S1_2nd_restim	D1_225_JPT_Spike_S1_3rd_restim	D1_225_Pep1_1st_restim	D1_225_Pep1_2nd_restim	D1_225_Pep1_3rd_restim	D1_225_Pep7_1st_restim	D1_225_Pep7_2nd_restim	D1_225_Pep7_3rd_restim	D1_225_Pep_Mix_3rd_restim	D1_225_Pep_Mix_1st_restim	D1_225_Pep_Mix_2nd_restim	D1_225_PBMC_Time_zero	D2_089_DMSO_1st_restim	D2_089_DMSO_2nd_restim	D2_089_DMSO_3rd_restim	D2_089_JPT_Spike_S1_1st_restim	D2_089_JPT_Spike_S1_2nd_restim	D2_089_JPT_Spike_S1_3rd_restim	D2_089_Pep1_1st_restim	D2_089_Pep1_2nd_restim	D2_089_Pep1_3rd_restim	D2_089_Pep7_1st_restim	D2_089_Pep7_2nd_restim	D2_089_Pep7_3rd_restim	D2_089_Pep_Mix_1st_restim	D2_089_Pep_Mix_2nd_restim	D2_089_Pep_Mix_3rd_restim	D2_089_PBMC_Time_Zero
AALGGGREQYF	TRBV5-1*00	TRBD2*00,TRBD1*00	TRBJ2-7*00	0	nan	nan	nan	1	0.0063893680914957505	0.0	0.0	0.0	0.0	0.0	0.0	0.0	0.0	0.0	0.0	0.0063893680914957505	0.0	0.0	0.0	0.0	0.0	0.0	0.0	0.0	0.0	0.0	0.0	0.0	0.0	0.0	0.0	0.0	0.0	0.0	0.0	0.0	0.0
APLRSERETQYF	TRBV21-1*00	TRBD1*00	TRBJ2-5*00	0	nan	nan	nan	1	0.0029776970491022245	0.0	0.0	0.0029776970491022245	0.0	0.0	0.0	0.0	0.0	0.0	0.0	0.0	0.0	0.0	0.0	0.0	0.0	0.0	0.0	0.0	0.0	0.0	0.0	0.0	0.0	0.0	0.0	0.0	0.0	0.0	0.0	0.0	0.0
CAAAGYRLETQYF	TRBV2*00	TRBD1*00,TRBD2*00	TRBJ2-5*00	0	nan	nan	nan	1	0.006217745445501459	0.0	0.0	0.0	0.0	0.0	0.0	0.0	0.0	0.0	0.0	0.0	0.0	0.0	0.0	0.0	0.0	0.0	0.0	0.0	0.0	0.0	0.0	0.0	0.0	0.0	0.0	0.006217745445501459	0.0	0.0	0.0	0.0	0.0
CAAAKDGGWGYTF	TRBV12-3*00,TRBV12-4*00	TRBD1*00	TRBJ1-2*00	0	nan	nan	nan	1	0.0069566830535200816	0.0069566830535200816	0.0	0.0	0.0	0.0	0.0	0.0	0.0	0.0	0.0	0.0	0.0	0.0	0.0	0.0	0.0	0.0	0.0	0.0	0.0	0.0	0.0	0.0	0.0	0.0	0.0	0.0	0.0	0.0	0.0	0.0	0.0
CAADEANEQYF	TRBV6-1*00	nan	TRBJ2-7*00	0	nan	nan	nan	1	0.007269731262267672	0.0	0.0	0.0	0.0	0.0	0.0	0.0	0.0	0.0	0.0	0.0	0.0	0.0	0.0	0.0	0.0	0.007269731262267672	0.0	0.0	0.0	0.0	0.0	0.0	0.0	0.0	0.0	0.0	0.0	0.0	0.0	0.0	0.0
CAADRDSDNSPLHF	TRBV30*00	TRBD1*00,TRBD2*00	TRBJ1-6*00	0	nan	nan	nan	2	0.013192990818833414	0.0	0.0	0.0	0.0	0.0	0.0	0.0	0.0	0.0	0.0025080885856888467	0.0	0.0	0.0	0.0	0.0	0.0	0.0	0.0	0.0	0.0	0.0	0.0	0.0	0.0	0.0	0.0	0.0	0.0	0.0	0.0	0.0	0.010684902233144567
CAADREAQDEQFF	TRBV30*00	TRBD1*00	TRBJ2-1*00	0	nan	nan	nan	1	0.013728343538068696	0.0	0.0	0.0	0.0	0.0	0.0	0.0	0.0	0.0	0.0	0.0	0.0	0.0	0.0	0.0	0.0	0.0	0.0	0.0	0.0	0.0	0.0	0.0	0.0	0.0	0.013728343538068696	0.0	0.0	0.0	0.0	0.0	0.0
CAAEDPEWGAEAFF	TRBV30*00	TRBD1*00	TRBJ1-1*00	1	nan,KLGGALQAK	nan,IE1	nan,CMV	1	0.011617100371747211	0.0	0.0	0.0	0.0	0.0	0.0	0.0	0.0	0.0	0.0	0.0	0.0	0.0	0.0	0.0	0.011617100371747211	0.0	0.0	0.0	0.0	0.0	0.0	0.0	0.0	0.0	0.0	0.0	0.0	0.0	0.0	0.0	0.0
CAAGAGGHYEQFF	TRBV10-3*00	TRBD2*00,TRBD1*00	TRBJ2-1*00	0	nan	nan	nan	1	0.005342451116572284	0.0	0.0	0.0	0.0	0.0	0.0	0.0	0.0	0.0	0.0	0.0	0.0	0.0	0.0	0.0	0.0	0.0	0.0	0.0	0.0	0.0	0.0	0.0	0.0	0.0	0.0	0.0	0.0	0.0	0.0	0.0	0.005342451116572284
CAAGGGGINQPQHF	TRBV27*00	TRBD1*00	TRBJ1-5*00	0	nan	nan	nan	1	0.014564520827264782	0.0	0.0	0.0	0.0	0.0	0.0	0.0	0.0	0.0	0.0	0.0	0.0	0.0	0.0	0.014564520827264782	0.0	0.0	0.0	0.0	0.0	0.0	0.0	0.0	0.0	0.0	0.0	0.0	0.0	0.0	0.0	0.0	0.0
CAAGGGSSYNSPLHF	TRBV6-5*00	TRBD1*00	TRBJ1-6*00	0	nan	nan	nan	1	0.004637788702346721	0.004637788702346721	0.0	0.0	0.0	0.0	0.0	0.0	0.0	0.0	0.0	0.0	0.0	0.0	0.0	0.0	0.0	0.0	0.0	0.0	0.0	0.0	0.0	0.0	0.0	0.0	0.0	0.0	0.0	0.0	0.0	0.0	0.0
CAAGGGWENTEAFF	TRBV7-9*00	nan	TRBJ1-1*00	0	nan	nan	nan	1	0.005808550185873606	0.0	0.0	0.0	0.0	0.0	0.0	0.0	0.0	0.0	0.0	0.0	0.0	0.0	0.0	0.0	0.005808550185873606	0.0	0.0	0.0	0.0	0.0	0.0	0.0	0.0	0.0	0.0	0.0	0.0	0.0	0.0	0.0	0.0
CAAGGLPYEQYF	TRBV10-3*00	TRBD2*00,TRBD1*00	TRBJ2-7*00	0	nan	nan	nan	1	0.005808550185873606	0.0	0.0	0.0	0.0	0.0	0.0	0.0	0.0	0.0	0.0	0.0	0.0	0.0	0.0	0.0	0.005808550185873606	0.0	0.0	0.0	0.0	0.0	0.0	0.0	0.0	0.0	0.0	0.0	0.0	0.0	0.0	0.0	0.0
CAAGGSYNEQFF	TRBV7-8*00	TRBD1*00,TRBD2*00	TRBJ2-1*00	0	nan	nan	nan	3	0.01290447746797042	0.0	0.0	0.0	0.0	0.0	0.0	0.0	0.0	0.0	0.0	0.0	0.0	0.0	0.0	0.0	0.0	0.0024232437540892236	0.0	0.0	0.004019615724736715	0.0	0.0	0.0	0.006461617989144482	0.0	0.0	0.0	0.0	0.0	0.0	0.0	0.0
CAAGGYTF	TRBV10-3*00	TRBD2*00	TRBJ1-2*00	0	nan	nan	nan	1	0.005808550185873606	0.0	0.0	0.0	0.0	0.0	0.0	0.0	0.0	0.0	0.0	0.0	0.0	0.0	0.0	0.0	0.005808550185873606	0.0	0.0	0.0	0.0	0.0	0.0	0.0	0.0	0.0	0.0	0.0	0.0	0.0	0.0	0.0	0.0
CAAGGYTGELFF	TRBV27*00	TRBD1*00	TRBJ2-2*00	0	nan	nan	nan	1	0.010684902233144567	0.0	0.0	0.0	0.0	0.0	0.0	0.0	0.0	0.0	0.0	0.0	0.0	0.0	0.0	0.0	0.0	0.0	0.0	0.0	0.0	0.0	0.0	0.0	0.0	0.0	0.0	0.0	0.0	0.0	0.0	0.0	0.010684902233144567
CAAGPATNQPQHF	TRBV6-6*00	TRBD2*00	TRBJ1-5*00	0	nan	nan	nan	1	0.004019615724736715	0.0	0.0	0.0	0.0	0.0	0.0	0.0	0.0	0.0	0.0	0.0	0.0	0.0	0.0	0.0	0.0	0.0	0.0	0.0	0.004019615724736715	0.0	0.0	0.0	0.0	0.0	0.0	0.0	0.0	0.0	0.0	0.0	0.0
CAAGPGAGDTQYF	TRBV6-1*00	TRBD1*00	TRBJ2-3*00	0	nan	nan	nan	2	0.018651400695773094	0.016232260458213525	0.0	0.0	0.0024191402375595707	0.0	0.0	0.0	0.0	0.0	0.0	0.0	0.0	0.0	0.0	0.0	0.0	0.0	0.0	0.0	0.0	0.0	0.0	0.0	0.0	0.0	0.0	0.0	0.0	0.0	0.0	0.0	0.0
CAAGPRVGEQYF	TRBV29-1*00	TRBD2*00	TRBJ2-7*00	0	nan	nan	nan	1	0.005342451116572284	0.0	0.0	0.0	0.0	0.0	0.0	0.0	0.0	0.0	0.0	0.0	0.0	0.0	0.0	0.0	0.0	0.0	0.0	0.0	0.0	0.0	0.0	0.0	0.0	0.0	0.0	0.0	0.0	0.0	0.0	0.0	0.005342451116572284
CAAGRDSYEQYF	TRBV30*00	nan	TRBJ2-7*00	0	nan	nan	nan	4	0.03797861252701633	0.0	0.008687342541916427	0.0	0.0	0.0	0.0	0.0	0.013537906137184115	0.008229098090849242	0.007524265757066541	0.0	0.0	0.0	0.0	0.0	0.0	0.0	0.0	0.0	0.0	0.0	0.0	0.0	0.0	0.0	0.0	0.0	0.0	0.0	0.0	0.0	0.0
CAAGRRVFTGELFF	TRBV6-5*00	nan	TRBJ2-2*00	0	nan	nan	nan	2	0.012794906759104677	0.0	0.0	0.0	0.0	0.0	0.0	0.0	0.0	0.0	0.0	0.0	0.0	0.00743383883437407	0.005361067924730606	0.0	0.0	0.0	0.0	0.0	0.0	0.0	0.0	0.0	0.0	0.0	0.0	0.0	0.0	0.0	0.0	0.0	0.0
CAAGRTDTQYF	TRBV6-1*00	nan	TRBJ2-3*00	0	nan	nan	nan	3	0.01016648376906664	0.0	0.0	0.0	0.0	0.0	0.0	0.0028035549076228664	0.0	0.0	0.0025080885856888467	0.0	0.0	0.0	0.0	0.004854840275754928	0.0	0.0	0.0	0.0	0.0	0.0	0.0	0.0	0.0	0.0	0.0	0.0	0.0	0.0	0.0	0.0	0.0
CAAGTGDEQFF	TRBV15*00	TRBD1*00	TRBJ2-1*00	0	nan	nan	nan	1	0.005491337415227479	0.0	0.0	0.0	0.0	0.0	0.0	0.0	0.0	0.0	0.0	0.0	0.0	0.0	0.0	0.0	0.0	0.0	0.0	0.0	0.0	0.0	0.0	0.0	0.0	0.0	0.005491337415227479	0.0	0.0	0.0	0.0	0.0	0.0
CAAKGQLDTEAFF	TRBV10-3*00	TRBD1*00	TRBJ1-1*00	0	nan	nan	nan	1	0.005808550185873606	0.0	0.0	0.0	0.0	0.0	0.0	0.0	0.0	0.0	0.0	0.0	0.0	0.0	0.0	0.0	0.005808550185873606	0.0	0.0	0.0	0.0	0.0	0.0	0.0	0.0	0.0	0.0	0.0	0.0	0.0	0.0	0.0	0.0
CAAKPGGEFYNEQFF	TRBV10-3*00	TRBD1*00,TRBD2*00	TRBJ2-1*00	0	nan	nan	nan	3	0.044030651915841705	0.0	0.0	0.0	0.014514841425357432	0.0	0.0	0.0028035549076228664	0.0	0.0	0.0	0.0	0.0	0.0	0.0	0.0	0.0	0.0	0.0	0.0	0.0	0.0	0.0	0.0	0.0	0.0	0.0	0.0	0.0	0.0	0.0	0.0	0.02671225558286141
CAAKSGQTYSNQPQHF	TRBV6-1*00	TRBD1*00	TRBJ1-5*00	0	nan	nan	nan	1	0.0044148161229084805	0.0	0.0	0.0	0.0	0.0	0.0	0.0	0.0	0.0	0.0	0.0	0.0	0.0	0.0	0.0	0.0	0.0	0.0	0.0	0.0	0.0	0.0	0.0	0.0	0.0	0.0	0.0	0.0	0.0	0.0	0.0044148161229084805	0.0
CAALATGELFF	TRBV19*00	nan	TRBJ2-2*00	0	nan	nan	nan	1	0.004343671270958214	0.0	0.004343671270958214	0.0	0.0	0.0	0.0	0.0	0.0	0.0	0.0	0.0	0.0	0.0	0.0	0.0	0.0	0.0	0.0	0.0	0.0	0.0	0.0	0.0	0.0	0.0	0.0	0.0	0.0	0.0	0.0	0.0	0.0
CAALGDSPLHF	TRBV24-1*00	TRBD1*00	TRBJ1-6*00	0	nan	nan	nan	1	0.006217745445501459	0.0	0.0	0.0	0.0	0.0	0.0	0.0	0.0	0.0	0.0	0.0	0.0	0.0	0.0	0.0	0.0	0.0	0.0	0.0	0.0	0.0	0.0	0.0	0.0	0.0	0.0	0.006217745445501459	0.0	0.0	0.0	0.0	0.0
CAALGEPGQGNTEAFF	TRBV6-6*00	TRBD1*00	TRBJ1-1*00	0	nan	nan	nan	1	0.005808550185873606	0.0	0.0	0.0	0.0	0.0	0.0	0.0	0.0	0.0	0.0	0.0	0.0	0.0	0.0	0.0	0.005808550185873606	0.0	0.0	0.0	0.0	0.0	0.0	0.0	0.0	0.0	0.0	0.0	0.0	0.0	0.0	0.0	0.0
CAANRADTGELFF	TRBV19*00	TRBD1*00	TRBJ2-2*00	0	nan	nan	nan	1	0.005808550185873606	0.0	0.0	0.0	0.0	0.0	0.0	0.0	0.0	0.0	0.0	0.0	0.0	0.0	0.0	0.0	0.005808550185873606	0.0	0.0	0.0	0.0	0.0	0.0	0.0	0.0	0.0	0.0	0.0	0.0	0.0	0.0	0.0	0.0
CAAPGVLTGELFF	TRBV30*00	TRBD1*00,TRBD2*00	TRBJ2-2*00	0	nan	nan	nan	1	0.0023188943511733605	0.0023188943511733605	0.0	0.0	0.0	0.0	0.0	0.0	0.0	0.0	0.0	0.0	0.0	0.0	0.0	0.0	0.0	0.0	0.0	0.0	0.0	0.0	0.0	0.0	0.0	0.0	0.0	0.0	0.0	0.0	0.0	0.0	0.0
CAAPSPYRGRDTEAFF	TRBV7-3*00	TRBD1*00,TRBD2*00	TRBJ1-1*00	0	nan	nan	nan	1	0.007073302996722703	0.0	0.0	0.0	0.0	0.0	0.0	0.0	0.0	0.0	0.0	0.0	0.0	0.0	0.0	0.0	0.0	0.0	0.0	0.0	0.0	0.0	0.0	0.0	0.0	0.0	0.0	0.0	0.0	0.007073302996722703	0.0	0.0	0.0
CAAPTSGGARELFF	TRBV5-5*00	TRBD2*00	TRBJ2-2*00	0	nan	nan	nan	1	0.008829632245816961	0.0	0.0	0.0	0.0	0.0	0.0	0.0	0.0	0.0	0.0	0.0	0.0	0.0	0.0	0.0	0.0	0.0	0.0	0.0	0.0	0.0	0.0	0.0	0.0	0.0	0.0	0.0	0.0	0.0	0.0	0.008829632245816961	0.0
CAAQEDNEQFF	TRBV7-2*00	TRBD2*00	TRBJ2-1*00	0	nan	nan	nan	1	0.03215692579789372	0.0	0.0	0.0	0.0	0.0	0.0	0.0	0.0	0.0	0.0	0.0	0.0	0.0	0.0	0.0	0.0	0.0	0.0	0.0	0.03215692579789372	0.0	0.0	0.0	0.0	0.0	0.0	0.0	0.0	0.0	0.0	0.0	0.0
CAAQGGQFSPLHF	TRBV6-5*00	TRBD1*00	TRBJ1-6*00	0	nan	nan	nan	1	0.010684902233144567	0.0	0.0	0.0	0.0	0.0	0.0	0.0	0.0	0.0	0.0	0.0	0.0	0.0	0.0	0.0	0.0	0.0	0.0	0.0	0.0	0.0	0.0	0.0	0.0	0.0	0.0	0.0	0.0	0.0	0.0	0.0	0.010684902233144567
CAAQTGGAVTEELFF	TRBV6-6*00	TRBD1*00	TRBJ2-2*00	0	nan	nan	nan	1	0.0029776970491022245	0.0	0.0	0.0029776970491022245	0.0	0.0	0.0	0.0	0.0	0.0	0.0	0.0	0.0	0.0	0.0	0.0	0.0	0.0	0.0	0.0	0.0	0.0	0.0	0.0	0.0	0.0	0.0	0.0	0.0	0.0	0.0	0.0	0.0
CAAQTGGAVTGELFF	TRBV6-6*00	TRBD1*00	TRBJ2-2*00	0	nan	nan	nan	5	0.07400352682356898	0.0	0.008687342541916427	0.008933091147306674	0.0	0.0	0.0	0.03364265889147439	0.009025270758122745	0.01371516348474874	0.0	0.0	0.0	0.0	0.0	0.0	0.0	0.0	0.0	0.0	0.0	0.0	0.0	0.0	0.0	0.0	0.0	0.0	0.0	0.0	0.0	0.0	0.0
CAAQTGGAVTGGLFF	TRBV6-6*00	TRBD1*00	TRBJ2-2*00	0	nan	nan	nan	1	0.002743032696949748	0.0	0.0	0.0	0.0	0.0	0.0	0.0	0.0	0.002743032696949748	0.0	0.0	0.0	0.0	0.0	0.0	0.0	0.0	0.0	0.0	0.0	0.0	0.0	0.0	0.0	0.0	0.0	0.0	0.0	0.0	0.0	0.0	0.0
CAARAPWGAEQYF	TRBV6-5*00	TRBD1*00	TRBJ2-7*00	0	nan	nan	nan	2	0.012379106032821469	0.0	0.0	0.0	0.0	0.0	0.0	0.0	0.0	0.0	0.007524265757066541	0.0	0.0	0.0	0.0	0.004854840275754928	0.0	0.0	0.0	0.0	0.0	0.0	0.0	0.0	0.0	0.0	0.0	0.0	0.0	0.0	0.0	0.0	0.0
CAARAQPGYWNEKLFF	TRBV23-1*00	TRBD1*00,TRBD2*00	TRBJ1-4*00	0	nan	nan	nan	4	0.03380760270866849	0.0	0.0	0.005955394098204449	0.0	0.0	0.0	0.005607109815245733	0.0	0.0	0.0	0.0	0.0	0.0	0.0	0.0	0.0	0.0	0.0	0.0	0.0	0.0	0.0	0.0	0.0	0.0	0.0	0.006217745445501459	0.0	0.0	0.0	0.0	0.01602735334971685
CAARDRQETQYF	TRBV3-1*00	TRBD1*00	TRBJ2-5*00	0	nan	nan	nan	1	0.014146605993445402	0.0	0.0	0.0	0.0	0.0	0.0	0.0	0.0	0.0	0.0	0.0	0.0	0.0	0.0	0.0	0.0	0.0	0.0	0.0	0.0	0.0	0.0	0.0	0.0	0.0	0.0	0.0	0.0	0.014146605993445402	0.0	0.0	0.0
CAARGLDTGELFF	TRBV6-6*00	TRBD2*00	TRBJ2-2*00	0	nan	nan	nan	1	0.003098757398283288	0.0	0.0	0.0	0.0	0.0	0.003098757398283288	0.0	0.0	0.0	0.0	0.0	0.0	0.0	0.0	0.0	0.0	0.0	0.0	0.0	0.0	0.0	0.0	0.0	0.0	0.0	0.0	0.0	0.0	0.0	0.0	0.0	0.0
CAARGQGYTEAFF	TRBV4-1*00	TRBD1*00	TRBJ1-1*00	0	nan	nan	nan	2	0.012771730922541743	0.0	0.0	0.0	0.0	0.0	0.0	0.0	0.0	0.0	0.0	0.0	0.0	0.0	0.0	0.0	0.0	0.0	0.0	0.0	0.0	0.0	0.0036413953827106552	0.009130335539831088	0.0	0.0	0.0	0.0	0.0	0.0	0.0	0.0	0.0
CAARRGGNTGELFF	TRBV6-2*00,TRBV6-3*00	TRBD2*00	TRBJ2-2*00	0	nan	nan	nan	1	0.009130335539831088	0.0	0.0	0.0	0.0	0.0	0.0	0.0	0.0	0.0	0.0	0.0	0.0	0.0	0.0	0.0	0.0	0.0	0.0	0.0	0.0	0.0	0.0	0.009130335539831088	0.0	0.0	0.0	0.0	0.0	0.0	0.0	0.0	0.0
CAASGLDTGELFF	TRBV6-6*00	TRBD2*00	TRBJ2-2*00	0	nan	nan	nan	5	0.05554075426891146	0.009275577404693442	0.0	0.0	0.02419140237559572	0.012757271644837557	0.003098757398283288	0.0	0.0	0.0	0.0	0.0	0.0	0.0	0.0	0.0	0.0	0.0	0.0	0.0	0.0	0.0	0.0	0.0	0.0	0.0	0.0	0.006217745445501459	0.0	0.0	0.0	0.0	0.0
CAASGLDTGELSF	TRBV6-6*00	TRBD2*00	TRBJ2-2*00	0	nan	nan	nan	1	0.0024191402375595707	0.0	0.0	0.0	0.0024191402375595707	0.0	0.0	0.0	0.0	0.0	0.0	0.0	0.0	0.0	0.0	0.0	0.0	0.0	0.0	0.0	0.0	0.0	0.0	0.0	0.0	0.0	0.0	0.0	0.0	0.0	0.0	0.0	0.0
CAASGLDTRELFF	TRBV6-6*00	TRBD2*00	TRBJ2-2*00	0	nan	nan	nan	1	0.0023188943511733605	0.0023188943511733605	0.0	0.0	0.0	0.0	0.0	0.0	0.0	0.0	0.0	0.0	0.0	0.0	0.0	0.0	0.0	0.0	0.0	0.0	0.0	0.0	0.0	0.0	0.0	0.0	0.0	0.0	0.0	0.0	0.0	0.0	0.0
CAASLGHNNEQFF	TRBV7-2*00	nan	TRBJ2-1*00	0	nan	nan	nan	1	0.00804160188709591	0.0	0.0	0.0	0.0	0.0	0.0	0.0	0.0	0.0	0.0	0.0	0.0	0.0	0.00804160188709591	0.0	0.0	0.0	0.0	0.0	0.0	0.0	0.0	0.0	0.0	0.0	0.0	0.0	0.0	0.0	0.0	0.0	0.0
CAASRDGASTDTQYF	TRBV15*00	nan	TRBJ2-3*00	0	nan	nan	nan	1	0.004565167769915544	0.0	0.0	0.0	0.0	0.0	0.0	0.0	0.0	0.0	0.0	0.0	0.0	0.0	0.0	0.0	0.0	0.0	0.0	0.0	0.0	0.0	0.0	0.004565167769915544	0.0	0.0	0.0	0.0	0.0	0.0	0.0	0.0	0.0
CAASRGADTQYF	TRBV15*00	TRBD2*00	TRBJ2-3*00	0	nan	nan	nan	1	0.0023188943511733605	0.0023188943511733605	0.0	0.0	0.0	0.0	0.0	0.0	0.0	0.0	0.0	0.0	0.0	0.0	0.0	0.0	0.0	0.0	0.0	0.0	0.0	0.0	0.0	0.0	0.0	0.0	0.0	0.0	0.0	0.0	0.0	0.0	0.0
CAASRGCEPKNIQYF	TRBV21-1*00	TRBD2*00,TRBD1*00	TRBJ2-4*00	0	nan	nan	nan	1	0.003832151753209427	0.0	0.0	0.0	0.0	0.0	0.0	0.0	0.0	0.0	0.0	0.0	0.0	0.0	0.0	0.0	0.0	0.0	0.0	0.0	0.0	0.0	0.0	0.0	0.0	0.0	0.0	0.0	0.003832151753209427	0.0	0.0	0.0	0.0
CAASRGVSYEQYF	TRBV19*00	TRBD1*00	TRBJ2-7*00	0	nan	nan	nan	1	0.002357767665574235	0.0	0.0	0.0	0.0	0.0	0.0	0.0	0.0	0.0	0.0	0.0	0.0	0.0	0.0	0.0	0.0	0.0	0.0	0.0	0.0	0.0	0.0	0.0	0.0	0.0	0.0	0.0	0.0	0.002357767665574235	0.0	0.0	0.0
CAASRQLRTGGTGELFF	TRBV15*00	TRBD1*00	TRBJ2-2*00	0	nan	nan	nan	1	0.004343671270958214	0.0	0.004343671270958214	0.0	0.0	0.0	0.0	0.0	0.0	0.0	0.0	0.0	0.0	0.0	0.0	0.0	0.0	0.0	0.0	0.0	0.0	0.0	0.0	0.0	0.0	0.0	0.0	0.0	0.0	0.0	0.0	0.0	0.0
CAASRSYRDEQYF	TRBV6-5*00,TRBV6-6*00	TRBD1*00	TRBJ2-7*00	0	nan	nan	nan	1	0.01602735334971685	0.0	0.0	0.0	0.0	0.0	0.0	0.0	0.0	0.0	0.0	0.0	0.0	0.0	0.0	0.0	0.0	0.0	0.0	0.0	0.0	0.0	0.0	0.0	0.0	0.0	0.0	0.0	0.0	0.0	0.0	0.0	0.01602735334971685
CAASSQVWETQYF	TRBV6-2*00,TRBV6-3*00	nan	TRBJ2-5*00	0	nan	nan	nan	1	0.008410664722868598	0.0	0.0	0.0	0.0	0.0	0.0	0.008410664722868598	0.0	0.0	0.0	0.0	0.0	0.0	0.0	0.0	0.0	0.0	0.0	0.0	0.0	0.0	0.0	0.0	0.0	0.0	0.0	0.0	0.0	0.0	0.0	0.0	0.0
CAASSYNEQFF	TRBV27*00	nan	TRBJ2-1*00	0	nan	nan	nan	1	0.014022295449765127	0.0	0.0	0.0	0.0	0.0	0.0	0.0	0.0	0.0	0.0	0.0	0.0	0.0	0.0	0.0	0.0	0.0	0.0	0.0	0.0	0.014022295449765127	0.0	0.0	0.0	0.0	0.0	0.0	0.0	0.0	0.0	0.0	0.0
CAASTQGSSYEQYF	TRBV10-3*00	TRBD1*00	TRBJ2-7*00	0	nan	nan	nan	1	0.015048531514133082	0.0	0.0	0.0	0.0	0.0	0.0	0.0	0.0	0.0	0.015048531514133082	0.0	0.0	0.0	0.0	0.0	0.0	0.0	0.0	0.0	0.0	0.0	0.0	0.0	0.0	0.0	0.0	0.0	0.0	0.0	0.0	0.0	0.0
CAASVPTSGGRNEQFF	TRBV24-1*00	TRBD2*00	TRBJ2-1*00	0	nan	nan	nan	1	0.0028035549076228664	0.0	0.0	0.0	0.0	0.0	0.0	0.0028035549076228664	0.0	0.0	0.0	0.0	0.0	0.0	0.0	0.0	0.0	0.0	0.0	0.0	0.0	0.0	0.0	0.0	0.0	0.0	0.0	0.0	0.0	0.0	0.0	0.0	0.0
CAASWDGSNYGYTF	TRBV10-3*00	TRBD1*00,TRBD2*00	TRBJ1-2*00	0	nan	nan	nan	1	0.006217745445501459	0.0	0.0	0.0	0.0	0.0	0.0	0.0	0.0	0.0	0.0	0.0	0.0	0.0	0.0	0.0	0.0	0.0	0.0	0.0	0.0	0.0	0.0	0.0	0.0	0.0	0.0	0.006217745445501459	0.0	0.0	0.0	0.0	0.0
CAATAETGKNSPLHF	TRBV28*00	TRBD1*00	TRBJ1-6*00	0	nan	nan	nan	1	0.0024191402375595707	0.0	0.0	0.0	0.0024191402375595707	0.0	0.0	0.0	0.0	0.0	0.0	0.0	0.0	0.0	0.0	0.0	0.0	0.0	0.0	0.0	0.0	0.0	0.0	0.0	0.0	0.0	0.0	0.0	0.0	0.0	0.0	0.0	0.0
CAATGGEPPPFF	TRBV30*00	TRBD1*00	TRBJ1-1*00	0	nan	nan	nan	1	0.007073302996722703	0.0	0.0	0.0	0.0	0.0	0.0	0.0	0.0	0.0	0.0	0.0	0.0	0.0	0.0	0.0	0.0	0.0	0.0	0.0	0.0	0.0	0.0	0.0	0.0	0.0	0.0	0.0	0.0	0.007073302996722703	0.0	0.0	0.0
CAATGGHSPLHF	TRBV30*00	TRBD1*00	TRBJ1-6*00	0	nan	nan	nan	1	0.0023188943511733605	0.0023188943511733605	0.0	0.0	0.0	0.0	0.0	0.0	0.0	0.0	0.0	0.0	0.0	0.0	0.0	0.0	0.0	0.0	0.0	0.0	0.0	0.0	0.0	0.0	0.0	0.0	0.0	0.0	0.0	0.0	0.0	0.0	0.0
CAATGGSNQPQHF	TRBV10-3*00	TRBD1*00	TRBJ1-5*00	0	nan	nan	nan	1	0.005808550185873606	0.0	0.0	0.0	0.0	0.0	0.0	0.0	0.0	0.0	0.0	0.0	0.0	0.0	0.0	0.0	0.005808550185873606	0.0	0.0	0.0	0.0	0.0	0.0	0.0	0.0	0.0	0.0	0.0	0.0	0.0	0.0	0.0	0.0
CAATGIYEQYF	TRBV23-1*00	TRBD1*00	TRBJ2-7*00	0	nan	nan	nan	1	0.005342451116572284	0.0	0.0	0.0	0.0	0.0	0.0	0.0	0.0	0.0	0.0	0.0	0.0	0.0	0.0	0.0	0.0	0.0	0.0	0.0	0.0	0.0	0.0	0.0	0.0	0.0	0.0	0.0	0.0	0.0	0.0	0.0	0.005342451116572284
CAATGTAYGYTF	TRBV6-6*00	TRBD1*00,TRBD2*00	TRBJ1-2*00	0	nan	nan	nan	1	0.0024191402375595707	0.0	0.0	0.0	0.0024191402375595707	0.0	0.0	0.0	0.0	0.0	0.0	0.0	0.0	0.0	0.0	0.0	0.0	0.0	0.0	0.0	0.0	0.0	0.0	0.0	0.0	0.0	0.0	0.0	0.0	0.0	0.0	0.0	0.0
CAATGTYEQYF	TRBV27*00	TRBD1*00	TRBJ2-7*00	0	nan	nan	nan	1	0.004343671270958214	0.0	0.004343671270958214	0.0	0.0	0.0	0.0	0.0	0.0	0.0	0.0	0.0	0.0	0.0	0.0	0.0	0.0	0.0	0.0	0.0	0.0	0.0	0.0	0.0	0.0	0.0	0.0	0.0	0.0	0.0	0.0	0.0	0.0
CAATRAGSPDTQYF	TRBV12-3*00,TRBV12-4*00	TRBD2*00	TRBJ2-3*00	1	nan,KLGGALQAK	nan,IE1	nan,CMV	1	0.0025080885856888467	0.0	0.0	0.0	0.0	0.0	0.0	0.0	0.0	0.0	0.0025080885856888467	0.0	0.0	0.0	0.0	0.0	0.0	0.0	0.0	0.0	0.0	0.0	0.0	0.0	0.0	0.0	0.0	0.0	0.0	0.0	0.0	0.0	0.0
CAATRGGEETQYF	TRBV7-3*00	TRBD1*00,TRBD2*00	TRBJ2-5*00	0	nan	nan	nan	1	0.004019615724736715	0.0	0.0	0.0	0.0	0.0	0.0	0.0	0.0	0.0	0.0	0.0	0.0	0.0	0.0	0.0	0.0	0.0	0.0	0.0	0.004019615724736715	0.0	0.0	0.0	0.0	0.0	0.0	0.0	0.0	0.0	0.0	0.0	0.0
CAATTEGGSPLHF	TRBV30*00	TRBD1*00	TRBJ1-6*00	0	nan	nan	nan	12	0.10765244139517746	0.011594471755866803	0.0	0.0029776970491022245	0.012095701187797857	0.017009695526450076	0.012395029593133152	0.0028035549076228664	0.004512635379061373	0.002743032696949748	0.005016177171377693	0.0	0.0	0.0	0.00804160188709591	0.0	0.0	0.0	0.0	0.0	0.0	0.0	0.0	0.0	0.0	0.0	0.0	0.012435490891002918	0.0	0.0	0.0	0.0	0.01602735334971685
CAAVNPRRVTEAFF	TRBV19*00	TRBD2*00	TRBJ1-1*00	0	nan	nan	nan	1	0.004846487508178447	0.0	0.0	0.0	0.0	0.0	0.0	0.0	0.0	0.0	0.0	0.0	0.0	0.0	0.0	0.0	0.0	0.004846487508178447	0.0	0.0	0.0	0.0	0.0	0.0	0.0	0.0	0.0	0.0	0.0	0.0	0.0	0.0	0.0
CAAYNIILKIYEQYF	TRBV24-1*00	nan	TRBJ2-7*00	0	nan	nan	nan	2	0.0185304099171757	0.0	0.0	0.0	0.0	0.0	0.0	0.01401777453811433	0.004512635379061373	0.0	0.0	0.0	0.0	0.0	0.0	0.0	0.0	0.0	0.0	0.0	0.0	0.0	0.0	0.0	0.0	0.0	0.0	0.0	0.0	0.0	0.0	0.0	0.0
CACAGGSGANVLTF	TRBV10-3*00,TRBV6-1*00,TRBV6-4*00,TRBV6-5*00,TRBV6-6*00	TRBD2*00	TRBJ2-6*00	0	nan	nan	nan	1	0.005342451116572284	0.0	0.0	0.0	0.0	0.0	0.0	0.0	0.0	0.0	0.0	0.0	0.0	0.0	0.0	0.0	0.0	0.0	0.0	0.0	0.0	0.0	0.0	0.0	0.0	0.0	0.0	0.0	0.0	0.0	0.0	0.0	0.005342451116572284
CACDEQGTEAFF	TRBV30*00	TRBD1*00	TRBJ1-1*00	0	nan	nan	nan	1	0.0024232437540892236	0.0	0.0	0.0	0.0	0.0	0.0	0.0	0.0	0.0	0.0	0.0	0.0	0.0	0.0	0.0	0.0	0.0024232437540892236	0.0	0.0	0.0	0.0	0.0	0.0	0.0	0.0	0.0	0.0	0.0	0.0	0.0	0.0	0.0
CACDISGGASDTQYF	TRBV6-1*00	TRBD2*00	TRBJ2-3*00	0	nan	nan	nan	1	0.004512635379061373	0.0	0.0	0.0	0.0	0.0	0.0	0.0	0.004512635379061373	0.0	0.0	0.0	0.0	0.0	0.0	0.0	0.0	0.0	0.0	0.0	0.0	0.0	0.0	0.0	0.0	0.0	0.0	0.0	0.0	0.0	0.0	0.0	0.0
CACERGPETQYF	TRBV28*00	TRBD1*00,TRBD2*00	TRBJ2-5*00	0	nan	nan	nan	1	0.0036413953827106552	0.0	0.0	0.0	0.0	0.0	0.0	0.0	0.0	0.0	0.0	0.0	0.0	0.0	0.0	0.0	0.0	0.0	0.0	0.0	0.0	0.0	0.0036413953827106552	0.0	0.0	0.0	0.0	0.0	0.0	0.0	0.0	0.0	0.0
CACETEAKNIQYF	TRBV30*00	nan	TRBJ2-4*00	0	nan	nan	nan	1	0.004838280475119143	0.0	0.0	0.0	0.004838280475119143	0.0	0.0	0.0	0.0	0.0	0.0	0.0	0.0	0.0	0.0	0.0	0.0	0.0	0.0	0.0	0.0	0.0	0.0	0.0	0.0	0.0	0.0	0.0	0.0	0.0	0.0	0.0	0.0
CACFRRVNTEAFF	TRBV30*00	nan	TRBJ1-1*00	0	nan	nan	nan	1	0.005808550185873606	0.0	0.0	0.0	0.0	0.0	0.0	0.0	0.0	0.0	0.0	0.0	0.0	0.0	0.0	0.0	0.005808550185873606	0.0	0.0	0.0	0.0	0.0	0.0	0.0	0.0	0.0	0.0	0.0	0.0	0.0	0.0	0.0	0.0
CACGDFSYEQYF	TRBV2*00	TRBD2*00	TRBJ2-7*00	0	nan	nan	nan	2	0.008897456677184598	0.0	0.0	0.0	0.0	0.0	0.0	0.0	0.0	0.0	0.0025080885856888467	0.0063893680914957505	0.0	0.0	0.0	0.0	0.0	0.0	0.0	0.0	0.0	0.0	0.0	0.0	0.0	0.0	0.0	0.0	0.0	0.0	0.0	0.0	0.0
CACGGGVGVVGKLFF	TRBV30*00	TRBD1*00	TRBJ1-4*00	0	nan	nan	nan	1	0.002743032696949748	0.0	0.0	0.0	0.0	0.0	0.0	0.0	0.0	0.002743032696949748	0.0	0.0	0.0	0.0	0.0	0.0	0.0	0.0	0.0	0.0	0.0	0.0	0.0	0.0	0.0	0.0	0.0	0.0	0.0	0.0	0.0	0.0	0.0
CACGPGTGIEQYF	TRBV30*00	TRBD1*00	TRBJ2-7*00	0	nan	nan	nan	1	0.005808550185873606	0.0	0.0	0.0	0.0	0.0	0.0	0.0	0.0	0.0	0.0	0.0	0.0	0.0	0.0	0.0	0.005808550185873606	0.0	0.0	0.0	0.0	0.0	0.0	0.0	0.0	0.0	0.0	0.0	0.0	0.0	0.0	0.0	0.0
CACGRGRGHGYTF	TRBV30*00	TRBD1*00	TRBJ1-2*00	0	nan	nan	nan	1	0.007011147724882563	0.0	0.0	0.0	0.0	0.0	0.0	0.0	0.0	0.0	0.0	0.0	0.0	0.0	0.0	0.0	0.0	0.0	0.0	0.0	0.0	0.007011147724882563	0.0	0.0	0.0	0.0	0.0	0.0	0.0	0.0	0.0	0.0	0.0
CACGSGVGANVLTF	TRBV7-2*00	TRBD1*00	TRBJ2-6*00	0	nan	nan	nan	8	0.12045063960937866	0.0	0.0	0.0	0.0	0.0	0.0	0.0	0.0	0.0	0.0	0.0	0.0	0.0	0.0	0.0	0.0	0.0024232437540892236	0.006258409738085552	0.0	0.01607846289894686	0.007011147724882563	0.0	0.03652134215932435	0.0	0.0038996997231213197	0.041185030614206086	0.0	0.0	0.007073302996722703	0.0	0.0	0.0
CACGVTRSAFF	TRBV30*00	nan	TRBJ1-1*00	0	nan	nan	nan	1	0.02973535533749628	0.0	0.0	0.0	0.0	0.0	0.0	0.0	0.0	0.0	0.0	0.0	0.0	0.02973535533749628	0.0	0.0	0.0	0.0	0.0	0.0	0.0	0.0	0.0	0.0	0.0	0.0	0.0	0.0	0.0	0.0	0.0	0.0	0.0
CACHAPGGTYEQYF	TRBV30*00	TRBD1*00,TRBD2*00	TRBJ2-7*00	0	nan	nan	nan	1	0.0028035549076228664	0.0	0.0	0.0	0.0	0.0	0.0	0.0028035549076228664	0.0	0.0	0.0	0.0	0.0	0.0	0.0	0.0	0.0	0.0	0.0	0.0	0.0	0.0	0.0	0.0	0.0	0.0	0.0	0.0	0.0	0.0	0.0	0.0	0.0
CACHIAGVGEQYF	TRBV30*00	TRBD2*00	TRBJ2-7*00	0	nan	nan	nan	7	0.03857593570548919	0.0	0.0	0.005955394098204449	0.004838280475119143	0.004252423881612519	0.0	0.005607109815245733	0.009025270758122745	0.0	0.0025080885856888467	0.0063893680914957505	0.0	0.0	0.0	0.0	0.0	0.0	0.0	0.0	0.0	0.0	0.0	0.0	0.0	0.0	0.0	0.0	0.0	0.0	0.0	0.0	0.0
CACHRGLYYGYTF	TRBV30*00	TRBD1*00	TRBJ1-2*00	0	nan	nan	nan	1	0.004838280475119143	0.0	0.0	0.0	0.004838280475119143	0.0	0.0	0.0	0.0	0.0	0.0	0.0	0.0	0.0	0.0	0.0	0.0	0.0	0.0	0.0	0.0	0.0	0.0	0.0	0.0	0.0	0.0	0.0	0.0	0.0	0.0	0.0	0.0
CACIGQANSPLHF	TRBV30*00	TRBD1*00	TRBJ1-6*00	0	nan	nan	nan	1	0.002357767665574235	0.0	0.0	0.0	0.0	0.0	0.0	0.0	0.0	0.0	0.0	0.0	0.0	0.0	0.0	0.0	0.0	0.0	0.0	0.0	0.0	0.0	0.0	0.0	0.0	0.0	0.0	0.0	0.0	0.002357767665574235	0.0	0.0	0.0
CACKALGEAFF	TRBV6-1*00,TRBV6-4*00,TRBV6-5*00,TRBV6-6*00,TRBV10-3*00	TRBD2*00	TRBJ1-1*00	0	nan	nan	nan	1	0.004805612955932529	0.0	0.0	0.0	0.0	0.0	0.0	0.0	0.0	0.0	0.0	0.0	0.0	0.0	0.0	0.0	0.0	0.0	0.0	0.0	0.0	0.0	0.0	0.0	0.0	0.0	0.0	0.0	0.0	0.0	0.004805612955932529	0.0	0.0
CACKGTGFFYEQYF	TRBV30*00	TRBD1*00	TRBJ2-7*00	0	nan	nan	nan	1	0.004019615724736715	0.0	0.0	0.0	0.0	0.0	0.0	0.0	0.0	0.0	0.0	0.0	0.0	0.0	0.0	0.0	0.0	0.0	0.0	0.0	0.004019615724736715	0.0	0.0	0.0	0.0	0.0	0.0	0.0	0.0	0.0	0.0	0.0	0.0
CACKKQPSMNTEAFF	TRBV30*00	nan	TRBJ1-1*00	0	nan	nan	nan	1	0.008933091147306674	0.0	0.0	0.008933091147306674	0.0	0.0	0.0	0.0	0.0	0.0	0.0	0.0	0.0	0.0	0.0	0.0	0.0	0.0	0.0	0.0	0.0	0.0	0.0	0.0	0.0	0.0	0.0	0.0	0.0	0.0	0.0	0.0	0.0
CACLDGYTF	TRBV30*00	nan	TRBJ1-2*00	0	nan	nan	nan	1	0.005607109815245733	0.0	0.0	0.0	0.0	0.0	0.0	0.005607109815245733	0.0	0.0	0.0	0.0	0.0	0.0	0.0	0.0	0.0	0.0	0.0	0.0	0.0	0.0	0.0	0.0	0.0	0.0	0.0	0.0	0.0	0.0	0.0	0.0	0.0
CACLGNSNTEAFF	TRBV30*00	nan	TRBJ1-1*00	0	nan	nan	nan	1	0.009692975016356895	0.0	0.0	0.0	0.0	0.0	0.0	0.0	0.0	0.0	0.0	0.0	0.0	0.0	0.0	0.0	0.0	0.009692975016356895	0.0	0.0	0.0	0.0	0.0	0.0	0.0	0.0	0.0	0.0	0.0	0.0	0.0	0.0	0.0
CACLKRGYEQYF	TRBV30*00	TRBD2*00	TRBJ2-7*00	0	nan	nan	nan	1	0.016474012245682436	0.0	0.0	0.0	0.0	0.0	0.0	0.0	0.0	0.0	0.0	0.0	0.0	0.0	0.0	0.0	0.0	0.0	0.0	0.0	0.0	0.0	0.0	0.0	0.0	0.0	0.016474012245682436	0.0	0.0	0.0	0.0	0.0	0.0
CACLPPGGGEDGYTF	TRBV30*00	TRBD1*00	TRBJ1-2*00	0	nan	nan	nan	2	0.01085553414784818	0.004637788702346721	0.0	0.0	0.0	0.0	0.0	0.0	0.0	0.0	0.0	0.0	0.0	0.0	0.0	0.0	0.0	0.0	0.0	0.0	0.0	0.0	0.0	0.0	0.0	0.0	0.0	0.006217745445501459	0.0	0.0	0.0	0.0	0.0
CACLWGAHGYTF	TRBV30*00	TRBD2*00,TRBD1*00,TRBD2*00	TRBJ1-2*00	0	nan	nan	nan	3	0.08008475093110427	0.0	0.0	0.0	0.0	0.0	0.0	0.0	0.0	0.0	0.0	0.03194684045747875	0.0	0.0	0.01608320377419182	0.0	0.0	0.0	0.0	0.0	0.0	0.0	0.0	0.0	0.0	0.0	0.0	0.0	0.0	0.0	0.0	0.0	0.0320547066994337
CACNLDLDTQYF	TRBV30*00	nan	TRBJ2-3*00	0	nan	nan	nan	1	0.0028035549076228664	0.0	0.0	0.0	0.0	0.0	0.0	0.0028035549076228664	0.0	0.0	0.0	0.0	0.0	0.0	0.0	0.0	0.0	0.0	0.0	0.0	0.0	0.0	0.0	0.0	0.0	0.0	0.0	0.0	0.0	0.0	0.0	0.0	0.0
CACPDRSGNEQYF	TRBV30*00	TRBD1*00,TRBD2*00	TRBJ2-7*00	0	nan	nan	nan	1	0.005808550185873606	0.0	0.0	0.0	0.0	0.0	0.0	0.0	0.0	0.0	0.0	0.0	0.0	0.0	0.0	0.0	0.005808550185873606	0.0	0.0	0.0	0.0	0.0	0.0	0.0	0.0	0.0	0.0	0.0	0.0	0.0	0.0	0.0	0.0
CACPGTGVRNSPLHF	TRBV30*00	TRBD1*00	TRBJ1-6*00	0	nan	nan	nan	2	0.0185304099171757	0.0	0.0	0.0	0.0	0.0	0.0	0.01401777453811433	0.004512635379061373	0.0	0.0	0.0	0.0	0.0	0.0	0.0	0.0	0.0	0.0	0.0	0.0	0.0	0.0	0.0	0.0	0.0	0.0	0.0	0.0	0.0	0.0	0.0	0.0
CACPHSGNGDYGYTF	TRBV30*00	TRBD1*00,TRBD2*00	TRBJ1-2*00	0	nan	nan	nan	1	0.0024232437540892236	0.0	0.0	0.0	0.0	0.0	0.0	0.0	0.0	0.0	0.0	0.0	0.0	0.0	0.0	0.0	0.0	0.0024232437540892236	0.0	0.0	0.0	0.0	0.0	0.0	0.0	0.0	0.0	0.0	0.0	0.0	0.0	0.0	0.0
CACPHSGSGDYGYTF	TRBV30*00	TRBD2*00,TRBD1*00	TRBJ1-2*00	0	nan	nan	nan	1	0.014539462524535345	0.0	0.0	0.0	0.0	0.0	0.0	0.0	0.0	0.0	0.0	0.0	0.0	0.0	0.0	0.0	0.0	0.014539462524535345	0.0	0.0	0.0	0.0	0.0	0.0	0.0	0.0	0.0	0.0	0.0	0.0	0.0	0.0	0.0
CACPQGGSGNEQFF	TRBV30*00	TRBD1*00	TRBJ2-1*00	0	nan	nan	nan	1	0.005808550185873606	0.0	0.0	0.0	0.0	0.0	0.0	0.0	0.0	0.0	0.0	0.0	0.0	0.0	0.0	0.0	0.005808550185873606	0.0	0.0	0.0	0.0	0.0	0.0	0.0	0.0	0.0	0.0	0.0	0.0	0.0	0.0	0.0	0.0
CACPREPQNTEAFF	TRBV30*00	TRBD1*00	TRBJ1-1*00	0	nan	nan	nan	1	0.005486065393899496	0.0	0.0	0.0	0.0	0.0	0.0	0.0	0.0	0.005486065393899496	0.0	0.0	0.0	0.0	0.0	0.0	0.0	0.0	0.0	0.0	0.0	0.0	0.0	0.0	0.0	0.0	0.0	0.0	0.0	0.0	0.0	0.0	0.0
CACPRETQYF	TRBV5-3*00	TRBD1*00	TRBJ2-5*00	0	nan	nan	nan	2	0.010918753308557445	0.0	0.0	0.0	0.0	0.0	0.0	0.008410664722868598	0.0	0.0	0.0025080885856888467	0.0	0.0	0.0	0.0	0.0	0.0	0.0	0.0	0.0	0.0	0.0	0.0	0.0	0.0	0.0	0.0	0.0	0.0	0.0	0.0	0.0	0.0
CACQKTGELFF	TRBV30*00	nan	TRBJ2-2*00	0	nan	nan	nan	4	0.0750483028757159	0.0	0.0	0.0	0.0	0.0	0.0	0.0	0.0	0.0	0.0	0.0	0.0	0.0	0.0	0.0	0.0	0.0	0.0	0.0	0.0	0.0	0.0	0.050216845469070986	0.0	0.0	0.008237006122841218	0.0	0.0	0.01178883832787117	0.004805612955932529	0.0	0.0
CACQLSSGANVLTF	TRBV30*00	nan	TRBJ2-6*00	0	nan	nan	nan	1	0.01602735334971685	0.0	0.0	0.0	0.0	0.0	0.0	0.0	0.0	0.0	0.0	0.0	0.0	0.0	0.0	0.0	0.0	0.0	0.0	0.0	0.0	0.0	0.0	0.0	0.0	0.0	0.0	0.0	0.0	0.0	0.0	0.0	0.01602735334971685
CACQRRAEAFF	TRBV30*00	TRBD2*00	TRBJ1-1*00	0	nan	nan	nan	1	0.011617100371747211	0.0	0.0	0.0	0.0	0.0	0.0	0.0	0.0	0.0	0.0	0.0	0.0	0.0	0.0	0.0	0.011617100371747211	0.0	0.0	0.0	0.0	0.0	0.0	0.0	0.0	0.0	0.0	0.0	0.0	0.0	0.0	0.0	0.0
CACRDWGDTQYF	TRBV30*00	TRBD1*00	TRBJ2-3*00	0	nan	nan	nan	1	0.004637788702346721	0.004637788702346721	0.0	0.0	0.0	0.0	0.0	0.0	0.0	0.0	0.0	0.0	0.0	0.0	0.0	0.0	0.0	0.0	0.0	0.0	0.0	0.0	0.0	0.0	0.0	0.0	0.0	0.0	0.0	0.0	0.0	0.0	0.0
CACRGPDTQYF	TRBV30*00	TRBD2*00	TRBJ2-3*00	0	nan	nan	nan	1	0.005342451116572284	0.0	0.0	0.0	0.0	0.0	0.0	0.0	0.0	0.0	0.0	0.0	0.0	0.0	0.0	0.0	0.0	0.0	0.0	0.0	0.0	0.0	0.0	0.0	0.0	0.0	0.0	0.0	0.0	0.0	0.0	0.0	0.005342451116572284
CACRGQGDTGELFF	TRBV6-2*00,TRBV6-3*00	TRBD1*00	TRBJ2-2*00	0	nan	nan	nan	1	0.004252423881612519	0.0	0.0	0.0	0.0	0.004252423881612519	0.0	0.0	0.0	0.0	0.0	0.0	0.0	0.0	0.0	0.0	0.0	0.0	0.0	0.0	0.0	0.0	0.0	0.0	0.0	0.0	0.0	0.0	0.0	0.0	0.0	0.0	0.0
CACRKKRGPDTQYF	TRBV30*00	TRBD2*00	TRBJ2-3*00	0	nan	nan	nan	1	0.004343671270958214	0.0	0.004343671270958214	0.0	0.0	0.0	0.0	0.0	0.0	0.0	0.0	0.0	0.0	0.0	0.0	0.0	0.0	0.0	0.0	0.0	0.0	0.0	0.0	0.0	0.0	0.0	0.0	0.0	0.0	0.0	0.0	0.0	0.0
CACRRQIYGYTF	TRBV30*00	nan	TRBJ1-2*00	0	nan	nan	nan	1	0.02282583884957772	0.0	0.0	0.0	0.0	0.0	0.0	0.0	0.0	0.0	0.0	0.0	0.0	0.0	0.0	0.0	0.0	0.0	0.0	0.0	0.0	0.0	0.0	0.02282583884957772	0.0	0.0	0.0	0.0	0.0	0.0	0.0	0.0	0.0
CACRTYNEQFF	TRBV30*00	nan	TRBJ2-1*00	0	nan	nan	nan	1	0.005342451116572284	0.0	0.0	0.0	0.0	0.0	0.0	0.0	0.0	0.0	0.0	0.0	0.0	0.0	0.0	0.0	0.0	0.0	0.0	0.0	0.0	0.0	0.0	0.0	0.0	0.0	0.0	0.0	0.0	0.0	0.0	0.0	0.005342451116572284
CACRWGRTGELFF	TRBV7-8*00	TRBD1*00	TRBJ2-2*00	0	nan	nan	nan	3	0.016231489837717182	0.0	0.0	0.0	0.0	0.0	0.0	0.0028035549076228664	0.0	0.002743032696949748	0.0	0.0	0.0	0.0	0.0	0.0	0.0	0.0	0.0	0.0	0.0	0.0	0.0	0.0	0.0	0.0	0.0	0.0	0.0	0.0	0.0	0.0	0.010684902233144567
CACSASSTSTNIQYF	TRBV30*00	nan	TRBJ2-4*00	0	nan	nan	nan	1	0.0025080885856888467	0.0	0.0	0.0	0.0	0.0	0.0	0.0	0.0	0.0	0.0025080885856888467	0.0	0.0	0.0	0.0	0.0	0.0	0.0	0.0	0.0	0.0	0.0	0.0	0.0	0.0	0.0	0.0	0.0	0.0	0.0	0.0	0.0	0.0
CACSDSGVGQPQHF	TRBV2*00	TRBD1*00	TRBJ1-5*00	0	nan	nan	nan	1	0.002680533962365303	0.0	0.0	0.0	0.0	0.0	0.0	0.0	0.0	0.0	0.0	0.0	0.0	0.0	0.002680533962365303	0.0	0.0	0.0	0.0	0.0	0.0	0.0	0.0	0.0	0.0	0.0	0.0	0.0	0.0	0.0	0.0	0.0	0.0
CACSDTGVGNQPQHF	TRBV2*00	TRBD1*00	TRBJ1-5*00	0	nan	nan	nan	1	0.0023188943511733605	0.0023188943511733605	0.0	0.0	0.0	0.0	0.0	0.0	0.0	0.0	0.0	0.0	0.0	0.0	0.0	0.0	0.0	0.0	0.0	0.0	0.0	0.0	0.0	0.0	0.0	0.0	0.0	0.0	0.0	0.0	0.0	0.0	0.0
CACSEATNYGYTF	TRBV30*00	nan	TRBJ1-2*00	0	nan	nan	nan	1	0.004019615724736715	0.0	0.0	0.0	0.0	0.0	0.0	0.0	0.0	0.0	0.0	0.0	0.0	0.0	0.0	0.0	0.0	0.0	0.0	0.0	0.004019615724736715	0.0	0.0	0.0	0.0	0.0	0.0	0.0	0.0	0.0	0.0	0.0	0.0
CACSFAPGQGTGELFF	TRBV27*00	TRBD1*00	TRBJ2-2*00	0	nan	nan	nan	1	0.00743383883437407	0.0	0.0	0.0	0.0	0.0	0.0	0.0	0.0	0.0	0.0	0.0	0.0	0.00743383883437407	0.0	0.0	0.0	0.0	0.0	0.0	0.0	0.0	0.0	0.0	0.0	0.0	0.0	0.0	0.0	0.0	0.0	0.0	0.0
CACSGGGDQPQHF	TRBV30*00	TRBD2*00	TRBJ1-5*00	0	nan	nan	nan	1	0.01401777453811433	0.0	0.0	0.0	0.0	0.0	0.0	0.01401777453811433	0.0	0.0	0.0	0.0	0.0	0.0	0.0	0.0	0.0	0.0	0.0	0.0	0.0	0.0	0.0	0.0	0.0	0.0	0.0	0.0	0.0	0.0	0.0	0.0	0.0
CACSGQGDTGELFF	TRBV30*00	TRBD1*00	TRBJ2-2*00	0	nan	nan	nan	1	0.0024191402375595707	0.0	0.0	0.0	0.0024191402375595707	0.0	0.0	0.0	0.0	0.0	0.0	0.0	0.0	0.0	0.0	0.0	0.0	0.0	0.0	0.0	0.0	0.0	0.0	0.0	0.0	0.0	0.0	0.0	0.0	0.0	0.0	0.0	0.0
CACSGTFNQPQHF	TRBV30*00	TRBD1*00,TRBD2*00	TRBJ1-5*00	0	nan	nan	nan	1	0.011617100371747211	0.0	0.0	0.0	0.0	0.0	0.0	0.0	0.0	0.0	0.0	0.0	0.0	0.0	0.0	0.0	0.011617100371747211	0.0	0.0	0.0	0.0	0.0	0.0	0.0	0.0	0.0	0.0	0.0	0.0	0.0	0.0	0.0	0.0
CACSKGQGNTEAFF	TRBV21-1*00	TRBD1*00	TRBJ1-1*00	0	nan	nan	nan	1	0.0024191402375595707	0.0	0.0	0.0	0.0024191402375595707	0.0	0.0	0.0	0.0	0.0	0.0	0.0	0.0	0.0	0.0	0.0	0.0	0.0	0.0	0.0	0.0	0.0	0.0	0.0	0.0	0.0	0.0	0.0	0.0	0.0	0.0	0.0	0.0
CACSLANDEQYF	TRBV7-9*00	nan	TRBJ2-7*00	0	nan	nan	nan	1	0.0027456687076137395	0.0	0.0	0.0	0.0	0.0	0.0	0.0	0.0	0.0	0.0	0.0	0.0	0.0	0.0	0.0	0.0	0.0	0.0	0.0	0.0	0.0	0.0	0.0	0.0	0.0	0.0027456687076137395	0.0	0.0	0.0	0.0	0.0	0.0
CACSLDRADTQYF	TRBV7-2*00	TRBD1*00	TRBJ2-3*00	0	nan	nan	nan	1	0.004854840275754928	0.0	0.0	0.0	0.0	0.0	0.0	0.0	0.0	0.0	0.0	0.0	0.0	0.0	0.0	0.004854840275754928	0.0	0.0	0.0	0.0	0.0	0.0	0.0	0.0	0.0	0.0	0.0	0.0	0.0	0.0	0.0	0.0	0.0
CACSLDRMNTEAFF	TRBV12-3*00,TRBV12-4*00	TRBD1*00	TRBJ1-1*00	0	nan	nan	nan	1	0.0024232437540892236	0.0	0.0	0.0	0.0	0.0	0.0	0.0	0.0	0.0	0.0	0.0	0.0	0.0	0.0	0.0	0.0	0.0024232437540892236	0.0	0.0	0.0	0.0	0.0	0.0	0.0	0.0	0.0	0.0	0.0	0.0	0.0	0.0	0.0
CACSLEESSYEQYF	TRBV7-9*00	nan	TRBJ2-7*00	0	nan	nan	nan	1	0.004343671270958214	0.0	0.004343671270958214	0.0	0.0	0.0	0.0	0.0	0.0	0.0	0.0	0.0	0.0	0.0	0.0	0.0	0.0	0.0	0.0	0.0	0.0	0.0	0.0	0.0	0.0	0.0	0.0	0.0	0.0	0.0	0.0	0.0	0.0
CACSLEGSTDTQYF	TRBV5-4*00	nan	TRBJ2-3*00	0	nan	nan	nan	1	0.0024191402375595707	0.0	0.0	0.0	0.0024191402375595707	0.0	0.0	0.0	0.0	0.0	0.0	0.0	0.0	0.0	0.0	0.0	0.0	0.0	0.0	0.0	0.0	0.0	0.0	0.0	0.0	0.0	0.0	0.0	0.0	0.0	0.0	0.0	0.0
CACSLERGARNEQFF	TRBV4-3*00,TRBV4-2*00	TRBD2*00	TRBJ2-1*00	0	nan	nan	nan	1	0.003832151753209427	0.0	0.0	0.0	0.0	0.0	0.0	0.0	0.0	0.0	0.0	0.0	0.0	0.0	0.0	0.0	0.0	0.0	0.0	0.0	0.0	0.0	0.0	0.0	0.0	0.0	0.0	0.0	0.003832151753209427	0.0	0.0	0.0	0.0
CACSLGISGGAQDTQYF	TRBV5-7*00	TRBD2*00	TRBJ2-3*00	0	nan	nan	nan	1	0.006461617989144482	0.0	0.0	0.0	0.0	0.0	0.0	0.0	0.0	0.0	0.0	0.0	0.0	0.0	0.0	0.0	0.0	0.0	0.0	0.0	0.0	0.0	0.0	0.0	0.006461617989144482	0.0	0.0	0.0	0.0	0.0	0.0	0.0	0.0
CACSLKSYEQYF	TRBV6-2*00,TRBV6-3*00	nan	TRBJ2-7*00	0	nan	nan	nan	1	0.0024232437540892236	0.0	0.0	0.0	0.0	0.0	0.0	0.0	0.0	0.0	0.0	0.0	0.0	0.0	0.0	0.0	0.0	0.0024232437540892236	0.0	0.0	0.0	0.0	0.0	0.0	0.0	0.0	0.0	0.0	0.0	0.0	0.0	0.0	0.0
CACSLTALGEKLFF	TRBV7-2*00	TRBD1*00	TRBJ1-4*00	0	nan	nan	nan	1	0.003832151753209427	0.0	0.0	0.0	0.0	0.0	0.0	0.0	0.0	0.0	0.0	0.0	0.0	0.0	0.0	0.0	0.0	0.0	0.0	0.0	0.0	0.0	0.0	0.0	0.0	0.0	0.0	0.0	0.003832151753209427	0.0	0.0	0.0	0.0
CACSLVGDSPLHF	TRBV7-9*00	nan	TRBJ1-6*00	0	nan	nan	nan	1	0.002357767665574235	0.0	0.0	0.0	0.0	0.0	0.0	0.0	0.0	0.0	0.0	0.0	0.0	0.0	0.0	0.0	0.0	0.0	0.0	0.0	0.0	0.0	0.0	0.0	0.0	0.0	0.0	0.0	0.0	0.002357767665574235	0.0	0.0	0.0
CACSNKAAGGYTF	TRBV30*00	nan	TRBJ1-2*00	0	nan	nan	nan	1	0.008410664722868598	0.0	0.0	0.0	0.0	0.0	0.0	0.008410664722868598	0.0	0.0	0.0	0.0	0.0	0.0	0.0	0.0	0.0	0.0	0.0	0.0	0.0	0.0	0.0	0.0	0.0	0.0	0.0	0.0	0.0	0.0	0.0	0.0	0.0
CACSPGTSSNQPQHF	TRBV19*00	TRBD1*00,TRBD2*00	TRBJ1-5*00	0	nan	nan	nan	1	0.002357767665574235	0.0	0.0	0.0	0.0	0.0	0.0	0.0	0.0	0.0	0.0	0.0	0.0	0.0	0.0	0.0	0.0	0.0	0.0	0.0	0.0	0.0	0.0	0.0	0.0	0.0	0.0	0.0	0.0	0.002357767665574235	0.0	0.0	0.0
CACSPPLRWELFF	TRBV9*00	nan	TRBJ2-2*00	0	nan	nan	nan	1	0.004854840275754928	0.0	0.0	0.0	0.0	0.0	0.0	0.0	0.0	0.0	0.0	0.0	0.0	0.0	0.0	0.004854840275754928	0.0	0.0	0.0	0.0	0.0	0.0	0.0	0.0	0.0	0.0	0.0	0.0	0.0	0.0	0.0	0.0	0.0
CACSPPRATYNSPLHF	TRBV30*00	TRBD2*00	TRBJ1-6*00	0	nan	nan	nan	1	0.00961122591186506	0.0	0.0	0.0	0.0	0.0	0.0	0.0	0.0	0.0	0.0	0.0	0.0	0.0	0.0	0.0	0.0	0.0	0.0	0.0	0.0	0.0	0.0	0.0	0.0	0.0	0.0	0.0	0.0	0.0	0.00961122591186506	0.0	0.0
CACSPRGTYNEQFF	TRBV7-2*00	nan	TRBJ2-1*00	0	nan	nan	nan	1	0.007011147724882563	0.0	0.0	0.0	0.0	0.0	0.0	0.0	0.0	0.0	0.0	0.0	0.0	0.0	0.0	0.0	0.0	0.0	0.0	0.0	0.0	0.007011147724882563	0.0	0.0	0.0	0.0	0.0	0.0	0.0	0.0	0.0	0.0	0.0
CACSQEHGYEQYF	TRBV14*00	nan	TRBJ2-7*00	0	nan	nan	nan	1	0.0025080885856888467	0.0	0.0	0.0	0.0	0.0	0.0	0.0	0.0	0.0	0.0025080885856888467	0.0	0.0	0.0	0.0	0.0	0.0	0.0	0.0	0.0	0.0	0.0	0.0	0.0	0.0	0.0	0.0	0.0	0.0	0.0	0.0	0.0	0.0
CACSQQARAEAFF	TRBV7-8*00	nan	TRBJ1-1*00	0	nan	nan	nan	1	0.011617100371747211	0.0	0.0	0.0	0.0	0.0	0.0	0.0	0.0	0.0	0.0	0.0	0.0	0.0	0.0	0.0	0.011617100371747211	0.0	0.0	0.0	0.0	0.0	0.0	0.0	0.0	0.0	0.0	0.0	0.0	0.0	0.0	0.0	0.0
CACSQQGGAETQYF	TRBV6-5*00	TRBD1*00	TRBJ2-5*00	0	nan	nan	nan	1	0.004252423881612519	0.0	0.0	0.0	0.0	0.004252423881612519	0.0	0.0	0.0	0.0	0.0	0.0	0.0	0.0	0.0	0.0	0.0	0.0	0.0	0.0	0.0	0.0	0.0	0.0	0.0	0.0	0.0	0.0	0.0	0.0	0.0	0.0	0.0
CACSQRKAGKNTEAFF	TRBV3-1*00,TRBV3-2*00	TRBD2*00	TRBJ1-1*00	0	nan	nan	nan	1	0.01696270627862457	0.0	0.0	0.0	0.0	0.0	0.0	0.0	0.0	0.0	0.0	0.0	0.0	0.0	0.0	0.0	0.0	0.01696270627862457	0.0	0.0	0.0	0.0	0.0	0.0	0.0	0.0	0.0	0.0	0.0	0.0	0.0	0.0	0.0
CACSQRKAGKNTKAFF	TRBV3-1*00,TRBV3-2*00	TRBD2*00	TRBJ1-1*00	0	nan	nan	nan	1	0.0024232437540892236	0.0	0.0	0.0	0.0	0.0	0.0	0.0	0.0	0.0	0.0	0.0	0.0	0.0	0.0	0.0	0.0	0.0024232437540892236	0.0	0.0	0.0	0.0	0.0	0.0	0.0	0.0	0.0	0.0	0.0	0.0	0.0	0.0	0.0
CACSQTGLGNEQYF	TRBV30*00	TRBD1*00	TRBJ2-7*00	0	nan	nan	nan	2	0.024345595202803733	0.0	0.0	0.0	0.0	0.0	0.0	0.016821329445737193	0.0	0.0	0.007524265757066541	0.0	0.0	0.0	0.0	0.0	0.0	0.0	0.0	0.0	0.0	0.0	0.0	0.0	0.0	0.0	0.0	0.0	0.0	0.0	0.0	0.0	0.0
CACSRLAGGGTDTQYF	TRBV7-2*00	TRBD2*00	TRBJ2-3*00	0	nan	nan	nan	1	0.0025080885856888467	0.0	0.0	0.0	0.0	0.0	0.0	0.0	0.0	0.0	0.0025080885856888467	0.0	0.0	0.0	0.0	0.0	0.0	0.0	0.0	0.0	0.0	0.0	0.0	0.0	0.0	0.0	0.0	0.0	0.0	0.0	0.0	0.0	0.0
CACSSERDGAYEQYF	TRBV11-3*00	TRBD1*00,TRBD2*00	TRBJ2-7*00	0	nan	nan	nan	1	0.003098757398283288	0.0	0.0	0.0	0.0	0.0	0.003098757398283288	0.0	0.0	0.0	0.0	0.0	0.0	0.0	0.0	0.0	0.0	0.0	0.0	0.0	0.0	0.0	0.0	0.0	0.0	0.0	0.0	0.0	0.0	0.0	0.0	0.0	0.0
CACSSGQGNTEAFF	TRBV6-1*00	TRBD1*00	TRBJ1-1*00	0	nan	nan	nan	1	0.0023188943511733605	0.0023188943511733605	0.0	0.0	0.0	0.0	0.0	0.0	0.0	0.0	0.0	0.0	0.0	0.0	0.0	0.0	0.0	0.0	0.0	0.0	0.0	0.0	0.0	0.0	0.0	0.0	0.0	0.0	0.0	0.0	0.0	0.0	0.0
CACSTRDDKNIQYF	TRBV9*00	TRBD1*00,TRBD2*00	TRBJ2-4*00	0	nan	nan	nan	1	0.003129204869042776	0.0	0.0	0.0	0.0	0.0	0.0	0.0	0.0	0.0	0.0	0.0	0.0	0.0	0.0	0.0	0.0	0.0	0.003129204869042776	0.0	0.0	0.0	0.0	0.0	0.0	0.0	0.0	0.0	0.0	0.0	0.0	0.0	0.0
CACSVGPTAAEAFF	TRBV2*00	TRBD2*00	TRBJ1-1*00	0	nan	nan	nan	3	0.019582717069583998	0.0	0.004343671270958214	0.0	0.0	0.0	0.0	0.0028035549076228664	0.0	0.0	0.0	0.0	0.0	0.0	0.0	0.0	0.0	0.0	0.0	0.0	0.0	0.0	0.0	0.0	0.0	0.0	0.0	0.012435490891002918	0.0	0.0	0.0	0.0	0.0
CACSVVQGGTGELFF	TRBV9*00	TRBD1*00,TRBD2*00	TRBJ2-2*00	0	nan	nan	nan	1	0.0024191402375595707	0.0	0.0	0.0	0.0024191402375595707	0.0	0.0	0.0	0.0	0.0	0.0	0.0	0.0	0.0	0.0	0.0	0.0	0.0	0.0	0.0	0.0	0.0	0.0	0.0	0.0	0.0	0.0	0.0	0.0	0.0	0.0	0.0	0.0
CACSYTGALTYGYTF	TRBV6-5*00	TRBD1*00	TRBJ1-2*00	0	nan	nan	nan	1	0.005342451116572284	0.0	0.0	0.0	0.0	0.0	0.0	0.0	0.0	0.0	0.0	0.0	0.0	0.0	0.0	0.0	0.0	0.0	0.0	0.0	0.0	0.0	0.0	0.0	0.0	0.0	0.0	0.0	0.0	0.0	0.0	0.0	0.005342451116572284
CACTGQANSPLHF	TRBV30*00	TRBD1*00	TRBJ1-6*00	0	nan	nan	nan	11	0.2579654821446649	0.0	0.0	0.0	0.0	0.0	0.0	0.0	0.0	0.0	0.0	0.0	0.0	0.0	0.0	0.0	0.0	0.01696270627862457	0.006258409738085552	0.028388928317956	0.012058847174210147	0.0	0.0036413953827106552	0.01369550330974663	0.032308089945722415	0.09359279335491166	0.0	0.0	0.0	0.03300874731803928	0.004805612955932529	0.013244448368725445	0.0
CACTGQANSPLHY	TRBV30*00	TRBD1*00	TRBJ1-6*00	0	nan	nan	nan	1	0.0028388928317956003	0.0	0.0	0.0	0.0	0.0	0.0	0.0	0.0	0.0	0.0	0.0	0.0	0.0	0.0	0.0	0.0	0.0	0.0	0.0028388928317956003	0.0	0.0	0.0	0.0	0.0	0.0	0.0	0.0	0.0	0.0	0.0	0.0	0.0
CACTGSHEQYF	TRBV30*00	TRBD1*00	TRBJ2-7*00	0	nan	nan	nan	1	0.01805054151624549	0.0	0.0	0.0	0.0	0.0	0.0	0.0	0.01805054151624549	0.0	0.0	0.0	0.0	0.0	0.0	0.0	0.0	0.0	0.0	0.0	0.0	0.0	0.0	0.0	0.0	0.0	0.0	0.0	0.0	0.0	0.0	0.0	0.0
CACTTGGFSEQYF	TRBV30*00	TRBD1*00	TRBJ2-7*00	0	nan	nan	nan	6	0.07641222878778778	0.018551154809386884	0.004343671270958214	0.03275466754012447	0.0	0.0	0.0	0.0	0.004512635379061373	0.0	0.010032354342755387	0.0	0.0	0.0	0.0	0.0	0.0	0.0	0.0	0.0	0.0	0.0	0.0	0.0	0.0	0.0	0.0	0.006217745445501459	0.0	0.0	0.0	0.0	0.0
CACWDRAGVYEQYF	TRBV30*00	TRBD1*00	TRBJ2-7*00	0	nan	nan	nan	1	0.005342451116572284	0.0	0.0	0.0	0.0	0.0	0.0	0.0	0.0	0.0	0.0	0.0	0.0	0.0	0.0	0.0	0.0	0.0	0.0	0.0	0.0	0.0	0.0	0.0	0.0	0.0	0.0	0.0	0.0	0.0	0.0	0.0	0.005342451116572284
CACWGRSHEQYF	TRBV28*00	nan	TRBJ2-7*00	0	nan	nan	nan	1	0.006217745445501459	0.0	0.0	0.0	0.0	0.0	0.0	0.0	0.0	0.0	0.0	0.0	0.0	0.0	0.0	0.0	0.0	0.0	0.0	0.0	0.0	0.0	0.0	0.0	0.0	0.0	0.0	0.006217745445501459	0.0	0.0	0.0	0.0	0.0
CACWTESYEQYF	TRBV30*00	TRBD1*00	TRBJ2-7*00	0	nan	nan	nan	1	0.0063893680914957505	0.0	0.0	0.0	0.0	0.0	0.0	0.0	0.0	0.0	0.0	0.0063893680914957505	0.0	0.0	0.0	0.0	0.0	0.0	0.0	0.0	0.0	0.0	0.0	0.0	0.0	0.0	0.0	0.0	0.0	0.0	0.0	0.0	0.0
CADDEPGGHVNYEQYF	TRBV24-1*00	TRBD1*00	TRBJ2-7*00	0	nan	nan	nan	3	0.03118276097443444	0.0	0.0	0.0	0.0	0.004252423881612519	0.0	0.0	0.0	0.005486065393899496	0.0	0.0	0.0	0.0	0.021444271698922424	0.0	0.0	0.0	0.0	0.0	0.0	0.0	0.0	0.0	0.0	0.0	0.0	0.0	0.0	0.0	0.0	0.0	0.0
CADGGANTGELFF	TRBV6-4*00	TRBD1*00	TRBJ2-2*00	0	nan	nan	nan	1	0.005342451116572284	0.0	0.0	0.0	0.0	0.0	0.0	0.0	0.0	0.0	0.0	0.0	0.0	0.0	0.0	0.0	0.0	0.0	0.0	0.0	0.0	0.0	0.0	0.0	0.0	0.0	0.0	0.0	0.0	0.0	0.0	0.0	0.005342451116572284
CADQGATGELFF	TRBV2*00	TRBD1*00	TRBJ2-2*00	0	nan	nan	nan	3	0.02370499551771839	0.0	0.0	0.0	0.0	0.0	0.0	0.0	0.004512635379061373	0.0	0.0	0.0	0.0	0.011150758251561107	0.00804160188709591	0.0	0.0	0.0	0.0	0.0	0.0	0.0	0.0	0.0	0.0	0.0	0.0	0.0	0.0	0.0	0.0	0.0	0.0
CADRSWGANTEAFF	TRBV2*00	TRBD1*00	TRBJ1-1*00	0	nan	nan	nan	1	0.008504847763225038	0.0	0.0	0.0	0.0	0.008504847763225038	0.0	0.0	0.0	0.0	0.0	0.0	0.0	0.0	0.0	0.0	0.0	0.0	0.0	0.0	0.0	0.0	0.0	0.0	0.0	0.0	0.0	0.0	0.0	0.0	0.0	0.0	0.0
CADSASPVQETQYF	TRBV11-2*00	TRBD2*00	TRBJ2-5*00	0	nan	nan	nan	1	0.005808550185873606	0.0	0.0	0.0	0.0	0.0	0.0	0.0	0.0	0.0	0.0	0.0	0.0	0.0	0.0	0.0	0.005808550185873606	0.0	0.0	0.0	0.0	0.0	0.0	0.0	0.0	0.0	0.0	0.0	0.0	0.0	0.0	0.0	0.0
CADSATDTQYF	TRBV7-9*00	nan	TRBJ2-3*00	0	nan	nan	nan	1	0.004019615724736715	0.0	0.0	0.0	0.0	0.0	0.0	0.0	0.0	0.0	0.0	0.0	0.0	0.0	0.0	0.0	0.0	0.0	0.0	0.0	0.004019615724736715	0.0	0.0	0.0	0.0	0.0	0.0	0.0	0.0	0.0	0.0	0.0	0.0
CADSGSSYNEQFF	TRBV2*00	TRBD2*00	TRBJ2-1*00	0	nan	nan	nan	1	0.017425650557620815	0.0	0.0	0.0	0.0	0.0	0.0	0.0	0.0	0.0	0.0	0.0	0.0	0.0	0.0	0.0	0.017425650557620815	0.0	0.0	0.0	0.0	0.0	0.0	0.0	0.0	0.0	0.0	0.0	0.0	0.0	0.0	0.0	0.0
CADSYQQQGAGNSPLHF	TRBV6-5*00	TRBD1*00	TRBJ1-6*00	0	nan	nan	nan	1	0.0025080885856888467	0.0	0.0	0.0	0.0	0.0	0.0	0.0	0.0	0.0	0.0025080885856888467	0.0	0.0	0.0	0.0	0.0	0.0	0.0	0.0	0.0	0.0	0.0	0.0	0.0	0.0	0.0	0.0	0.0	0.0	0.0	0.0	0.0	0.0
CADTKAGNTIYF	TRBV5-1*00	nan	TRBJ1-3*00	0	nan	nan	nan	1	0.008933091147306674	0.0	0.0	0.008933091147306674	0.0	0.0	0.0	0.0	0.0	0.0	0.0	0.0	0.0	0.0	0.0	0.0	0.0	0.0	0.0	0.0	0.0	0.0	0.0	0.0	0.0	0.0	0.0	0.0	0.0	0.0	0.0	0.0	0.0
CADTRQGAYNEQFF	TRBV2*00	TRBD1*00	TRBJ2-1*00	0	nan	nan	nan	1	0.005342451116572284	0.0	0.0	0.0	0.0	0.0	0.0	0.0	0.0	0.0	0.0	0.0	0.0	0.0	0.0	0.0	0.0	0.0	0.0	0.0	0.0	0.0	0.0	0.0	0.0	0.0	0.0	0.0	0.0	0.0	0.0	0.0	0.005342451116572284
CAEGSGAADTQYF	TRBV2*00	TRBD1*00,TRBD2*00	TRBJ2-3*00	0	nan	nan	nan	1	0.003129204869042776	0.0	0.0	0.0	0.0	0.0	0.0	0.0	0.0	0.0	0.0	0.0	0.0	0.0	0.0	0.0	0.0	0.0	0.003129204869042776	0.0	0.0	0.0	0.0	0.0	0.0	0.0	0.0	0.0	0.0	0.0	0.0	0.0	0.0
CAEGVKETQYF	TRBV6-6*00	TRBD1*00	TRBJ2-5*00	0	nan	nan	nan	1	0.00804160188709591	0.0	0.0	0.0	0.0	0.0	0.0	0.0	0.0	0.0	0.0	0.0	0.0	0.0	0.00804160188709591	0.0	0.0	0.0	0.0	0.0	0.0	0.0	0.0	0.0	0.0	0.0	0.0	0.0	0.0	0.0	0.0	0.0	0.0
CAELRRELFF	TRBV7-3*00	nan	TRBJ2-2*00	0	nan	nan	nan	1	0.010684902233144567	0.0	0.0	0.0	0.0	0.0	0.0	0.0	0.0	0.0	0.0	0.0	0.0	0.0	0.0	0.0	0.0	0.0	0.0	0.0	0.0	0.0	0.0	0.0	0.0	0.0	0.0	0.0	0.0	0.0	0.0	0.0	0.010684902233144567
CAEMVEQYF	TRBV7-6*00	nan	TRBJ2-7*00	0	nan	nan	nan	1	0.006197514796566576	0.0	0.0	0.0	0.0	0.0	0.006197514796566576	0.0	0.0	0.0	0.0	0.0	0.0	0.0	0.0	0.0	0.0	0.0	0.0	0.0	0.0	0.0	0.0	0.0	0.0	0.0	0.0	0.0	0.0	0.0	0.0	0.0	0.0
CAEPIRSGEAFF	TRBV30*00	nan	TRBJ1-1*00	0	nan	nan	nan	1	0.004805612955932529	0.0	0.0	0.0	0.0	0.0	0.0	0.0	0.0	0.0	0.0	0.0	0.0	0.0	0.0	0.0	0.0	0.0	0.0	0.0	0.0	0.0	0.0	0.0	0.0	0.0	0.0	0.0	0.0	0.0	0.004805612955932529	0.0	0.0
CAEQRTNYGYTF	TRBV2*00	nan	TRBJ1-2*00	0	nan	nan	nan	1	0.005342451116572284	0.0	0.0	0.0	0.0	0.0	0.0	0.0	0.0	0.0	0.0	0.0	0.0	0.0	0.0	0.0	0.0	0.0	0.0	0.0	0.0	0.0	0.0	0.0	0.0	0.0	0.0	0.0	0.0	0.0	0.0	0.0	0.005342451116572284
CAESGVGAVGGELFF	TRBV6-1*00	TRBD1*00	TRBJ2-2*00	0	nan	nan	nan	2	0.02118636560110234	0.009275577404693442	0.0	0.011910788196408896	0.0	0.0	0.0	0.0	0.0	0.0	0.0	0.0	0.0	0.0	0.0	0.0	0.0	0.0	0.0	0.0	0.0	0.0	0.0	0.0	0.0	0.0	0.0	0.0	0.0	0.0	0.0	0.0	0.0
CAETAGAGADTQYF	TRBV7-9*00	TRBD1*00	TRBJ2-3*00	0	nan	nan	nan	1	0.004846487508178447	0.0	0.0	0.0	0.0	0.0	0.0	0.0	0.0	0.0	0.0	0.0	0.0	0.0	0.0	0.0	0.0	0.004846487508178447	0.0	0.0	0.0	0.0	0.0	0.0	0.0	0.0	0.0	0.0	0.0	0.0	0.0	0.0	0.0
CAETLDRAQETQYF	TRBV2*00	TRBD1*00	TRBJ2-5*00	0	nan	nan	nan	1	0.005808550185873606	0.0	0.0	0.0	0.0	0.0	0.0	0.0	0.0	0.0	0.0	0.0	0.0	0.0	0.0	0.0	0.005808550185873606	0.0	0.0	0.0	0.0	0.0	0.0	0.0	0.0	0.0	0.0	0.0	0.0	0.0	0.0	0.0	0.0
CAFAGTGGYEQYF	TRBV30*00	TRBD1*00	TRBJ2-7*00	0	nan	nan	nan	1	0.00471553533114847	0.0	0.0	0.0	0.0	0.0	0.0	0.0	0.0	0.0	0.0	0.0	0.0	0.0	0.0	0.0	0.0	0.0	0.0	0.0	0.0	0.0	0.0	0.0	0.0	0.0	0.0	0.0	0.0	0.00471553533114847	0.0	0.0	0.0
CAFAVVDYYGYTF	TRBV30*00	nan	TRBJ1-2*00	0	nan	nan	nan	1	0.004343671270958214	0.0	0.004343671270958214	0.0	0.0	0.0	0.0	0.0	0.0	0.0	0.0	0.0	0.0	0.0	0.0	0.0	0.0	0.0	0.0	0.0	0.0	0.0	0.0	0.0	0.0	0.0	0.0	0.0	0.0	0.0	0.0	0.0	0.0
CAFDRGYRDYGYTF	TRBV30*00	TRBD1*00	TRBJ1-2*00	0	nan	nan	nan	3	0.016168526531705404	0.0	0.004343671270958214	0.0	0.0	0.0	0.0	0.005607109815245733	0.0	0.0	0.0	0.0	0.0	0.0	0.0	0.0	0.0	0.0	0.0	0.0	0.0	0.0	0.0	0.0	0.0	0.0	0.0	0.006217745445501459	0.0	0.0	0.0	0.0	0.0
CAFEVANEKLFF	TRBV30*00	nan	TRBJ1-4*00	0	nan	nan	nan	3	0.02015209953706249	0.0	0.0	0.0	0.0	0.0	0.0	0.005607109815245733	0.004512635379061373	0.0	0.010032354342755387	0.0	0.0	0.0	0.0	0.0	0.0	0.0	0.0	0.0	0.0	0.0	0.0	0.0	0.0	0.0	0.0	0.0	0.0	0.0	0.0	0.0	0.0
CAFEVANEKPFF	TRBV30*00	nan	TRBJ1-4*00	0	nan	nan	nan	1	0.002680533962365303	0.0	0.0	0.0	0.0	0.0	0.0	0.0	0.0	0.0	0.0	0.0	0.0	0.0	0.002680533962365303	0.0	0.0	0.0	0.0	0.0	0.0	0.0	0.0	0.0	0.0	0.0	0.0	0.0	0.0	0.0	0.0	0.0	0.0
CAFGDRRYTF	TRBV30*00	TRBD1*00,TRBD2*00	TRBJ1-2*00	0	nan	nan	nan	1	0.005607109815245733	0.0	0.0	0.0	0.0	0.0	0.0	0.005607109815245733	0.0	0.0	0.0	0.0	0.0	0.0	0.0	0.0	0.0	0.0	0.0	0.0	0.0	0.0	0.0	0.0	0.0	0.0	0.0	0.0	0.0	0.0	0.0	0.0	0.0
CAFGGRRYTF	TRBV30*00	TRBD1*00,TRBD2*00	TRBJ1-2*00	0	nan	nan	nan	1	0.004512635379061373	0.0	0.0	0.0	0.0	0.0	0.0	0.0	0.004512635379061373	0.0	0.0	0.0	0.0	0.0	0.0	0.0	0.0	0.0	0.0	0.0	0.0	0.0	0.0	0.0	0.0	0.0	0.0	0.0	0.0	0.0	0.0	0.0	0.0
CAFGQGASLGKLFF	TRBV30*00	TRBD1*00	TRBJ1-4*00	0	nan	nan	nan	1	0.004637788702346721	0.004637788702346721	0.0	0.0	0.0	0.0	0.0	0.0	0.0	0.0	0.0	0.0	0.0	0.0	0.0	0.0	0.0	0.0	0.0	0.0	0.0	0.0	0.0	0.0	0.0	0.0	0.0	0.0	0.0	0.0	0.0	0.0	0.0
CAFLAT	TRBV6-1*00	nan	TRBJ2-4*00	0	nan	nan	nan	1	0.010684902233144567	0.0	0.0	0.0	0.0	0.0	0.0	0.0	0.0	0.0	0.0	0.0	0.0	0.0	0.0	0.0	0.0	0.0	0.0	0.0	0.0	0.0	0.0	0.0	0.0	0.0	0.0	0.0	0.0	0.0	0.0	0.0	0.010684902233144567
CAFLLGRVEAFF	TRBV2*00	nan	TRBJ1-1*00	0	nan	nan	nan	1	0.016821329445737193	0.0	0.0	0.0	0.0	0.0	0.0	0.016821329445737193	0.0	0.0	0.0	0.0	0.0	0.0	0.0	0.0	0.0	0.0	0.0	0.0	0.0	0.0	0.0	0.0	0.0	0.0	0.0	0.0	0.0	0.0	0.0	0.0	0.0
CAFLRHRRNQETQYF	TRBV24-1*00	nan	TRBJ2-5*00	0	nan	nan	nan	1	0.005808550185873606	0.0	0.0	0.0	0.0	0.0	0.0	0.0	0.0	0.0	0.0	0.0	0.0	0.0	0.0	0.0	0.005808550185873606	0.0	0.0	0.0	0.0	0.0	0.0	0.0	0.0	0.0	0.0	0.0	0.0	0.0	0.0	0.0	0.0
CAFLSGGSGIGHNHNEQFF	TRBV7-9*00	TRBD1*00	TRBJ2-1*00	0	nan	nan	nan	1	0.005342451116572284	0.0	0.0	0.0	0.0	0.0	0.0	0.0	0.0	0.0	0.0	0.0	0.0	0.0	0.0	0.0	0.0	0.0	0.0	0.0	0.0	0.0	0.0	0.0	0.0	0.0	0.0	0.0	0.0	0.0	0.0	0.0	0.005342451116572284
CAFPGLIYEQYF	TRBV7-9*00	TRBD2*00,TRBD1*00	TRBJ2-7*00	0	nan	nan	nan	1	0.01602735334971685	0.0	0.0	0.0	0.0	0.0	0.0	0.0	0.0	0.0	0.0	0.0	0.0	0.0	0.0	0.0	0.0	0.0	0.0	0.0	0.0	0.0	0.0	0.0	0.0	0.0	0.0	0.0	0.0	0.0	0.0	0.0	0.01602735334971685
CAFPLRGYNEQFF	TRBV7-9*00	TRBD1*00	TRBJ2-1*00	0	nan	nan	nan	1	0.005808550185873606	0.0	0.0	0.0	0.0	0.0	0.0	0.0	0.0	0.0	0.0	0.0	0.0	0.0	0.0	0.0	0.005808550185873606	0.0	0.0	0.0	0.0	0.0	0.0	0.0	0.0	0.0	0.0	0.0	0.0	0.0	0.0	0.0	0.0
CAFRLAESDTGELFF	TRBV30*00	TRBD2*00	TRBJ2-2*00	0	nan	nan	nan	4	0.04511601211076117	0.004637788702346721	0.0	0.0	0.0	0.0	0.0	0.01401777453811433	0.0	0.0	0.005016177171377693	0.0	0.0	0.0	0.021444271698922424	0.0	0.0	0.0	0.0	0.0	0.0	0.0	0.0	0.0	0.0	0.0	0.0	0.0	0.0	0.0	0.0	0.0	0.0
CAFSESGGPEAFF	TRBV10-3*00	nan	TRBJ1-1*00	0	nan	nan	nan	1	0.004854840275754928	0.0	0.0	0.0	0.0	0.0	0.0	0.0	0.0	0.0	0.0	0.0	0.0	0.0	0.0	0.004854840275754928	0.0	0.0	0.0	0.0	0.0	0.0	0.0	0.0	0.0	0.0	0.0	0.0	0.0	0.0	0.0	0.0	0.0
CAFSLLSGGRDTQYF	TRBV30*00	TRBD2*00	TRBJ2-3*00	0	nan	nan	nan	9	0.11131191886986591	0.023188943511733607	0.017374685083832855	0.005955394098204449	0.007257420712678714	0.004252423881612519	0.003098757398283288	0.008410664722868598	0.0	0.0	0.0	0.0	0.0	0.0	0.0	0.0	0.0	0.0	0.0	0.0	0.0	0.0	0.0	0.0	0.0	0.0	0.0	0.03108872722750731	0.0	0.0	0.0	0.0	0.010684902233144567
CAFTAGDTIYF	TRBV30*00	nan	TRBJ1-3*00	0	nan	nan	nan	1	0.0028035549076228664	0.0	0.0	0.0	0.0	0.0	0.0	0.0028035549076228664	0.0	0.0	0.0	0.0	0.0	0.0	0.0	0.0	0.0	0.0	0.0	0.0	0.0	0.0	0.0	0.0	0.0	0.0	0.0	0.0	0.0	0.0	0.0	0.0	0.0
CAFTAGNTIYF	TRBV30*00	nan	TRBJ1-3*00	0	nan	nan	nan	6	0.06455216451937129	0.011594471755866803	0.013031013812874642	0.0	0.0	0.0	0.0	0.01401777453811433	0.004512635379061373	0.002743032696949748	0.0	0.0	0.0	0.0	0.0	0.0	0.0	0.0	0.0	0.0	0.0	0.0	0.0	0.0	0.0	0.0	0.0	0.018653236336504387	0.0	0.0	0.0	0.0	0.0
CAFTGQGSTRGNQPQHF	TRBV30*00	TRBD1*00	TRBJ1-5*00	0	nan	nan	nan	1	0.01211621877044612	0.0	0.0	0.0	0.0	0.0	0.0	0.0	0.0	0.0	0.0	0.0	0.0	0.0	0.0	0.0	0.0	0.01211621877044612	0.0	0.0	0.0	0.0	0.0	0.0	0.0	0.0	0.0	0.0	0.0	0.0	0.0	0.0	0.0
CAFTPTGGAEGYTF	TRBV30*00	TRBD1*00	TRBJ1-2*00	0	nan	nan	nan	1	0.0029776970491022245	0.0	0.0	0.0029776970491022245	0.0	0.0	0.0	0.0	0.0	0.0	0.0	0.0	0.0	0.0	0.0	0.0	0.0	0.0	0.0	0.0	0.0	0.0	0.0	0.0	0.0	0.0	0.0	0.0	0.0	0.0	0.0	0.0	0.0
CAFTRAAGNTIYF	TRBV30*00	TRBD1*00,TRBD2*00	TRBJ1-3*00	0	nan	nan	nan	1	0.005808550185873606	0.0	0.0	0.0	0.0	0.0	0.0	0.0	0.0	0.0	0.0	0.0	0.0	0.0	0.0	0.0	0.005808550185873606	0.0	0.0	0.0	0.0	0.0	0.0	0.0	0.0	0.0	0.0	0.0	0.0	0.0	0.0	0.0	0.0
CAGAAEAVNEQFF	TRBV5-6*00	nan	TRBJ2-1*00	0	nan	nan	nan	1	0.0023188943511733605	0.0023188943511733605	0.0	0.0	0.0	0.0	0.0	0.0	0.0	0.0	0.0	0.0	0.0	0.0	0.0	0.0	0.0	0.0	0.0	0.0	0.0	0.0	0.0	0.0	0.0	0.0	0.0	0.0	0.0	0.0	0.0	0.0	0.0
CAGAGRWQETQYF	TRBV2*00	TRBD1*00,TRBD2*00	TRBJ2-5*00	0	nan	nan	nan	1	0.011617100371747211	0.0	0.0	0.0	0.0	0.0	0.0	0.0	0.0	0.0	0.0	0.0	0.0	0.0	0.0	0.0	0.011617100371747211	0.0	0.0	0.0	0.0	0.0	0.0	0.0	0.0	0.0	0.0	0.0	0.0	0.0	0.0	0.0	0.0
CAGAPGYTF	TRBV30*00	TRBD1*00	TRBJ1-2*00	0	nan	nan	nan	1	0.002680533962365303	0.0	0.0	0.0	0.0	0.0	0.0	0.0	0.0	0.0	0.0	0.0	0.0	0.0	0.002680533962365303	0.0	0.0	0.0	0.0	0.0	0.0	0.0	0.0	0.0	0.0	0.0	0.0	0.0	0.0	0.0	0.0	0.0	0.0
CAGAPTGTGSTDTQYF	TRBV10-2*00	TRBD1*00	TRBJ2-3*00	0	nan	nan	nan	4	0.040487962811800234	0.0	0.0	0.0	0.01935312190047657	0.004252423881612519	0.006197514796566576	0.0	0.0	0.0	0.0	0.0	0.0	0.0	0.0	0.0	0.0	0.0	0.0	0.0	0.0	0.0	0.0	0.0	0.0	0.0	0.0	0.0	0.0	0.0	0.0	0.0	0.010684902233144567
CAGAQGAFEAFF	TRBV2*00	TRBD1*00	TRBJ1-1*00	0	nan	nan	nan	1	0.015048531514133082	0.0	0.0	0.0	0.0	0.0	0.0	0.0	0.0	0.0	0.015048531514133082	0.0	0.0	0.0	0.0	0.0	0.0	0.0	0.0	0.0	0.0	0.0	0.0	0.0	0.0	0.0	0.0	0.0	0.0	0.0	0.0	0.0	0.0
CAGARRARAAYEQYF	TRBV30*00	TRBD1*00	TRBJ2-7*00	0	nan	nan	nan	1	0.004838280475119143	0.0	0.0	0.0	0.004838280475119143	0.0	0.0	0.0	0.0	0.0	0.0	0.0	0.0	0.0	0.0	0.0	0.0	0.0	0.0	0.0	0.0	0.0	0.0	0.0	0.0	0.0	0.0	0.0	0.0	0.0	0.0	0.0	0.0
CAGASGAEVYNEQFF	TRBV6-1*00	TRBD2*00	TRBJ2-1*00	0	nan	nan	nan	1	0.0023188943511733605	0.0023188943511733605	0.0	0.0	0.0	0.0	0.0	0.0	0.0	0.0	0.0	0.0	0.0	0.0	0.0	0.0	0.0	0.0	0.0	0.0	0.0	0.0	0.0	0.0	0.0	0.0	0.0	0.0	0.0	0.0	0.0	0.0	0.0
CAGATEAVNEQFF	TRBV5-6*00	nan	TRBJ2-1*00	0	nan	nan	nan	12	0.34182282934781266	0.013913366107040163	0.0304056988967075	0.014888485245511122	0.07257420712678714	0.051029086579350236	0.04958011837253262	0.0028035549076228664	0.013537906137184115	0.010972130787798993	0.02508088585688846	0.0	0.0	0.0	0.03216640754838364	0.0	0.0	0.0	0.0	0.0	0.0	0.0	0.0	0.0	0.0	0.0	0.0	0.024870981782005835	0.0	0.0	0.0	0.0	0.0
CAGATGMNTEAFF	TRBV2*00	TRBD1*00	TRBJ1-1*00	0	nan	nan	nan	1	0.01602735334971685	0.0	0.0	0.0	0.0	0.0	0.0	0.0	0.0	0.0	0.0	0.0	0.0	0.0	0.0	0.0	0.0	0.0	0.0	0.0	0.0	0.0	0.0	0.0	0.0	0.0	0.0	0.0	0.0	0.0	0.0	0.0	0.01602735334971685
CAGDGVMNTEAFF	TRBV7-9*00	nan	TRBJ1-1*00	0	nan	nan	nan	1	0.014416838867797587	0.0	0.0	0.0	0.0	0.0	0.0	0.0	0.0	0.0	0.0	0.0	0.0	0.0	0.0	0.0	0.0	0.0	0.0	0.0	0.0	0.0	0.0	0.0	0.0	0.0	0.0	0.0	0.0	0.0	0.014416838867797587	0.0	0.0
CAGDRDRDPNTEAFF	TRBV7-9*00	TRBD1*00	TRBJ1-1*00	0	nan	nan	nan	3	0.019202048770052316	0.0	0.0	0.0	0.0	0.0	0.0	0.0	0.0	0.0	0.0	0.0	0.0	0.0	0.0	0.0	0.0	0.0	0.003129204869042776	0.0	0.0	0.0	0.0	0.0	0.006461617989144482	0.0	0.0	0.0	0.0	0.0	0.00961122591186506	0.0	0.0
CAGESIGGADTQYF	TRBV9*00	TRBD1*00,TRBD2*00	TRBJ2-3*00	0	nan	nan	nan	1	0.005808550185873606	0.0	0.0	0.0	0.0	0.0	0.0	0.0	0.0	0.0	0.0	0.0	0.0	0.0	0.0	0.0	0.005808550185873606	0.0	0.0	0.0	0.0	0.0	0.0	0.0	0.0	0.0	0.0	0.0	0.0	0.0	0.0	0.0	0.0
CAGGASEDQYF	TRBV2*00	TRBD1*00,TRBD2*00	TRBJ2-4*00	0	nan	nan	nan	1	0.013031013812874642	0.0	0.013031013812874642	0.0	0.0	0.0	0.0	0.0	0.0	0.0	0.0	0.0	0.0	0.0	0.0	0.0	0.0	0.0	0.0	0.0	0.0	0.0	0.0	0.0	0.0	0.0	0.0	0.0	0.0	0.0	0.0	0.0	0.0
CAGGDGGINQPQHF	TRBV28*00	TRBD1*00	TRBJ1-5*00	0	nan	nan	nan	1	0.014539462524535345	0.0	0.0	0.0	0.0	0.0	0.0	0.0	0.0	0.0	0.0	0.0	0.0	0.0	0.0	0.0	0.0	0.014539462524535345	0.0	0.0	0.0	0.0	0.0	0.0	0.0	0.0	0.0	0.0	0.0	0.0	0.0	0.0	0.0
CAGGDGNRDPLQAFF	TRBV4-1*00	TRBD1*00,TRBD2*00	TRBJ1-1*00	0	nan	nan	nan	1	0.040659851301115234	0.0	0.0	0.0	0.0	0.0	0.0	0.0	0.0	0.0	0.0	0.0	0.0	0.0	0.0	0.0	0.040659851301115234	0.0	0.0	0.0	0.0	0.0	0.0	0.0	0.0	0.0	0.0	0.0	0.0	0.0	0.0	0.0	0.0
CAGGEAGNYGYTF	TRBV28*00	TRBD2*00	TRBJ1-2*00	0	nan	nan	nan	1	0.0044148161229084805	0.0	0.0	0.0	0.0	0.0	0.0	0.0	0.0	0.0	0.0	0.0	0.0	0.0	0.0	0.0	0.0	0.0	0.0	0.0	0.0	0.0	0.0	0.0	0.0	0.0	0.0	0.0	0.0	0.0	0.0	0.0044148161229084805	0.0
CAGGEQGSAGELFF	TRBV12-4*00,TRBV12-3*00	TRBD1*00	TRBJ2-2*00	0	nan	nan	nan	2	0.00814600602419515	0.0	0.0	0.0	0.0	0.0	0.0	0.0028035549076228664	0.0	0.0	0.0	0.0	0.0	0.0	0.0	0.0	0.0	0.0	0.0	0.0	0.0	0.0	0.0	0.0	0.0	0.0	0.0	0.0	0.0	0.0	0.0	0.0	0.005342451116572284
CAGGETSTDTQYF	TRBV10-3*00	TRBD1*00	TRBJ2-3*00	0	nan	nan	nan	1	0.005342451116572284	0.0	0.0	0.0	0.0	0.0	0.0	0.0	0.0	0.0	0.0	0.0	0.0	0.0	0.0	0.0	0.0	0.0	0.0	0.0	0.0	0.0	0.0	0.0	0.0	0.0	0.0	0.0	0.0	0.0	0.0	0.0	0.005342451116572284
CAGGFYRGGYTIYF	TRBV24-1*00	TRBD1*00	TRBJ1-3*00	0	nan	nan	nan	1	0.005016177171377693	0.0	0.0	0.0	0.0	0.0	0.0	0.0	0.0	0.0	0.005016177171377693	0.0	0.0	0.0	0.0	0.0	0.0	0.0	0.0	0.0	0.0	0.0	0.0	0.0	0.0	0.0	0.0	0.0	0.0	0.0	0.0	0.0	0.0
CAGGGAETQYF	TRBV30*00	TRBD1*00	TRBJ2-5*00	0	nan	nan	nan	1	0.012395029593133152	0.0	0.0	0.0	0.0	0.0	0.012395029593133152	0.0	0.0	0.0	0.0	0.0	0.0	0.0	0.0	0.0	0.0	0.0	0.0	0.0	0.0	0.0	0.0	0.0	0.0	0.0	0.0	0.0	0.0	0.0	0.0	0.0	0.0
CAGGGAGSTYEQYF	TRBV5-5*00,TRBV5-7*00	TRBD1*00	TRBJ2-7*00	0	nan	nan	nan	1	0.006217745445501459	0.0	0.0	0.0	0.0	0.0	0.0	0.0	0.0	0.0	0.0	0.0	0.0	0.0	0.0	0.0	0.0	0.0	0.0	0.0	0.0	0.0	0.0	0.0	0.0	0.0	0.0	0.006217745445501459	0.0	0.0	0.0	0.0	0.0
CAGGNRDGTEAFF	TRBV30*00	TRBD1*00	TRBJ1-1*00	0	nan	nan	nan	6	0.07904272795480291	0.0	0.008687342541916427	0.0029776970491022245	0.007257420712678714	0.0	0.0	0.0	0.0	0.0	0.0025080885856888467	0.025557472365983002	0.0	0.0	0.0	0.0	0.0	0.0	0.0	0.0	0.0	0.0	0.0	0.0	0.0	0.0	0.0	0.0	0.0	0.0	0.0	0.0	0.0320547066994337
CAGGNRDRGDYGYTF	TRBV12-3*00	TRBD1*00	TRBJ1-2*00	0	nan	nan	nan	1	0.003129204869042776	0.0	0.0	0.0	0.0	0.0	0.0	0.0	0.0	0.0	0.0	0.0	0.0	0.0	0.0	0.0	0.0	0.0	0.003129204869042776	0.0	0.0	0.0	0.0	0.0	0.0	0.0	0.0	0.0	0.0	0.0	0.0	0.0	0.0
CAGGQDNTGELFF	TRBV7-2*00	TRBD1*00	TRBJ2-2*00	0	nan	nan	nan	3	0.01730559855082338	0.0	0.0	0.0	0.0	0.0	0.0	0.0	0.0	0.0	0.0	0.0	0.0	0.0	0.0	0.0	0.0	0.0	0.003129204869042776	0.0	0.0	0.0	0.0	0.004565167769915544	0.0	0.0	0.0	0.0	0.0	0.0	0.00961122591186506	0.0	0.0
CAGGQGALYGYTF	TRBV27*00	TRBD1*00	TRBJ1-2*00	0	nan	nan	nan	1	0.008410664722868598	0.0	0.0	0.0	0.0	0.0	0.0	0.008410664722868598	0.0	0.0	0.0	0.0	0.0	0.0	0.0	0.0	0.0	0.0	0.0	0.0	0.0	0.0	0.0	0.0	0.0	0.0	0.0	0.0	0.0	0.0	0.0	0.0	0.0
CAGGQGGEQYF	TRBV25-1*00	TRBD1*00	TRBJ2-7*00	0	nan	nan	nan	1	0.004838280475119143	0.0	0.0	0.0	0.004838280475119143	0.0	0.0	0.0	0.0	0.0	0.0	0.0	0.0	0.0	0.0	0.0	0.0	0.0	0.0	0.0	0.0	0.0	0.0	0.0	0.0	0.0	0.0	0.0	0.0	0.0	0.0	0.0	0.0
CAGGRGTETQYF	TRBV6-1*00	TRBD2*00,TRBD1*00	TRBJ2-5*00	0	nan	nan	nan	1	0.009296272194849865	0.0	0.0	0.0	0.0	0.0	0.009296272194849865	0.0	0.0	0.0	0.0	0.0	0.0	0.0	0.0	0.0	0.0	0.0	0.0	0.0	0.0	0.0	0.0	0.0	0.0	0.0	0.0	0.0	0.0	0.0	0.0	0.0	0.0
CAGGRTAIEAFF	TRBV30*00	TRBD1*00,TRBD2*00	TRBJ1-1*00	0	nan	nan	nan	4	0.04924084371716071	0.0	0.0	0.0	0.0	0.008504847763225038	0.0	0.0	0.0	0.002743032696949748	0.0	0.025557472365983002	0.0	0.0	0.0	0.0	0.0	0.0	0.0	0.0	0.0	0.0	0.0	0.0	0.0	0.0	0.0	0.012435490891002918	0.0	0.0	0.0	0.0	0.0
CAGGSLRSEQYF	TRBV2*00	TRBD1*00	TRBJ2-7*00	0	nan	nan	nan	1	0.024117694348420295	0.0	0.0	0.0	0.0	0.0	0.0	0.0	0.0	0.0	0.0	0.0	0.0	0.0	0.0	0.0	0.0	0.0	0.0	0.0	0.024117694348420295	0.0	0.0	0.0	0.0	0.0	0.0	0.0	0.0	0.0	0.0	0.0	0.0
CAGGTEQFF	TRBV27*00	TRBD1*00	TRBJ2-1*00	0	nan	nan	nan	3	0.10488368132002823	0.0023188943511733605	0.0	0.0	0.007257420712678714	0.0	0.0	0.0	0.0	0.0	0.09530736625617617	0.0	0.0	0.0	0.0	0.0	0.0	0.0	0.0	0.0	0.0	0.0	0.0	0.0	0.0	0.0	0.0	0.0	0.0	0.0	0.0	0.0	0.0
CAGGTGGSPLHF	TRBV2*00	TRBD1*00	TRBJ1-6*00	0	nan	nan	nan	6	0.06835688420403466	0.0023188943511733605	0.0	0.0	0.009676560950238283	0.0	0.0	0.03364265889147439	0.0	0.0	0.0025080885856888467	0.0	0.014868230308887483	0.0	0.0	0.0	0.0	0.0	0.0	0.0	0.0	0.0	0.0	0.0	0.0	0.0	0.0	0.0	0.0	0.0	0.0	0.0	0.005342451116572284
CAGGTGRQPQHF	TRBV6-1*00	TRBD1*00	TRBJ1-5*00	0	nan	nan	nan	1	0.009709680551509855	0.0	0.0	0.0	0.0	0.0	0.0	0.0	0.0	0.0	0.0	0.0	0.0	0.0	0.0	0.009709680551509855	0.0	0.0	0.0	0.0	0.0	0.0	0.0	0.0	0.0	0.0	0.0	0.0	0.0	0.0	0.0	0.0	0.0
CAGGTGVSPLHF	TRBV28*00	TRBD1*00	TRBJ1-6*00	0	nan	nan	nan	1	0.005342451116572284	0.0	0.0	0.0	0.0	0.0	0.0	0.0	0.0	0.0	0.0	0.0	0.0	0.0	0.0	0.0	0.0	0.0	0.0	0.0	0.0	0.0	0.0	0.0	0.0	0.0	0.0	0.0	0.0	0.0	0.0	0.0	0.005342451116572284
CAGGTIQGAKPLHF	TRBV2*00	TRBD1*00	TRBJ1-6*00	0	nan	nan	nan	1	0.004252423881612519	0.0	0.0	0.0	0.0	0.004252423881612519	0.0	0.0	0.0	0.0	0.0	0.0	0.0	0.0	0.0	0.0	0.0	0.0	0.0	0.0	0.0	0.0	0.0	0.0	0.0	0.0	0.0	0.0	0.0	0.0	0.0	0.0	0.0
CAGGTNQNTGELFF	TRBV7-9*00	TRBD1*00	TRBJ2-2*00	0	nan	nan	nan	1	0.011214219630491466	0.0	0.0	0.0	0.0	0.0	0.0	0.011214219630491466	0.0	0.0	0.0	0.0	0.0	0.0	0.0	0.0	0.0	0.0	0.0	0.0	0.0	0.0	0.0	0.0	0.0	0.0	0.0	0.0	0.0	0.0	0.0	0.0	0.0
CAGHLGGGETQYF	TRBV30*00	TRBD2*00,TRBD1*00	TRBJ2-5*00	0	nan	nan	nan	1	0.004846487508178447	0.0	0.0	0.0	0.0	0.0	0.0	0.0	0.0	0.0	0.0	0.0	0.0	0.0	0.0	0.0	0.0	0.004846487508178447	0.0	0.0	0.0	0.0	0.0	0.0	0.0	0.0	0.0	0.0	0.0	0.0	0.0	0.0	0.0
CAGHPGQYPTPYGYTF	TRBV30*00	TRBD1*00	TRBJ1-2*00	0	nan	nan	nan	1	0.02487098178200585	0.0	0.0	0.0	0.0	0.0	0.0	0.0	0.0	0.0	0.0	0.0	0.0	0.0	0.0	0.0	0.0	0.0	0.0	0.0	0.0	0.0	0.0	0.0	0.0	0.0	0.0	0.02487098178200585	0.0	0.0	0.0	0.0	0.0
CAGHQGHGYTF	TRBV12-2*00	TRBD1*00	TRBJ1-2*00	0	nan	nan	nan	1	0.005342451116572284	0.0	0.0	0.0	0.0	0.0	0.0	0.0	0.0	0.0	0.0	0.0	0.0	0.0	0.0	0.0	0.0	0.0	0.0	0.0	0.0	0.0	0.0	0.0	0.0	0.0	0.0	0.0	0.0	0.0	0.0	0.0	0.005342451116572284
CAGHRGQGEKLFF	TRBV2*00	TRBD1*00	TRBJ1-4*00	0	nan	nan	nan	1	0.01916810427448725	0.0	0.0	0.0	0.0	0.0	0.0	0.0	0.0	0.0	0.0	0.01916810427448725	0.0	0.0	0.0	0.0	0.0	0.0	0.0	0.0	0.0	0.0	0.0	0.0	0.0	0.0	0.0	0.0	0.0	0.0	0.0	0.0	0.0
CAGIGPSGYTF	TRBV25-1*00	TRBD2*00	TRBJ1-2*00	0	nan	nan	nan	1	0.0028035549076228664	0.0	0.0	0.0	0.0	0.0	0.0	0.0028035549076228664	0.0	0.0	0.0	0.0	0.0	0.0	0.0	0.0	0.0	0.0	0.0	0.0	0.0	0.0	0.0	0.0	0.0	0.0	0.0	0.0	0.0	0.0	0.0	0.0	0.0
CAGKAGNTIYF	TRBV6-5*00	nan	TRBJ1-3*00	0	nan	nan	nan	1	0.004512635379061373	0.0	0.0	0.0	0.0	0.0	0.0	0.0	0.004512635379061373	0.0	0.0	0.0	0.0	0.0	0.0	0.0	0.0	0.0	0.0	0.0	0.0	0.0	0.0	0.0	0.0	0.0	0.0	0.0	0.0	0.0	0.0	0.0	0.0
CAGKGSGELFF	TRBV30*00	nan	TRBJ2-2*00	0	nan	nan	nan	2	0.008746187231299767	0.0	0.0	0.0	0.0	0.0	0.0	0.0	0.0	0.0	0.0	0.0	0.0	0.0	0.0	0.0	0.0	0.004846487508178447	0.0	0.0	0.0	0.0	0.0	0.0	0.0	0.0038996997231213197	0.0	0.0	0.0	0.0	0.0	0.0	0.0
CAGKLRSGGTGELFF	TRBV2*00	TRBD2*00	TRBJ2-2*00	0	nan	nan	nan	1	0.002680533962365303	0.0	0.0	0.0	0.0	0.0	0.0	0.0	0.0	0.0	0.0	0.0	0.0	0.0	0.002680533962365303	0.0	0.0	0.0	0.0	0.0	0.0	0.0	0.0	0.0	0.0	0.0	0.0	0.0	0.0	0.0	0.0	0.0	0.0
CAGKRPYNEQFF	TRBV2*00	TRBD2*00	TRBJ2-1*00	0	nan	nan	nan	1	0.004846487508178447	0.0	0.0	0.0	0.0	0.0	0.0	0.0	0.0	0.0	0.0	0.0	0.0	0.0	0.0	0.0	0.0	0.004846487508178447	0.0	0.0	0.0	0.0	0.0	0.0	0.0	0.0	0.0	0.0	0.0	0.0	0.0	0.0	0.0
CAGKWTSGGYEQYF	TRBV30*00	TRBD2*00	TRBJ2-7*00	0	nan	nan	nan	2	0.006662565622131574	0.0023188943511733605	0.004343671270958214	0.0	0.0	0.0	0.0	0.0	0.0	0.0	0.0	0.0	0.0	0.0	0.0	0.0	0.0	0.0	0.0	0.0	0.0	0.0	0.0	0.0	0.0	0.0	0.0	0.0	0.0	0.0	0.0	0.0	0.0
CAGLAGGDYNEQFF	TRBV30*00	TRBD2*00	TRBJ2-1*00	0	nan	nan	nan	1	0.005342451116572284	0.0	0.0	0.0	0.0	0.0	0.0	0.0	0.0	0.0	0.0	0.0	0.0	0.0	0.0	0.0	0.0	0.0	0.0	0.0	0.0	0.0	0.0	0.0	0.0	0.0	0.0	0.0	0.0	0.0	0.0	0.0	0.005342451116572284
CAGLAGGKNDQFF	TRBV5-3*00	TRBD2*00	TRBJ2-1*00	0	nan	nan	nan	1	0.0024191402375595707	0.0	0.0	0.0	0.0024191402375595707	0.0	0.0	0.0	0.0	0.0	0.0	0.0	0.0	0.0	0.0	0.0	0.0	0.0	0.0	0.0	0.0	0.0	0.0	0.0	0.0	0.0	0.0	0.0	0.0	0.0	0.0	0.0	0.0
CAGLAGGKNEQFF	TRBV5-3*00	TRBD2*00	TRBJ2-1*00	0	nan	nan	nan	3	0.09564631698869863	0.0	0.0	0.0	0.021772262138036146	0.05528151046096275	0.018592544389699733	0.0	0.0	0.0	0.0	0.0	0.0	0.0	0.0	0.0	0.0	0.0	0.0	0.0	0.0	0.0	0.0	0.0	0.0	0.0	0.0	0.0	0.0	0.0	0.0	0.0	0.0
CAGLAGGQNEQFF	TRBV5-3*00	TRBD2*00,TRBD1*00	TRBJ2-1*00	0	nan	nan	nan	1	0.003098757398283288	0.0	0.0	0.0	0.0	0.0	0.003098757398283288	0.0	0.0	0.0	0.0	0.0	0.0	0.0	0.0	0.0	0.0	0.0	0.0	0.0	0.0	0.0	0.0	0.0	0.0	0.0	0.0	0.0	0.0	0.0	0.0	0.0	0.0
CAGLHRGRGGELFF	TRBV5-4*00	TRBD1*00	TRBJ2-2*00	0	nan	nan	nan	1	0.003098757398283288	0.0	0.0	0.0	0.0	0.0	0.003098757398283288	0.0	0.0	0.0	0.0	0.0	0.0	0.0	0.0	0.0	0.0	0.0	0.0	0.0	0.0	0.0	0.0	0.0	0.0	0.0	0.0	0.0	0.0	0.0	0.0	0.0	0.0
CAGLNGYTF	TRBV7-6*00,TRBV7-7*00	TRBD2*00	TRBJ1-2*00	0	nan	nan	nan	1	0.005808550185873606	0.0	0.0	0.0	0.0	0.0	0.0	0.0	0.0	0.0	0.0	0.0	0.0	0.0	0.0	0.0	0.005808550185873606	0.0	0.0	0.0	0.0	0.0	0.0	0.0	0.0	0.0	0.0	0.0	0.0	0.0	0.0	0.0	0.0
CAGMSSYEQYF	TRBV2*00	nan	TRBJ2-7*00	0	nan	nan	nan	1	0.004252423881612519	0.0	0.0	0.0	0.0	0.004252423881612519	0.0	0.0	0.0	0.0	0.0	0.0	0.0	0.0	0.0	0.0	0.0	0.0	0.0	0.0	0.0	0.0	0.0	0.0	0.0	0.0	0.0	0.0	0.0	0.0	0.0	0.0	0.0
CAGNRAGGRLDTQYF	TRBV6-2*00,TRBV6-3*00	TRBD2*00,TRBD1*00	TRBJ2-3*00	0	nan	nan	nan	1	0.011617100371747211	0.0	0.0	0.0	0.0	0.0	0.0	0.0	0.0	0.0	0.0	0.0	0.0	0.0	0.0	0.0	0.011617100371747211	0.0	0.0	0.0	0.0	0.0	0.0	0.0	0.0	0.0	0.0	0.0	0.0	0.0	0.0	0.0	0.0
CAGPFPHTGELFF	TRBV15*00	TRBD2*00	TRBJ2-2*00	0	nan	nan	nan	1	0.013728343538068696	0.0	0.0	0.0	0.0	0.0	0.0	0.0	0.0	0.0	0.0	0.0	0.0	0.0	0.0	0.0	0.0	0.0	0.0	0.0	0.0	0.0	0.0	0.0	0.0	0.0	0.013728343538068696	0.0	0.0	0.0	0.0	0.0	0.0
CAGPIHGLAIDTNTGELFF	TRBV7-6*00,TRBV7-7*00	TRBD2*00	TRBJ2-2*00	0	nan	nan	nan	1	0.017425650557620815	0.0	0.0	0.0	0.0	0.0	0.0	0.0	0.0	0.0	0.0	0.0	0.0	0.0	0.0	0.0	0.017425650557620815	0.0	0.0	0.0	0.0	0.0	0.0	0.0	0.0	0.0	0.0	0.0	0.0	0.0	0.0	0.0	0.0
CAGPTIRDRSYEQYF	TRBV28*00	TRBD1*00,TRBD2*00	TRBJ2-7*00	0	nan	nan	nan	2	0.012947516925858871	0.0	0.0	0.0	0.0	0.0	0.0	0.0	0.0	0.0	0.0	0.0	0.0	0.0	0.0	0.0	0.0	0.007269731262267672	0.0	0.0056777856635912005	0.0	0.0	0.0	0.0	0.0	0.0	0.0	0.0	0.0	0.0	0.0	0.0	0.0
CAGQGTLATNEKLFF	TRBV9*00	TRBD1*00	TRBJ1-4*00	0	nan	nan	nan	2	0.022229525359587783	0.0	0.017374685083832855	0.0	0.0	0.0	0.0	0.0	0.0	0.0	0.0	0.0	0.0	0.0	0.0	0.004854840275754928	0.0	0.0	0.0	0.0	0.0	0.0	0.0	0.0	0.0	0.0	0.0	0.0	0.0	0.0	0.0	0.0	0.0
CAGQQGMNTEAFF	TRBV2*00	TRBD1*00	TRBJ1-1*00	0	nan	nan	nan	1	0.012778736182991501	0.0	0.0	0.0	0.0	0.0	0.0	0.0	0.0	0.0	0.0	0.012778736182991501	0.0	0.0	0.0	0.0	0.0	0.0	0.0	0.0	0.0	0.0	0.0	0.0	0.0	0.0	0.0	0.0	0.0	0.0	0.0	0.0	0.0
CAGQRASTDTQYF	TRBV7-9*00	nan	TRBJ2-3*00	0	nan	nan	nan	3	0.04315680351312397	0.0	0.0	0.0	0.0	0.0	0.0	0.0	0.0	0.0	0.0	0.0	0.0	0.0	0.0	0.0	0.0	0.0	0.0	0.0198722498225692	0.0	0.0	0.0	0.0	0.019384853967433446	0.0038996997231213197	0.0	0.0	0.0	0.0	0.0	0.0	0.0
CAGQTAGSTDTQYF	TRBV28*00	TRBD2*00,TRBD1*00	TRBJ2-3*00	0	nan	nan	nan	1	0.008410664722868598	0.0	0.0	0.0	0.0	0.0	0.0	0.008410664722868598	0.0	0.0	0.0	0.0	0.0	0.0	0.0	0.0	0.0	0.0	0.0	0.0	0.0	0.0	0.0	0.0	0.0	0.0	0.0	0.0	0.0	0.0	0.0	0.0	0.0
CAGRAGTEYYGYTF	TRBV2*00	TRBD1*00	TRBJ1-2*00	0	nan	nan	nan	1	0.005808550185873606	0.0	0.0	0.0	0.0	0.0	0.0	0.0	0.0	0.0	0.0	0.0	0.0	0.0	0.0	0.0	0.005808550185873606	0.0	0.0	0.0	0.0	0.0	0.0	0.0	0.0	0.0	0.0	0.0	0.0	0.0	0.0	0.0	0.0
CAGRDRRSGPGELFF	TRBV6-1*00	TRBD1*00	TRBJ2-2*00	0	nan	nan	nan	2	0.010278025462822266	0.0	0.0	0.0	0.0	0.0	0.0	0.0	0.0	0.0	0.0	0.0	0.0	0.0	0.0	0.0	0.0	0.0	0.006258409738085552	0.0	0.004019615724736715	0.0	0.0	0.0	0.0	0.0	0.0	0.0	0.0	0.0	0.0	0.0	0.0
CAGREFEANEKLFF	TRBV27*00	TRBD1*00,TRBD2*00	TRBJ1-4*00	0	nan	nan	nan	1	0.02136980446628913	0.0	0.0	0.0	0.0	0.0	0.0	0.0	0.0	0.0	0.0	0.0	0.0	0.0	0.0	0.0	0.0	0.0	0.0	0.0	0.0	0.0	0.0	0.0	0.0	0.0	0.0	0.0	0.0	0.0	0.0	0.0	0.02136980446628913
CAGRGQGAKNIQYF	TRBV2*00	TRBD1*00	TRBJ2-4*00	0	nan	nan	nan	1	0.005607109815245733	0.0	0.0	0.0	0.0	0.0	0.0	0.005607109815245733	0.0	0.0	0.0	0.0	0.0	0.0	0.0	0.0	0.0	0.0	0.0	0.0	0.0	0.0	0.0	0.0	0.0	0.0	0.0	0.0	0.0	0.0	0.0	0.0	0.0
CAGRGTTGTGGLFF	TRBV7-8*00	TRBD2*00,TRBD1*00	TRBJ2-2*00	0	nan	nan	nan	1	0.002357767665574235	0.0	0.0	0.0	0.0	0.0	0.0	0.0	0.0	0.0	0.0	0.0	0.0	0.0	0.0	0.0	0.0	0.0	0.0	0.0	0.0	0.0	0.0	0.0	0.0	0.0	0.0	0.0	0.0	0.002357767665574235	0.0	0.0	0.0
CAGRHWDRENEQFF	TRBV12-2*00	TRBD1*00	TRBJ2-1*00	0	nan	nan	nan	1	0.0029776970491022245	0.0	0.0	0.0029776970491022245	0.0	0.0	0.0	0.0	0.0	0.0	0.0	0.0	0.0	0.0	0.0	0.0	0.0	0.0	0.0	0.0	0.0	0.0	0.0	0.0	0.0	0.0	0.0	0.0	0.0	0.0	0.0	0.0	0.0
CAGRKSPALGPKNIQYF	TRBV2*00	TRBD1*00	TRBJ2-4*00	0	nan	nan	nan	1	0.0025080885856888467	0.0	0.0	0.0	0.0	0.0	0.0	0.0	0.0	0.0	0.0025080885856888467	0.0	0.0	0.0	0.0	0.0	0.0	0.0	0.0	0.0	0.0	0.0	0.0	0.0	0.0	0.0	0.0	0.0	0.0	0.0	0.0	0.0	0.0
CAGRPGLASDYEQYF	TRBV7-2*00	TRBD2*00	TRBJ2-7*00	0	nan	nan	nan	1	0.004019615724736715	0.0	0.0	0.0	0.0	0.0	0.0	0.0	0.0	0.0	0.0	0.0	0.0	0.0	0.0	0.0	0.0	0.0	0.0	0.0	0.004019615724736715	0.0	0.0	0.0	0.0	0.0	0.0	0.0	0.0	0.0	0.0	0.0	0.0
CAGRPLTGAYSGYTF	TRBV2*00	TRBD1*00	TRBJ1-2*00	0	nan	nan	nan	1	0.014022295449765127	0.0	0.0	0.0	0.0	0.0	0.0	0.0	0.0	0.0	0.0	0.0	0.0	0.0	0.0	0.0	0.0	0.0	0.0	0.0	0.0	0.014022295449765127	0.0	0.0	0.0	0.0	0.0	0.0	0.0	0.0	0.0	0.0	0.0
CAGRPNQGSTEAFF	TRBV4-1*00	TRBD1*00	TRBJ1-1*00	0	nan	nan	nan	1	0.004805612955932529	0.0	0.0	0.0	0.0	0.0	0.0	0.0	0.0	0.0	0.0	0.0	0.0	0.0	0.0	0.0	0.0	0.0	0.0	0.0	0.0	0.0	0.0	0.0	0.0	0.0	0.0	0.0	0.0	0.0	0.004805612955932529	0.0	0.0
CAGRQGGNYGYTF	TRBV28*00	TRBD1*00	TRBJ1-2*00	0	nan	nan	nan	1	0.009692975016356895	0.0	0.0	0.0	0.0	0.0	0.0	0.0	0.0	0.0	0.0	0.0	0.0	0.0	0.0	0.0	0.0	0.009692975016356895	0.0	0.0	0.0	0.0	0.0	0.0	0.0	0.0	0.0	0.0	0.0	0.0	0.0	0.0	0.0
CAGRRPGSSTEAFF	TRBV6-1*00	TRBD1*00,TRBD2*00	TRBJ1-1*00	0	nan	nan	nan	1	0.002680533962365303	0.0	0.0	0.0	0.0	0.0	0.0	0.0	0.0	0.0	0.0	0.0	0.0	0.0	0.002680533962365303	0.0	0.0	0.0	0.0	0.0	0.0	0.0	0.0	0.0	0.0	0.0	0.0	0.0	0.0	0.0	0.0	0.0	0.0
CAGRRPRDSSEQYF	TRBV30*00	TRBD1*00,TRBD2*00	TRBJ2-7*00	0	nan	nan	nan	1	0.0063893680914957505	0.0	0.0	0.0	0.0	0.0	0.0	0.0	0.0	0.0	0.0	0.0063893680914957505	0.0	0.0	0.0	0.0	0.0	0.0	0.0	0.0	0.0	0.0	0.0	0.0	0.0	0.0	0.0	0.0	0.0	0.0	0.0	0.0	0.0
CAGRRSGSSTEAFF	TRBV6-1*00	nan,TRBD1*00,TRBD2*00	TRBJ1-1*00	0	nan	nan	nan	4	0.040739880436088595	0.0	0.0	0.0	0.0	0.0	0.0	0.0	0.0	0.0	0.015048531514133082	0.0	0.0	0.00743383883437407	0.013402669811826516	0.004854840275754928	0.0	0.0	0.0	0.0	0.0	0.0	0.0	0.0	0.0	0.0	0.0	0.0	0.0	0.0	0.0	0.0	0.0
CAGRSWDGGVASPLHF	TRBV7-9*00	TRBD1*00	TRBJ1-6*00	0	nan	nan	nan	1	0.0024191402375595707	0.0	0.0	0.0	0.0024191402375595707	0.0	0.0	0.0	0.0	0.0	0.0	0.0	0.0	0.0	0.0	0.0	0.0	0.0	0.0	0.0	0.0	0.0	0.0	0.0	0.0	0.0	0.0	0.0	0.0	0.0	0.0	0.0	0.0
CAGRTGSAPGELFF	TRBV6-1*00	TRBD1*00	TRBJ2-2*00	0	nan	nan	nan	1	0.006217745445501459	0.0	0.0	0.0	0.0	0.0	0.0	0.0	0.0	0.0	0.0	0.0	0.0	0.0	0.0	0.0	0.0	0.0	0.0	0.0	0.0	0.0	0.0	0.0	0.0	0.0	0.0	0.006217745445501459	0.0	0.0	0.0	0.0	0.0
CAGRVGGGGYEQYF	TRBV6-1*00	TRBD1*00,TRBD2*00	TRBJ2-7*00	0	nan	nan	nan	1	0.0023188943511733605	0.0023188943511733605	0.0	0.0	0.0	0.0	0.0	0.0	0.0	0.0	0.0	0.0	0.0	0.0	0.0	0.0	0.0	0.0	0.0	0.0	0.0	0.0	0.0	0.0	0.0	0.0	0.0	0.0	0.0	0.0	0.0	0.0	0.0
CAGRVSSNTGEMFF	TRBV2*00	TRBD1*00	TRBJ2-2*00	0	nan	nan	nan	1	0.004565167769915544	0.0	0.0	0.0	0.0	0.0	0.0	0.0	0.0	0.0	0.0	0.0	0.0	0.0	0.0	0.0	0.0	0.0	0.0	0.0	0.0	0.0	0.0	0.004565167769915544	0.0	0.0	0.0	0.0	0.0	0.0	0.0	0.0	0.0
CAGRYTDTQYF	TRBV2*00	nan	TRBJ2-3*00	0	nan	nan	nan	1	0.004512635379061373	0.0	0.0	0.0	0.0	0.0	0.0	0.0	0.004512635379061373	0.0	0.0	0.0	0.0	0.0	0.0	0.0	0.0	0.0	0.0	0.0	0.0	0.0	0.0	0.0	0.0	0.0	0.0	0.0	0.0	0.0	0.0	0.0	0.0
CAGSALGGEQYF	TRBV3-1*00	TRBD2*00	TRBJ2-7*00	0	nan	nan	nan	1	0.003832151753209427	0.0	0.0	0.0	0.0	0.0	0.0	0.0	0.0	0.0	0.0	0.0	0.0	0.0	0.0	0.0	0.0	0.0	0.0	0.0	0.0	0.0	0.0	0.0	0.0	0.0	0.0	0.0	0.003832151753209427	0.0	0.0	0.0	0.0
CAGSARGGTEAFF	TRBV5-4*00	TRBD2*00	TRBJ1-1*00	0	nan	nan	nan	1	0.006461617989144482	0.0	0.0	0.0	0.0	0.0	0.0	0.0	0.0	0.0	0.0	0.0	0.0	0.0	0.0	0.0	0.0	0.0	0.0	0.0	0.0	0.0	0.0	0.0	0.006461617989144482	0.0	0.0	0.0	0.0	0.0	0.0	0.0	0.0
CAGSAVRNEQFF	TRBV6-5*00	nan	TRBJ2-1*00	0	nan	nan	nan	1	0.002680533962365303	0.0	0.0	0.0	0.0	0.0	0.0	0.0	0.0	0.0	0.0	0.0	0.0	0.0	0.002680533962365303	0.0	0.0	0.0	0.0	0.0	0.0	0.0	0.0	0.0	0.0	0.0	0.0	0.0	0.0	0.0	0.0	0.0	0.0
CAGSDDPGTPVYEQYF	TRBV6-1*00	TRBD1*00,TRBD2*00	TRBJ2-7*00	0	nan	nan	nan	1	0.0063893680914957505	0.0	0.0	0.0	0.0	0.0	0.0	0.0	0.0	0.0	0.0	0.0063893680914957505	0.0	0.0	0.0	0.0	0.0	0.0	0.0	0.0	0.0	0.0	0.0	0.0	0.0	0.0	0.0	0.0	0.0	0.0	0.0	0.0	0.0
CAGSDRGTGELFF	TRBV2*00	TRBD2*00	TRBJ2-2*00	0	nan	nan	nan	1	0.0023188943511733605	0.0023188943511733605	0.0	0.0	0.0	0.0	0.0	0.0	0.0	0.0	0.0	0.0	0.0	0.0	0.0	0.0	0.0	0.0	0.0	0.0	0.0	0.0	0.0	0.0	0.0	0.0	0.0	0.0	0.0	0.0	0.0	0.0	0.0
CAGSEAASHGDEKLFF	TRBV2*00	TRBD2*00	TRBJ1-4*00	0	nan	nan	nan	1	0.002680533962365303	0.0	0.0	0.0	0.0	0.0	0.0	0.0	0.0	0.0	0.0	0.0	0.0	0.0	0.002680533962365303	0.0	0.0	0.0	0.0	0.0	0.0	0.0	0.0	0.0	0.0	0.0	0.0	0.0	0.0	0.0	0.0	0.0	0.0
CAGSEAEISTDTQYF	TRBV6-1*00	nan	TRBJ2-3*00	0	nan	nan	nan	1	0.0023188943511733605	0.0023188943511733605	0.0	0.0	0.0	0.0	0.0	0.0	0.0	0.0	0.0	0.0	0.0	0.0	0.0	0.0	0.0	0.0	0.0	0.0	0.0	0.0	0.0	0.0	0.0	0.0	0.0	0.0	0.0	0.0	0.0	0.0	0.0
CAGSEFRVGTQYF	TRBV2*00	TRBD2*00	TRBJ2-3*00	0	nan	nan	nan	1	0.0024191402375595707	0.0	0.0	0.0	0.0024191402375595707	0.0	0.0	0.0	0.0	0.0	0.0	0.0	0.0	0.0	0.0	0.0	0.0	0.0	0.0	0.0	0.0	0.0	0.0	0.0	0.0	0.0	0.0	0.0	0.0	0.0	0.0	0.0	0.0
CAGSEGGGVYEQYF	TRBV2*00	TRBD1*00	TRBJ2-7*00	0	nan	nan	nan	1	0.004252423881612519	0.0	0.0	0.0	0.0	0.004252423881612519	0.0	0.0	0.0	0.0	0.0	0.0	0.0	0.0	0.0	0.0	0.0	0.0	0.0	0.0	0.0	0.0	0.0	0.0	0.0	0.0	0.0	0.0	0.0	0.0	0.0	0.0	0.0
CAGSEMDKIMTAFF	TRBV6-1*00	TRBD1*00	TRBJ1-1*00	0	nan	nan	nan	1	0.002357767665574235	0.0	0.0	0.0	0.0	0.0	0.0	0.0	0.0	0.0	0.0	0.0	0.0	0.0	0.0	0.0	0.0	0.0	0.0	0.0	0.0	0.0	0.0	0.0	0.0	0.0	0.0	0.0	0.0	0.002357767665574235	0.0	0.0	0.0
CAGSEPTANYGYTF	TRBV7-9*00	nan	TRBJ1-2*00	0	nan	nan	nan	1	0.005808550185873606	0.0	0.0	0.0	0.0	0.0	0.0	0.0	0.0	0.0	0.0	0.0	0.0	0.0	0.0	0.0	0.005808550185873606	0.0	0.0	0.0	0.0	0.0	0.0	0.0	0.0	0.0	0.0	0.0	0.0	0.0	0.0	0.0	0.0
CAGSETREGGYGYTF	TRBV2*00	TRBD2*00	TRBJ1-2*00	0	nan	nan	nan	1	0.002680533962365303	0.0	0.0	0.0	0.0	0.0	0.0	0.0	0.0	0.0	0.0	0.0	0.0	0.0	0.002680533962365303	0.0	0.0	0.0	0.0	0.0	0.0	0.0	0.0	0.0	0.0	0.0	0.0	0.0	0.0	0.0	0.0	0.0	0.0
CAGSEYRVGEQFF	TRBV2*00	TRBD1*00	TRBJ2-1*00	0	nan	nan	nan	1	0.009709680551509855	0.0	0.0	0.0	0.0	0.0	0.0	0.0	0.0	0.0	0.0	0.0	0.0	0.0	0.0	0.009709680551509855	0.0	0.0	0.0	0.0	0.0	0.0	0.0	0.0	0.0	0.0	0.0	0.0	0.0	0.0	0.0	0.0	0.0
CAGSFGNSPLHF	TRBV27*00	nan	TRBJ1-6*00	0	nan	nan	nan	1	0.006217745445501459	0.0	0.0	0.0	0.0	0.0	0.0	0.0	0.0	0.0	0.0	0.0	0.0	0.0	0.0	0.0	0.0	0.0	0.0	0.0	0.0	0.0	0.0	0.0	0.0	0.0	0.0	0.006217745445501459	0.0	0.0	0.0	0.0	0.0
CAGSFLAGSSYNEQFF	TRBV27*00	TRBD2*00	TRBJ2-1*00	0	nan	nan	nan	1	0.004637788702346721	0.004637788702346721	0.0	0.0	0.0	0.0	0.0	0.0	0.0	0.0	0.0	0.0	0.0	0.0	0.0	0.0	0.0	0.0	0.0	0.0	0.0	0.0	0.0	0.0	0.0	0.0	0.0	0.0	0.0	0.0	0.0	0.0	0.0
CAGSFMQGNSPLHF	TRBV7-9*00	TRBD1*00	TRBJ1-6*00	0	nan	nan	nan	1	0.0025080885856888467	0.0	0.0	0.0	0.0	0.0	0.0	0.0	0.0	0.0	0.0025080885856888467	0.0	0.0	0.0	0.0	0.0	0.0	0.0	0.0	0.0	0.0	0.0	0.0	0.0	0.0	0.0	0.0	0.0	0.0	0.0	0.0	0.0	0.0
CAGSFPDRASNTGELFF	TRBV7-9*00	TRBD1*00,TRBD2*00	TRBJ2-2*00	0	nan	nan	nan	1	0.004343671270958214	0.0	0.004343671270958214	0.0	0.0	0.0	0.0	0.0	0.0	0.0	0.0	0.0	0.0	0.0	0.0	0.0	0.0	0.0	0.0	0.0	0.0	0.0	0.0	0.0	0.0	0.0	0.0	0.0	0.0	0.0	0.0	0.0	0.0
CAGSFRRGPVETQYF	TRBV6-5*00,TRBV6-6*00,TRBV6-8*00	TRBD1*00,TRBD2*00	TRBJ2-5*00	0	nan	nan	nan	1	0.006461617989144482	0.0	0.0	0.0	0.0	0.0	0.0	0.0	0.0	0.0	0.0	0.0	0.0	0.0	0.0	0.0	0.0	0.0	0.0	0.0	0.0	0.0	0.0	0.0	0.006461617989144482	0.0	0.0	0.0	0.0	0.0	0.0	0.0	0.0
CAGSFSENTEAFF	TRBV12-4*00,TRBV12-3*00	nan	TRBJ1-1*00	0	nan	nan	nan	1	0.0029776970491022245	0.0	0.0	0.0029776970491022245	0.0	0.0	0.0	0.0	0.0	0.0	0.0	0.0	0.0	0.0	0.0	0.0	0.0	0.0	0.0	0.0	0.0	0.0	0.0	0.0	0.0	0.0	0.0	0.0	0.0	0.0	0.0	0.0	0.0
CAGSFSLSGSEKLFF	TRBV5-1*00	TRBD2*00	TRBJ1-4*00	0	nan	nan	nan	1	0.004252423881612519	0.0	0.0	0.0	0.0	0.004252423881612519	0.0	0.0	0.0	0.0	0.0	0.0	0.0	0.0	0.0	0.0	0.0	0.0	0.0	0.0	0.0	0.0	0.0	0.0	0.0	0.0	0.0	0.0	0.0	0.0	0.0	0.0	0.0
CAGSGGDFSYNEQFF	TRBV6-1*00	TRBD2*00	TRBJ2-1*00	0	nan	nan	nan	1	0.0024232437540892236	0.0	0.0	0.0	0.0	0.0	0.0	0.0	0.0	0.0	0.0	0.0	0.0	0.0	0.0	0.0	0.0	0.0024232437540892236	0.0	0.0	0.0	0.0	0.0	0.0	0.0	0.0	0.0	0.0	0.0	0.0	0.0	0.0	0.0
CAGSGGSSYNEQFF	TRBV25-1*00	TRBD2*00	TRBJ2-1*00	0	nan	nan	nan	1	0.005342451116572284	0.0	0.0	0.0	0.0	0.0	0.0	0.0	0.0	0.0	0.0	0.0	0.0	0.0	0.0	0.0	0.0	0.0	0.0	0.0	0.0	0.0	0.0	0.0	0.0	0.0	0.0	0.0	0.0	0.0	0.0	0.0	0.005342451116572284
CAGSGIKNTGELFF	TRBV2*00	TRBD1*00,TRBD2*00	TRBJ2-2*00	0	nan	nan	nan	1	0.013402669811826516	0.0	0.0	0.0	0.0	0.0	0.0	0.0	0.0	0.0	0.0	0.0	0.0	0.0	0.013402669811826516	0.0	0.0	0.0	0.0	0.0	0.0	0.0	0.0	0.0	0.0	0.0	0.0	0.0	0.0	0.0	0.0	0.0	0.0
CAGSGNRRGGNTEAFF	TRBV9*00	TRBD1*00	TRBJ1-1*00	0	nan	nan	nan	1	0.002743032696949748	0.0	0.0	0.0	0.0	0.0	0.0	0.0	0.0	0.002743032696949748	0.0	0.0	0.0	0.0	0.0	0.0	0.0	0.0	0.0	0.0	0.0	0.0	0.0	0.0	0.0	0.0	0.0	0.0	0.0	0.0	0.0	0.0	0.0
CAGSGNTGELFF	TRBV7-9*00	nan	TRBJ2-2*00	0	nan	nan	nan	1	0.008687342541916427	0.0	0.008687342541916427	0.0	0.0	0.0	0.0	0.0	0.0	0.0	0.0	0.0	0.0	0.0	0.0	0.0	0.0	0.0	0.0	0.0	0.0	0.0	0.0	0.0	0.0	0.0	0.0	0.0	0.0	0.0	0.0	0.0	0.0
CAGSGPGGETQYF	TRBV2*00	TRBD1*00,TRBD2*00	TRBJ2-5*00	0	nan	nan	nan	1	0.011617100371747211	0.0	0.0	0.0	0.0	0.0	0.0	0.0	0.0	0.0	0.0	0.0	0.0	0.0	0.0	0.0	0.011617100371747211	0.0	0.0	0.0	0.0	0.0	0.0	0.0	0.0	0.0	0.0	0.0	0.0	0.0	0.0	0.0	0.0
CAGSGQGHTGELFF	TRBV2*00	TRBD1*00	TRBJ2-2*00	0	nan	nan	nan	2	0.00837453433576402	0.0	0.0	0.005955394098204449	0.0024191402375595707	0.0	0.0	0.0	0.0	0.0	0.0	0.0	0.0	0.0	0.0	0.0	0.0	0.0	0.0	0.0	0.0	0.0	0.0	0.0	0.0	0.0	0.0	0.0	0.0	0.0	0.0	0.0	0.0
CAGSGSGQLTTDTQYF	TRBV4-1*00	TRBD2*00	TRBJ2-3*00	0	nan	nan	nan	1	0.002743032696949748	0.0	0.0	0.0	0.0	0.0	0.0	0.0	0.0	0.002743032696949748	0.0	0.0	0.0	0.0	0.0	0.0	0.0	0.0	0.0	0.0	0.0	0.0	0.0	0.0	0.0	0.0	0.0	0.0	0.0	0.0	0.0	0.0	0.0
CAGSGSSGYNEQFF	TRBV28*00	nan	TRBJ2-1*00	0	nan	nan	nan	1	0.0028035549076228664	0.0	0.0	0.0	0.0	0.0	0.0	0.0028035549076228664	0.0	0.0	0.0	0.0	0.0	0.0	0.0	0.0	0.0	0.0	0.0	0.0	0.0	0.0	0.0	0.0	0.0	0.0	0.0	0.0	0.0	0.0	0.0	0.0	0.0
CAGSGTEGSYEQYF	TRBV7-9*00	TRBD1*00,TRBD2*00	TRBJ2-7*00	0	nan	nan	nan	1	0.005342451116572284	0.0	0.0	0.0	0.0	0.0	0.0	0.0	0.0	0.0	0.0	0.0	0.0	0.0	0.0	0.0	0.0	0.0	0.0	0.0	0.0	0.0	0.0	0.0	0.0	0.0	0.0	0.0	0.0	0.0	0.0	0.0	0.005342451116572284
CAGSGTELYNEQFF	TRBV2*00	TRBD1*00	TRBJ2-1*00	0	nan	nan	nan	1	0.006217745445501459	0.0	0.0	0.0	0.0	0.0	0.0	0.0	0.0	0.0	0.0	0.0	0.0	0.0	0.0	0.0	0.0	0.0	0.0	0.0	0.0	0.0	0.0	0.0	0.0	0.0	0.0	0.006217745445501459	0.0	0.0	0.0	0.0	0.0
CAGSILQGNNSPLHF	TRBV28*00	TRBD1*00	TRBJ1-6*00	0	nan	nan	nan	1	0.003832151753209427	0.0	0.0	0.0	0.0	0.0	0.0	0.0	0.0	0.0	0.0	0.0	0.0	0.0	0.0	0.0	0.0	0.0	0.0	0.0	0.0	0.0	0.0	0.0	0.0	0.0	0.0	0.0	0.003832151753209427	0.0	0.0	0.0	0.0
CAGSINSGEYNEQFF	TRBV4-3*00,TRBV4-2*00	TRBD2*00	TRBJ2-1*00	0	nan	nan	nan	1	0.004805612955932529	0.0	0.0	0.0	0.0	0.0	0.0	0.0	0.0	0.0	0.0	0.0	0.0	0.0	0.0	0.0	0.0	0.0	0.0	0.0	0.0	0.0	0.0	0.0	0.0	0.0	0.0	0.0	0.0	0.0	0.004805612955932529	0.0	0.0
CAGSKSNTGELFF	TRBV12-4*00,TRBV12-3*00	nan	TRBJ2-2*00	0	nan	nan	nan	1	0.0069566830535200816	0.0069566830535200816	0.0	0.0	0.0	0.0	0.0	0.0	0.0	0.0	0.0	0.0	0.0	0.0	0.0	0.0	0.0	0.0	0.0	0.0	0.0	0.0	0.0	0.0	0.0	0.0	0.0	0.0	0.0	0.0	0.0	0.0	0.0
CAGSLAQGELYREQYF	TRBV7-8*00	TRBD1*00	TRBJ2-7*00	0	nan	nan	nan	1	0.005491337415227479	0.0	0.0	0.0	0.0	0.0	0.0	0.0	0.0	0.0	0.0	0.0	0.0	0.0	0.0	0.0	0.0	0.0	0.0	0.0	0.0	0.0	0.0	0.0	0.0	0.0	0.005491337415227479	0.0	0.0	0.0	0.0	0.0	0.0
CAGSLDGGAINEQFF	TRBV5-1*00	TRBD2*00,TRBD1*00	TRBJ2-1*00	0	nan	nan	nan	1	0.0023188943511733605	0.0023188943511733605	0.0	0.0	0.0	0.0	0.0	0.0	0.0	0.0	0.0	0.0	0.0	0.0	0.0	0.0	0.0	0.0	0.0	0.0	0.0	0.0	0.0	0.0	0.0	0.0	0.0	0.0	0.0	0.0	0.0	0.0	0.0
CAGSLDRMNTEAFF	TRBV7-2*00	TRBD1*00	TRBJ1-1*00	0	nan	nan	nan	1	0.002743032696949748	0.0	0.0	0.0	0.0	0.0	0.0	0.0	0.0	0.002743032696949748	0.0	0.0	0.0	0.0	0.0	0.0	0.0	0.0	0.0	0.0	0.0	0.0	0.0	0.0	0.0	0.0	0.0	0.0	0.0	0.0	0.0	0.0	0.0
CAGSLDSASGTQYF	TRBV7-7*00,TRBV7-6*00	TRBD2*00	TRBJ2-5*00	0	nan	nan	nan	1	0.006217745445501459	0.0	0.0	0.0	0.0	0.0	0.0	0.0	0.0	0.0	0.0	0.0	0.0	0.0	0.0	0.0	0.0	0.0	0.0	0.0	0.0	0.0	0.0	0.0	0.0	0.0	0.0	0.006217745445501459	0.0	0.0	0.0	0.0	0.0
CAGSLEGSAFF	TRBV11-2*00	nan	TRBJ1-1*00	0	nan	nan	nan	1	0.005808550185873606	0.0	0.0	0.0	0.0	0.0	0.0	0.0	0.0	0.0	0.0	0.0	0.0	0.0	0.0	0.0	0.005808550185873606	0.0	0.0	0.0	0.0	0.0	0.0	0.0	0.0	0.0	0.0	0.0	0.0	0.0	0.0	0.0	0.0
CAGSLELDYYEQYF	TRBV5-1*00	nan	TRBJ2-7*00	0	nan	nan	nan	1	0.009130335539831088	0.0	0.0	0.0	0.0	0.0	0.0	0.0	0.0	0.0	0.0	0.0	0.0	0.0	0.0	0.0	0.0	0.0	0.0	0.0	0.0	0.0	0.0	0.009130335539831088	0.0	0.0	0.0	0.0	0.0	0.0	0.0	0.0	0.0
CAGSLGERRTDTQYF	TRBV7-4*00	TRBD2*00	TRBJ2-3*00	0	nan	nan	nan	1	0.0025080885856888467	0.0	0.0	0.0	0.0	0.0	0.0	0.0	0.0	0.0	0.0025080885856888467	0.0	0.0	0.0	0.0	0.0	0.0	0.0	0.0	0.0	0.0	0.0	0.0	0.0	0.0	0.0	0.0	0.0	0.0	0.0	0.0	0.0	0.0
CAGSLGFPSSYNEQFF	TRBV4-3*00,TRBV4-2*00	nan	TRBJ2-1*00	0	nan	nan	nan	1	0.0027456687076137395	0.0	0.0	0.0	0.0	0.0	0.0	0.0	0.0	0.0	0.0	0.0	0.0	0.0	0.0	0.0	0.0	0.0	0.0	0.0	0.0	0.0	0.0	0.0	0.0	0.0	0.0027456687076137395	0.0	0.0	0.0	0.0	0.0	0.0
CAGSLGFSNVWLMQFF	TRBV11-3*00	nan	TRBJ2-1*00	0	nan	nan	nan	1	0.002743032696949748	0.0	0.0	0.0	0.0	0.0	0.0	0.0	0.0	0.002743032696949748	0.0	0.0	0.0	0.0	0.0	0.0	0.0	0.0	0.0	0.0	0.0	0.0	0.0	0.0	0.0	0.0	0.0	0.0	0.0	0.0	0.0	0.0	0.0
CAGSLGGASGNTIYF	TRBV28*00	TRBD1*00	TRBJ1-3*00	0	nan	nan	nan	1	0.003098757398283288	0.0	0.0	0.0	0.0	0.0	0.003098757398283288	0.0	0.0	0.0	0.0	0.0	0.0	0.0	0.0	0.0	0.0	0.0	0.0	0.0	0.0	0.0	0.0	0.0	0.0	0.0	0.0	0.0	0.0	0.0	0.0	0.0	0.0
CAGSLGLAGANEQFF	TRBV18*00	TRBD2*00	TRBJ2-1*00	0	nan	nan	nan	1	0.0024191402375595707	0.0	0.0	0.0	0.0024191402375595707	0.0	0.0	0.0	0.0	0.0	0.0	0.0	0.0	0.0	0.0	0.0	0.0	0.0	0.0	0.0	0.0	0.0	0.0	0.0	0.0	0.0	0.0	0.0	0.0	0.0	0.0	0.0	0.0
CAGSLGQGLNTEAFF	TRBV7-6*00,TRBV7-7*00	TRBD1*00	TRBJ1-1*00	0	nan	nan	nan	1	0.0023188943511733605	0.0023188943511733605	0.0	0.0	0.0	0.0	0.0	0.0	0.0	0.0	0.0	0.0	0.0	0.0	0.0	0.0	0.0	0.0	0.0	0.0	0.0	0.0	0.0	0.0	0.0	0.0	0.0	0.0	0.0	0.0	0.0	0.0	0.0
CAGSLGSGRHYGYTF	TRBV11-3*00	TRBD2*00	TRBJ1-2*00	0	nan	nan	nan	1	0.0025080885856888467	0.0	0.0	0.0	0.0	0.0	0.0	0.0	0.0	0.0	0.0025080885856888467	0.0	0.0	0.0	0.0	0.0	0.0	0.0	0.0	0.0	0.0	0.0	0.0	0.0	0.0	0.0	0.0	0.0	0.0	0.0	0.0	0.0	0.0
CAGSLGTNEKLFF	TRBV9*00	nan	TRBJ1-4*00	0	nan	nan	nan	1	0.002743032696949748	0.0	0.0	0.0	0.0	0.0	0.0	0.0	0.0	0.002743032696949748	0.0	0.0	0.0	0.0	0.0	0.0	0.0	0.0	0.0	0.0	0.0	0.0	0.0	0.0	0.0	0.0	0.0	0.0	0.0	0.0	0.0	0.0	0.0
CAGSLLAGSTDTQYF	TRBV7-3*00	TRBD2*00	TRBJ2-3*00	0	nan	nan	nan	1	0.0029776970491022245	0.0	0.0	0.0029776970491022245	0.0	0.0	0.0	0.0	0.0	0.0	0.0	0.0	0.0	0.0	0.0	0.0	0.0	0.0	0.0	0.0	0.0	0.0	0.0	0.0	0.0	0.0	0.0	0.0	0.0	0.0	0.0	0.0	0.0
CAGSLLSLDQETQYF	TRBV5-1*00	nan	TRBJ2-5*00	0	nan	nan	nan	1	0.0024191402375595707	0.0	0.0	0.0	0.0024191402375595707	0.0	0.0	0.0	0.0	0.0	0.0	0.0	0.0	0.0	0.0	0.0	0.0	0.0	0.0	0.0	0.0	0.0	0.0	0.0	0.0	0.0	0.0	0.0	0.0	0.0	0.0	0.0	0.0
CAGSLRGNSPLHF	TRBV7-6*00,TRBV7-7*00	TRBD1*00	TRBJ1-6*00	0	nan	nan	nan	1	0.004637788702346721	0.004637788702346721	0.0	0.0	0.0	0.0	0.0	0.0	0.0	0.0	0.0	0.0	0.0	0.0	0.0	0.0	0.0	0.0	0.0	0.0	0.0	0.0	0.0	0.0	0.0	0.0	0.0	0.0	0.0	0.0	0.0	0.0	0.0
CAGSLRNQPQHF	TRBV7-9*00	nan	TRBJ1-5*00	0	nan	nan	nan	1	0.004252423881612519	0.0	0.0	0.0	0.0	0.004252423881612519	0.0	0.0	0.0	0.0	0.0	0.0	0.0	0.0	0.0	0.0	0.0	0.0	0.0	0.0	0.0	0.0	0.0	0.0	0.0	0.0	0.0	0.0	0.0	0.0	0.0	0.0	0.0
CAGSLSGGTGIETQYF	TRBV4-1*00	TRBD1*00,TRBD2*00	TRBJ2-5*00	0	nan	nan	nan	1	0.0024191402375595707	0.0	0.0	0.0	0.0024191402375595707	0.0	0.0	0.0	0.0	0.0	0.0	0.0	0.0	0.0	0.0	0.0	0.0	0.0	0.0	0.0	0.0	0.0	0.0	0.0	0.0	0.0	0.0	0.0	0.0	0.0	0.0	0.0	0.0
CAGSLSGRYNEQFF	TRBV7-2*00	TRBD1*00	TRBJ2-1*00	0	nan	nan	nan	1	0.004343671270958214	0.0	0.004343671270958214	0.0	0.0	0.0	0.0	0.0	0.0	0.0	0.0	0.0	0.0	0.0	0.0	0.0	0.0	0.0	0.0	0.0	0.0	0.0	0.0	0.0	0.0	0.0	0.0	0.0	0.0	0.0	0.0	0.0	0.0
CAGSLSLAGTDTQYF	TRBV27*00	TRBD2*00	TRBJ2-3*00	0	nan	nan	nan	1	0.011214219630491466	0.0	0.0	0.0	0.0	0.0	0.0	0.011214219630491466	0.0	0.0	0.0	0.0	0.0	0.0	0.0	0.0	0.0	0.0	0.0	0.0	0.0	0.0	0.0	0.0	0.0	0.0	0.0	0.0	0.0	0.0	0.0	0.0	0.0
CAGSLSRGANEQFF	TRBV12-3*00,TRBV12-4*00	TRBD1*00,TRBD2*00	TRBJ2-1*00	0	nan	nan	nan	1	0.0023188943511733605	0.0023188943511733605	0.0	0.0	0.0	0.0	0.0	0.0	0.0	0.0	0.0	0.0	0.0	0.0	0.0	0.0	0.0	0.0	0.0	0.0	0.0	0.0	0.0	0.0	0.0	0.0	0.0	0.0	0.0	0.0	0.0	0.0	0.0
CAGSLTESSTDTQYF	TRBV5-4*00	nan	TRBJ2-3*00	0	nan	nan	nan	1	0.0028035549076228664	0.0	0.0	0.0	0.0	0.0	0.0	0.0028035549076228664	0.0	0.0	0.0	0.0	0.0	0.0	0.0	0.0	0.0	0.0	0.0	0.0	0.0	0.0	0.0	0.0	0.0	0.0	0.0	0.0	0.0	0.0	0.0	0.0	0.0
CAGSLTRGLAGGQETQYF	TRBV12-3*00,TRBV12-4*00	TRBD2*00	TRBJ2-5*00	0	nan	nan	nan	1	0.0027456687076137395	0.0	0.0	0.0	0.0	0.0	0.0	0.0	0.0	0.0	0.0	0.0	0.0	0.0	0.0	0.0	0.0	0.0	0.0	0.0	0.0	0.0	0.0	0.0	0.0	0.0	0.0027456687076137395	0.0	0.0	0.0	0.0	0.0	0.0
CAGSLVAYRDTEAFF	TRBV7-9*00	TRBD1*00	TRBJ1-1*00	0	nan	nan	nan	1	0.0027456687076137395	0.0	0.0	0.0	0.0	0.0	0.0	0.0	0.0	0.0	0.0	0.0	0.0	0.0	0.0	0.0	0.0	0.0	0.0	0.0	0.0	0.0	0.0	0.0	0.0	0.0	0.0027456687076137395	0.0	0.0	0.0	0.0	0.0	0.0
CAGSLVGAHEQYF	TRBV27*00	TRBD1*00	TRBJ2-7*00	0	nan	nan	nan	1	0.0025080885856888467	0.0	0.0	0.0	0.0	0.0	0.0	0.0	0.0	0.0	0.0025080885856888467	0.0	0.0	0.0	0.0	0.0	0.0	0.0	0.0	0.0	0.0	0.0	0.0	0.0	0.0	0.0	0.0	0.0	0.0	0.0	0.0	0.0	0.0
CAGSLVHAGQDEQYF	TRBV7-2*00	TRBD1*00,TRBD2*00	TRBJ2-7*00	0	nan	nan	nan	1	0.0024232437540892236	0.0	0.0	0.0	0.0	0.0	0.0	0.0	0.0	0.0	0.0	0.0	0.0	0.0	0.0	0.0	0.0	0.0024232437540892236	0.0	0.0	0.0	0.0	0.0	0.0	0.0	0.0	0.0	0.0	0.0	0.0	0.0	0.0	0.0
CAGSLVNEQFF	TRBV28*00	nan	TRBJ2-1*00	0	nan	nan	nan	1	0.004252423881612519	0.0	0.0	0.0	0.0	0.004252423881612519	0.0	0.0	0.0	0.0	0.0	0.0	0.0	0.0	0.0	0.0	0.0	0.0	0.0	0.0	0.0	0.0	0.0	0.0	0.0	0.0	0.0	0.0	0.0	0.0	0.0	0.0	0.0
CAGSLVWRGASTDTQYF	TRBV5-5*00,TRBV5-7*00	TRBD2*00,TRBD1*00	TRBJ2-3*00	0	nan	nan	nan	1	0.004512635379061373	0.0	0.0	0.0	0.0	0.0	0.0	0.0	0.004512635379061373	0.0	0.0	0.0	0.0	0.0	0.0	0.0	0.0	0.0	0.0	0.0	0.0	0.0	0.0	0.0	0.0	0.0	0.0	0.0	0.0	0.0	0.0	0.0	0.0
CAGSLYRGGGEQYF	TRBV4-2*00,TRBV4-3*00	TRBD1*00	TRBJ2-7*00	0	nan	nan	nan	1	0.002743032696949748	0.0	0.0	0.0	0.0	0.0	0.0	0.0	0.0	0.002743032696949748	0.0	0.0	0.0	0.0	0.0	0.0	0.0	0.0	0.0	0.0	0.0	0.0	0.0	0.0	0.0	0.0	0.0	0.0	0.0	0.0	0.0	0.0	0.0
CAGSMTGDTGELFF	TRBV19*00	TRBD1*00	TRBJ2-2*00	0	nan	nan	nan	1	0.005342451116572284	0.0	0.0	0.0	0.0	0.0	0.0	0.0	0.0	0.0	0.0	0.0	0.0	0.0	0.0	0.0	0.0	0.0	0.0	0.0	0.0	0.0	0.0	0.0	0.0	0.0	0.0	0.0	0.0	0.0	0.0	0.0	0.005342451116572284
CAGSNANTGELFF	TRBV19*00	nan	TRBJ2-2*00	0	nan	nan	nan	1	0.0029776970491022245	0.0	0.0	0.0029776970491022245	0.0	0.0	0.0	0.0	0.0	0.0	0.0	0.0	0.0	0.0	0.0	0.0	0.0	0.0	0.0	0.0	0.0	0.0	0.0	0.0	0.0	0.0	0.0	0.0	0.0	0.0	0.0	0.0	0.0
CAGSNSMSRYF	TRBV3-1*00	nan	TRBJ2-7*00	0	nan	nan	nan	1	0.0028035549076228664	0.0	0.0	0.0	0.0	0.0	0.0	0.0028035549076228664	0.0	0.0	0.0	0.0	0.0	0.0	0.0	0.0	0.0	0.0	0.0	0.0	0.0	0.0	0.0	0.0	0.0	0.0	0.0	0.0	0.0	0.0	0.0	0.0	0.0
CAGSPDRDEQYF	TRBV19*00	TRBD1*00	TRBJ2-7*00	0	nan	nan	nan	1	0.007011147724882563	0.0	0.0	0.0	0.0	0.0	0.0	0.0	0.0	0.0	0.0	0.0	0.0	0.0	0.0	0.0	0.0	0.0	0.0	0.0	0.0	0.007011147724882563	0.0	0.0	0.0	0.0	0.0	0.0	0.0	0.0	0.0	0.0	0.0
CAGSPDRRPNTRELFF	TRBV18*00	TRBD1*00	TRBJ2-2*00	0	nan	nan	nan	1	0.002680533962365303	0.0	0.0	0.0	0.0	0.0	0.0	0.0	0.0	0.0	0.0	0.0	0.0	0.0	0.002680533962365303	0.0	0.0	0.0	0.0	0.0	0.0	0.0	0.0	0.0	0.0	0.0	0.0	0.0	0.0	0.0	0.0	0.0	0.0
CAGSPGGQGLGKLFF	TRBV28*00	TRBD1*00	TRBJ1-4*00	0	nan	nan	nan	1	0.002357767665574235	0.0	0.0	0.0	0.0	0.0	0.0	0.0	0.0	0.0	0.0	0.0	0.0	0.0	0.0	0.0	0.0	0.0	0.0	0.0	0.0	0.0	0.0	0.0	0.0	0.0	0.0	0.0	0.0	0.002357767665574235	0.0	0.0	0.0
CAGSPGGYNEQFF	TRBV18*00	TRBD1*00	TRBJ2-1*00	0	nan	nan	nan	1	0.002680533962365303	0.0	0.0	0.0	0.0	0.0	0.0	0.0	0.0	0.0	0.0	0.0	0.0	0.0	0.002680533962365303	0.0	0.0	0.0	0.0	0.0	0.0	0.0	0.0	0.0	0.0	0.0	0.0	0.0	0.0	0.0	0.0	0.0	0.0
CAGSPGQGRVETQYF	TRBV5-1*00	TRBD1*00	TRBJ2-5*00	0	nan	nan	nan	1	0.0028035549076228664	0.0	0.0	0.0	0.0	0.0	0.0	0.0028035549076228664	0.0	0.0	0.0	0.0	0.0	0.0	0.0	0.0	0.0	0.0	0.0	0.0	0.0	0.0	0.0	0.0	0.0	0.0	0.0	0.0	0.0	0.0	0.0	0.0	0.0
CAGSPGQGVTDTQYF	TRBV6-1*00	TRBD1*00	TRBJ2-3*00	0	nan	nan	nan	1	0.004565167769915544	0.0	0.0	0.0	0.0	0.0	0.0	0.0	0.0	0.0	0.0	0.0	0.0	0.0	0.0	0.0	0.0	0.0	0.0	0.0	0.0	0.0	0.0	0.004565167769915544	0.0	0.0	0.0	0.0	0.0	0.0	0.0	0.0	0.0
CAGSPGTNQETQYF	TRBV5-1*00	TRBD1*00,TRBD2*00	TRBJ2-5*00	0	nan	nan	nan	1	0.0024232437540892236	0.0	0.0	0.0	0.0	0.0	0.0	0.0	0.0	0.0	0.0	0.0	0.0	0.0	0.0	0.0	0.0	0.0024232437540892236	0.0	0.0	0.0	0.0	0.0	0.0	0.0	0.0	0.0	0.0	0.0	0.0	0.0	0.0	0.0
CAGSPKDRGLAEAFF	TRBV5-4*00	TRBD1*00	TRBJ1-1*00	0	nan	nan	nan	1	0.004343671270958214	0.0	0.004343671270958214	0.0	0.0	0.0	0.0	0.0	0.0	0.0	0.0	0.0	0.0	0.0	0.0	0.0	0.0	0.0	0.0	0.0	0.0	0.0	0.0	0.0	0.0	0.0	0.0	0.0	0.0	0.0	0.0	0.0	0.0
CAGSPKGVQNTEAFF	TRBV18*00	TRBD1*00	TRBJ1-1*00	0	nan	nan	nan	1	0.0024232437540892236	0.0	0.0	0.0	0.0	0.0	0.0	0.0	0.0	0.0	0.0	0.0	0.0	0.0	0.0	0.0	0.0	0.0024232437540892236	0.0	0.0	0.0	0.0	0.0	0.0	0.0	0.0	0.0	0.0	0.0	0.0	0.0	0.0	0.0
CAGSPLGLRVGSNEQFF	TRBV4-1*00	TRBD2*00,TRBD1*00	TRBJ2-1*00	0	nan	nan	nan	1	0.002680533962365303	0.0	0.0	0.0	0.0	0.0	0.0	0.0	0.0	0.0	0.0	0.0	0.0	0.0	0.002680533962365303	0.0	0.0	0.0	0.0	0.0	0.0	0.0	0.0	0.0	0.0	0.0	0.0	0.0	0.0	0.0	0.0	0.0	0.0
CAGSPLMPGDTYNEQFF	TRBV18*00	TRBD1*00	TRBJ2-1*00	0	nan	nan	nan	1	0.005808550185873606	0.0	0.0	0.0	0.0	0.0	0.0	0.0	0.0	0.0	0.0	0.0	0.0	0.0	0.0	0.0	0.005808550185873606	0.0	0.0	0.0	0.0	0.0	0.0	0.0	0.0	0.0	0.0	0.0	0.0	0.0	0.0	0.0	0.0
CAGSPMGYNEQFF	TRBV5-1*00	nan	TRBJ2-1*00	0	nan	nan	nan	1	0.0024191402375595707	0.0	0.0	0.0	0.0024191402375595707	0.0	0.0	0.0	0.0	0.0	0.0	0.0	0.0	0.0	0.0	0.0	0.0	0.0	0.0	0.0	0.0	0.0	0.0	0.0	0.0	0.0	0.0	0.0	0.0	0.0	0.0	0.0	0.0
CAGSPPFTDTQYF	TRBV2*00	TRBD1*00	TRBJ2-3*00	0	nan	nan	nan	1	0.007011147724882563	0.0	0.0	0.0	0.0	0.0	0.0	0.0	0.0	0.0	0.0	0.0	0.0	0.0	0.0	0.0	0.0	0.0	0.0	0.0	0.0	0.007011147724882563	0.0	0.0	0.0	0.0	0.0	0.0	0.0	0.0	0.0	0.0	0.0
CAGSPQTGTEAFF	TRBV18*00	TRBD1*00	TRBJ1-1*00	0	nan	nan	nan	1	0.004343671270958214	0.0	0.004343671270958214	0.0	0.0	0.0	0.0	0.0	0.0	0.0	0.0	0.0	0.0	0.0	0.0	0.0	0.0	0.0	0.0	0.0	0.0	0.0	0.0	0.0	0.0	0.0	0.0	0.0	0.0	0.0	0.0	0.0	0.0
CAGSPRGGAKTQYF	TRBV28*00	TRBD1*00,TRBD2*00	TRBJ2-3*00	0	nan	nan	nan	1	0.004019615724736715	0.0	0.0	0.0	0.0	0.0	0.0	0.0	0.0	0.0	0.0	0.0	0.0	0.0	0.0	0.0	0.0	0.0	0.0	0.0	0.004019615724736715	0.0	0.0	0.0	0.0	0.0	0.0	0.0	0.0	0.0	0.0	0.0	0.0
CAGSPRPRGENGYTF	TRBV9*00	TRBD1*00	TRBJ1-2*00	0	nan	nan	nan	1	0.0023188943511733605	0.0023188943511733605	0.0	0.0	0.0	0.0	0.0	0.0	0.0	0.0	0.0	0.0	0.0	0.0	0.0	0.0	0.0	0.0	0.0	0.0	0.0	0.0	0.0	0.0	0.0	0.0	0.0	0.0	0.0	0.0	0.0	0.0	0.0
CAGSPRRAPGAGNTIYF	TRBV9*00	TRBD1*00	TRBJ1-3*00	0	nan	nan	nan	2	0.008350142512195482	0.0	0.0	0.0	0.0	0.0	0.0	0.005607109815245733	0.0	0.002743032696949748	0.0	0.0	0.0	0.0	0.0	0.0	0.0	0.0	0.0	0.0	0.0	0.0	0.0	0.0	0.0	0.0	0.0	0.0	0.0	0.0	0.0	0.0	0.0
CAGSPRTGDEWRYF	TRBV21-1*00	TRBD1*00	TRBJ2-7*00	0	nan	nan	nan	1	0.002680533962365303	0.0	0.0	0.0	0.0	0.0	0.0	0.0	0.0	0.0	0.0	0.0	0.0	0.0	0.002680533962365303	0.0	0.0	0.0	0.0	0.0	0.0	0.0	0.0	0.0	0.0	0.0	0.0	0.0	0.0	0.0	0.0	0.0	0.0
CAGSPSDGITYNEQFF	TRBV27*00	nan	TRBJ2-1*00	0	nan	nan	nan	1	0.004343671270958214	0.0	0.004343671270958214	0.0	0.0	0.0	0.0	0.0	0.0	0.0	0.0	0.0	0.0	0.0	0.0	0.0	0.0	0.0	0.0	0.0	0.0	0.0	0.0	0.0	0.0	0.0	0.0	0.0	0.0	0.0	0.0	0.0	0.0
CAGSPSGGSNNEQFF	TRBV2*00	TRBD2*00	TRBJ2-1*00	0	nan	nan	nan	1	0.006461617989144482	0.0	0.0	0.0	0.0	0.0	0.0	0.0	0.0	0.0	0.0	0.0	0.0	0.0	0.0	0.0	0.0	0.0	0.0	0.0	0.0	0.0	0.0	0.0	0.006461617989144482	0.0	0.0	0.0	0.0	0.0	0.0	0.0	0.0
CAGSPSGVNYGYTF	TRBV12-3*00,TRBV12-4*00	TRBD1*00,TRBD2*00	TRBJ1-2*00	0	nan	nan	nan	1	0.002743032696949748	0.0	0.0	0.0	0.0	0.0	0.0	0.0	0.0	0.002743032696949748	0.0	0.0	0.0	0.0	0.0	0.0	0.0	0.0	0.0	0.0	0.0	0.0	0.0	0.0	0.0	0.0	0.0	0.0	0.0	0.0	0.0	0.0	0.0
CAGSPSSSSGNTIYF	TRBV18*00	nan	TRBJ1-3*00	0	nan	nan	nan	2	0.006762811508517784	0.0	0.004343671270958214	0.0	0.0024191402375595707	0.0	0.0	0.0	0.0	0.0	0.0	0.0	0.0	0.0	0.0	0.0	0.0	0.0	0.0	0.0	0.0	0.0	0.0	0.0	0.0	0.0	0.0	0.0	0.0	0.0	0.0	0.0	0.0
CAGSPSTANYGYTF	TRBV18*00	nan	TRBJ1-2*00	0	nan	nan	nan	1	0.0024191402375595707	0.0	0.0	0.0	0.0024191402375595707	0.0	0.0	0.0	0.0	0.0	0.0	0.0	0.0	0.0	0.0	0.0	0.0	0.0	0.0	0.0	0.0	0.0	0.0	0.0	0.0	0.0	0.0	0.0	0.0	0.0	0.0	0.0	0.0
CAGSQAGGRGVSGANVLTF	TRBV4-1*00	TRBD1*00	TRBJ2-6*00	0	nan	nan	nan	1	0.0023188943511733605	0.0023188943511733605	0.0	0.0	0.0	0.0	0.0	0.0	0.0	0.0	0.0	0.0	0.0	0.0	0.0	0.0	0.0	0.0	0.0	0.0	0.0	0.0	0.0	0.0	0.0	0.0	0.0	0.0	0.0	0.0	0.0	0.0	0.0
CAGSQALETYEQYF	TRBV5-1*00	TRBD2*00	TRBJ2-7*00	0	nan	nan	nan	1	0.01169909916936396	0.0	0.0	0.0	0.0	0.0	0.0	0.0	0.0	0.0	0.0	0.0	0.0	0.0	0.0	0.0	0.0	0.0	0.0	0.0	0.0	0.0	0.0	0.0	0.0	0.01169909916936396	0.0	0.0	0.0	0.0	0.0	0.0	0.0
CAGSQAYSNQPQHF	TRBV6-1*00	TRBD1*00	TRBJ1-5*00	0	nan	nan	nan	1	0.02412480566128773	0.0	0.0	0.0	0.0	0.0	0.0	0.0	0.0	0.0	0.0	0.0	0.0	0.0	0.02412480566128773	0.0	0.0	0.0	0.0	0.0	0.0	0.0	0.0	0.0	0.0	0.0	0.0	0.0	0.0	0.0	0.0	0.0	0.0
CAGSQDITDGWEKLFF	TRBV4-1*00	nan	TRBJ1-4*00	0	nan	nan	nan	1	0.002680533962365303	0.0	0.0	0.0	0.0	0.0	0.0	0.0	0.0	0.0	0.0	0.0	0.0	0.0	0.002680533962365303	0.0	0.0	0.0	0.0	0.0	0.0	0.0	0.0	0.0	0.0	0.0	0.0	0.0	0.0	0.0	0.0	0.0	0.0
CAGSQDLANIQYF	TRBV4-1*00	TRBD2*00	TRBJ2-4*00	0	nan	nan	nan	1	0.0028035549076228664	0.0	0.0	0.0	0.0	0.0	0.0	0.0028035549076228664	0.0	0.0	0.0	0.0	0.0	0.0	0.0	0.0	0.0	0.0	0.0	0.0	0.0	0.0	0.0	0.0	0.0	0.0	0.0	0.0	0.0	0.0	0.0	0.0	0.0
CAGSQDPGGYSNQPQHF	TRBV4-2*00,TRBV4-3*00	TRBD1*00,TRBD2*00	TRBJ1-5*00	0	nan	nan	nan	1	0.0028388928317956003	0.0	0.0	0.0	0.0	0.0	0.0	0.0	0.0	0.0	0.0	0.0	0.0	0.0	0.0	0.0	0.0	0.0	0.0	0.0028388928317956003	0.0	0.0	0.0	0.0	0.0	0.0	0.0	0.0	0.0	0.0	0.0	0.0	0.0
CAGSQDPQGVEAFF	TRBV3-1*00	TRBD1*00	TRBJ1-1*00	0	nan	nan	nan	2	0.008640989199590682	0.0	0.0	0.0	0.0	0.0	0.0	0.0	0.0	0.0	0.0	0.0	0.0	0.0	0.0	0.0	0.0	0.0024232437540892236	0.0	0.0	0.0	0.0	0.0	0.0	0.0	0.0	0.0	0.006217745445501459	0.0	0.0	0.0	0.0	0.0
CAGSQDRNTDTQYF	TRBV4-1*00	nan	TRBJ2-3*00	0	nan	nan	nan	1	0.005808550185873606	0.0	0.0	0.0	0.0	0.0	0.0	0.0	0.0	0.0	0.0	0.0	0.0	0.0	0.0	0.0	0.005808550185873606	0.0	0.0	0.0	0.0	0.0	0.0	0.0	0.0	0.0	0.0	0.0	0.0	0.0	0.0	0.0	0.0
CAGSQDRVRWSPLHF	TRBV4-3*00,TRBV4-2*00	TRBD1*00	TRBJ1-6*00	0	nan	nan	nan	1	0.003129204869042776	0.0	0.0	0.0	0.0	0.0	0.0	0.0	0.0	0.0	0.0	0.0	0.0	0.0	0.0	0.0	0.0	0.0	0.003129204869042776	0.0	0.0	0.0	0.0	0.0	0.0	0.0	0.0	0.0	0.0	0.0	0.0	0.0	0.0
CAGSQEGYTEAFF	TRBV14*00	nan	TRBJ1-1*00	0	nan	nan	nan	1	0.004805612955932529	0.0	0.0	0.0	0.0	0.0	0.0	0.0	0.0	0.0	0.0	0.0	0.0	0.0	0.0	0.0	0.0	0.0	0.0	0.0	0.0	0.0	0.0	0.0	0.0	0.0	0.0	0.0	0.0	0.0	0.004805612955932529	0.0	0.0
CAGSQGAGGNEQFF	TRBV4-3*00,TRBV4-2*00	TRBD1*00	TRBJ2-1*00	0	nan	nan	nan	1	0.004805612955932529	0.0	0.0	0.0	0.0	0.0	0.0	0.0	0.0	0.0	0.0	0.0	0.0	0.0	0.0	0.0	0.0	0.0	0.0	0.0	0.0	0.0	0.0	0.0	0.0	0.0	0.0	0.0	0.0	0.0	0.004805612955932529	0.0	0.0
CAGSQGAGGNEQLF	TRBV4-3*00,TRBV4-2*00	TRBD1*00	TRBJ2-1*00	0	nan	nan	nan	1	0.0028388928317956003	0.0	0.0	0.0	0.0	0.0	0.0	0.0	0.0	0.0	0.0	0.0	0.0	0.0	0.0	0.0	0.0	0.0	0.0	0.0028388928317956003	0.0	0.0	0.0	0.0	0.0	0.0	0.0	0.0	0.0	0.0	0.0	0.0	0.0
CAGSQGGGAFF	TRBV4-1*00	TRBD1*00	TRBJ1-1*00	0	nan	nan	nan	1	0.0027456687076137395	0.0	0.0	0.0	0.0	0.0	0.0	0.0	0.0	0.0	0.0	0.0	0.0	0.0	0.0	0.0	0.0	0.0	0.0	0.0	0.0	0.0	0.0	0.0	0.0	0.0	0.0027456687076137395	0.0	0.0	0.0	0.0	0.0	0.0
CAGSQGRDQPQHF	TRBV4-1*00	TRBD2*00	TRBJ1-5*00	0	nan	nan	nan	1	0.0029776970491022245	0.0	0.0	0.0029776970491022245	0.0	0.0	0.0	0.0	0.0	0.0	0.0	0.0	0.0	0.0	0.0	0.0	0.0	0.0	0.0	0.0	0.0	0.0	0.0	0.0	0.0	0.0	0.0	0.0	0.0	0.0	0.0	0.0	0.0
CAGSQGRSGFRTETQYF	TRBV4-1*00	nan	TRBJ2-5*00	0	nan	nan	nan	1	0.0024232437540892236	0.0	0.0	0.0	0.0	0.0	0.0	0.0	0.0	0.0	0.0	0.0	0.0	0.0	0.0	0.0	0.0	0.0024232437540892236	0.0	0.0	0.0	0.0	0.0	0.0	0.0	0.0	0.0	0.0	0.0	0.0	0.0	0.0	0.0
CAGSQGYGIYNEQFF	TRBV14*00	nan	TRBJ2-1*00	0	nan	nan	nan	1	0.0023188943511733605	0.0023188943511733605	0.0	0.0	0.0	0.0	0.0	0.0	0.0	0.0	0.0	0.0	0.0	0.0	0.0	0.0	0.0	0.0	0.0	0.0	0.0	0.0	0.0	0.0	0.0	0.0	0.0	0.0	0.0	0.0	0.0	0.0	0.0
CAGSQPHEQYF	TRBV23-1*00	nan	TRBJ2-7*00	0	nan	nan	nan	1	0.005808550185873606	0.0	0.0	0.0	0.0	0.0	0.0	0.0	0.0	0.0	0.0	0.0	0.0	0.0	0.0	0.0	0.005808550185873606	0.0	0.0	0.0	0.0	0.0	0.0	0.0	0.0	0.0	0.0	0.0	0.0	0.0	0.0	0.0	0.0
CAGSQPTTGTQYF	TRBV5-5*00,TRBV5-7*00	nan	TRBJ2-3*00	0	nan	nan	nan	1	0.0063893680914957505	0.0	0.0	0.0	0.0	0.0	0.0	0.0	0.0	0.0	0.0	0.0063893680914957505	0.0	0.0	0.0	0.0	0.0	0.0	0.0	0.0	0.0	0.0	0.0	0.0	0.0	0.0	0.0	0.0	0.0	0.0	0.0	0.0	0.0
CAGSQTGTSGFGEQFF	TRBV5-1*00	TRBD2*00	TRBJ2-1*00	0	nan	nan	nan	1	0.0063893680914957505	0.0	0.0	0.0	0.0	0.0	0.0	0.0	0.0	0.0	0.0	0.0063893680914957505	0.0	0.0	0.0	0.0	0.0	0.0	0.0	0.0	0.0	0.0	0.0	0.0	0.0	0.0	0.0	0.0	0.0	0.0	0.0	0.0	0.0
CAGSQVGGEQYF	TRBV4-2*00,TRBV4-3*00	TRBD1*00	TRBJ2-7*00	0	nan	nan	nan	1	0.0027456687076137395	0.0	0.0	0.0	0.0	0.0	0.0	0.0	0.0	0.0	0.0	0.0	0.0	0.0	0.0	0.0	0.0	0.0	0.0	0.0	0.0	0.0	0.0	0.0	0.0	0.0	0.0027456687076137395	0.0	0.0	0.0	0.0	0.0	0.0
CAGSQVLNSPLHS	TRBV4-2*00,TRBV4-3*00	nan	TRBJ1-6*00	0	nan	nan	nan	1	0.003098757398283288	0.0	0.0	0.0	0.0	0.0	0.003098757398283288	0.0	0.0	0.0	0.0	0.0	0.0	0.0	0.0	0.0	0.0	0.0	0.0	0.0	0.0	0.0	0.0	0.0	0.0	0.0	0.0	0.0	0.0	0.0	0.0	0.0	0.0
CAGSREYQHTDTQYF	TRBV2*00	nan	TRBJ2-3*00	0	nan	nan	nan	1	0.0024232437540892236	0.0	0.0	0.0	0.0	0.0	0.0	0.0	0.0	0.0	0.0	0.0	0.0	0.0	0.0	0.0	0.0	0.0024232437540892236	0.0	0.0	0.0	0.0	0.0	0.0	0.0	0.0	0.0	0.0	0.0	0.0	0.0	0.0	0.0
CAGSRGDSGNTIYF	TRBV2*00	TRBD2*00	TRBJ1-3*00	0	nan	nan	nan	1	0.0028388928317956003	0.0	0.0	0.0	0.0	0.0	0.0	0.0	0.0	0.0	0.0	0.0	0.0	0.0	0.0	0.0	0.0	0.0	0.0	0.0028388928317956003	0.0	0.0	0.0	0.0	0.0	0.0	0.0	0.0	0.0	0.0	0.0	0.0	0.0
CAGSRKSSYNEQFF	TRBV27*00	nan	TRBJ2-1*00	0	nan	nan	nan	1	0.003129204869042776	0.0	0.0	0.0	0.0	0.0	0.0	0.0	0.0	0.0	0.0	0.0	0.0	0.0	0.0	0.0	0.0	0.0	0.003129204869042776	0.0	0.0	0.0	0.0	0.0	0.0	0.0	0.0	0.0	0.0	0.0	0.0	0.0	0.0
CAGSRQGWEQFF	TRBV7-9*00	TRBD1*00	TRBJ2-1*00	0	nan	nan	nan	1	0.005342451116572284	0.0	0.0	0.0	0.0	0.0	0.0	0.0	0.0	0.0	0.0	0.0	0.0	0.0	0.0	0.0	0.0	0.0	0.0	0.0	0.0	0.0	0.0	0.0	0.0	0.0	0.0	0.0	0.0	0.0	0.0	0.0	0.005342451116572284
CAGSRTGETGELFF	TRBV6-4*00	TRBD1*00	TRBJ2-2*00	0	nan	nan	nan	1	0.0024191402375595707	0.0	0.0	0.0	0.0024191402375595707	0.0	0.0	0.0	0.0	0.0	0.0	0.0	0.0	0.0	0.0	0.0	0.0	0.0	0.0	0.0	0.0	0.0	0.0	0.0	0.0	0.0	0.0	0.0	0.0	0.0	0.0	0.0	0.0
CAGSRTGGIYNEQFF	TRBV6-6*00	TRBD1*00	TRBJ2-1*00	0	nan	nan	nan	1	0.0027456687076137395	0.0	0.0	0.0	0.0	0.0	0.0	0.0	0.0	0.0	0.0	0.0	0.0	0.0	0.0	0.0	0.0	0.0	0.0	0.0	0.0	0.0	0.0	0.0	0.0	0.0	0.0027456687076137395	0.0	0.0	0.0	0.0	0.0	0.0
CAGSSARGRVFF	TRBV7-2*00	TRBD1*00	TRBJ2-1*00	0	nan	nan	nan	1	0.003832151753209427	0.0	0.0	0.0	0.0	0.0	0.0	0.0	0.0	0.0	0.0	0.0	0.0	0.0	0.0	0.0	0.0	0.0	0.0	0.0	0.0	0.0	0.0	0.0	0.0	0.0	0.0	0.0	0.003832151753209427	0.0	0.0	0.0	0.0
CAGSSDEKLFF	TRBV6-6*00	nan	TRBJ1-4*00	0	nan	nan	nan	1	0.011617100371747211	0.0	0.0	0.0	0.0	0.0	0.0	0.0	0.0	0.0	0.0	0.0	0.0	0.0	0.0	0.0	0.011617100371747211	0.0	0.0	0.0	0.0	0.0	0.0	0.0	0.0	0.0	0.0	0.0	0.0	0.0	0.0	0.0	0.0
CAGSSGETQYF	TRBV6-5*00	nan	TRBJ2-5*00	0	nan	nan	nan	1	0.0044148161229084805	0.0	0.0	0.0	0.0	0.0	0.0	0.0	0.0	0.0	0.0	0.0	0.0	0.0	0.0	0.0	0.0	0.0	0.0	0.0	0.0	0.0	0.0	0.0	0.0	0.0	0.0	0.0	0.0	0.0	0.0	0.0044148161229084805	0.0
CAGSSGQGAMETQYF	TRBV9*00	TRBD1*00	TRBJ2-5*00	0	nan	nan	nan	1	0.003832151753209427	0.0	0.0	0.0	0.0	0.0	0.0	0.0	0.0	0.0	0.0	0.0	0.0	0.0	0.0	0.0	0.0	0.0	0.0	0.0	0.0	0.0	0.0	0.0	0.0	0.0	0.0	0.0	0.003832151753209427	0.0	0.0	0.0	0.0
CAGSSGTGNTGELFF	TRBV5-1*00	TRBD1*00	TRBJ2-2*00	0	nan	nan	nan	1	0.006217745445501459	0.0	0.0	0.0	0.0	0.0	0.0	0.0	0.0	0.0	0.0	0.0	0.0	0.0	0.0	0.0	0.0	0.0	0.0	0.0	0.0	0.0	0.0	0.0	0.0	0.0	0.0	0.006217745445501459	0.0	0.0	0.0	0.0	0.0
CAGSSPGTGVDEQFF	TRBV7-9*00	TRBD1*00	TRBJ2-1*00	0	nan	nan	nan	1	0.004838280475119143	0.0	0.0	0.0	0.004838280475119143	0.0	0.0	0.0	0.0	0.0	0.0	0.0	0.0	0.0	0.0	0.0	0.0	0.0	0.0	0.0	0.0	0.0	0.0	0.0	0.0	0.0	0.0	0.0	0.0	0.0	0.0	0.0	0.0
CAGSSQQGISYEQYF	TRBV7-9*00	TRBD1*00	TRBJ2-7*00	0	nan	nan	nan	1	0.0025080885856888467	0.0	0.0	0.0	0.0	0.0	0.0	0.0	0.0	0.0	0.0025080885856888467	0.0	0.0	0.0	0.0	0.0	0.0	0.0	0.0	0.0	0.0	0.0	0.0	0.0	0.0	0.0	0.0	0.0	0.0	0.0	0.0	0.0	0.0
CAGSSRNIQYF	TRBV5-6*00	TRBD2*00	TRBJ2-4*00	0	nan	nan	nan	1	0.005342451116572284	0.0	0.0	0.0	0.0	0.0	0.0	0.0	0.0	0.0	0.0	0.0	0.0	0.0	0.0	0.0	0.0	0.0	0.0	0.0	0.0	0.0	0.0	0.0	0.0	0.0	0.0	0.0	0.0	0.0	0.0	0.0	0.005342451116572284
CAGSSRPHGTLAYEQYF	TRBV3-1*00	TRBD1*00,TRBD2*00	TRBJ2-7*00	0	nan	nan	nan	1	0.002743032696949748	0.0	0.0	0.0	0.0	0.0	0.0	0.0	0.0	0.002743032696949748	0.0	0.0	0.0	0.0	0.0	0.0	0.0	0.0	0.0	0.0	0.0	0.0	0.0	0.0	0.0	0.0	0.0	0.0	0.0	0.0	0.0	0.0	0.0
CAGSSTGSEQYF	TRBV7-9*00	TRBD1*00	TRBJ2-7*00	0	nan	nan	nan	1	0.002743032696949748	0.0	0.0	0.0	0.0	0.0	0.0	0.0	0.0	0.002743032696949748	0.0	0.0	0.0	0.0	0.0	0.0	0.0	0.0	0.0	0.0	0.0	0.0	0.0	0.0	0.0	0.0	0.0	0.0	0.0	0.0	0.0	0.0	0.0
CAGSTGATQPQHF	TRBV6-6*00	TRBD1*00	TRBJ1-5*00	0	nan	nan	nan	1	0.01178883832787117	0.0	0.0	0.0	0.0	0.0	0.0	0.0	0.0	0.0	0.0	0.0	0.0	0.0	0.0	0.0	0.0	0.0	0.0	0.0	0.0	0.0	0.0	0.0	0.0	0.0	0.0	0.0	0.0	0.01178883832787117	0.0	0.0	0.0
CAGSTGATQPQYF	TRBV6-6*00	TRBD1*00	TRBJ1-5*00	0	nan	nan	nan	1	0.002357767665574235	0.0	0.0	0.0	0.0	0.0	0.0	0.0	0.0	0.0	0.0	0.0	0.0	0.0	0.0	0.0	0.0	0.0	0.0	0.0	0.0	0.0	0.0	0.0	0.0	0.0	0.0	0.0	0.0	0.002357767665574235	0.0	0.0	0.0
CAGSTGYNEQFF	TRBV5-6*00	TRBD1*00	TRBJ2-1*00	0	nan	nan	nan	1	0.005342451116572284	0.0	0.0	0.0	0.0	0.0	0.0	0.0	0.0	0.0	0.0	0.0	0.0	0.0	0.0	0.0	0.0	0.0	0.0	0.0	0.0	0.0	0.0	0.0	0.0	0.0	0.0	0.0	0.0	0.0	0.0	0.0	0.005342451116572284
CAGSVAQGASYNEQFF	TRBV27*00	TRBD1*00	TRBJ2-1*00	0	nan	nan	nan	1	0.0028035549076228664	0.0	0.0	0.0	0.0	0.0	0.0	0.0028035549076228664	0.0	0.0	0.0	0.0	0.0	0.0	0.0	0.0	0.0	0.0	0.0	0.0	0.0	0.0	0.0	0.0	0.0	0.0	0.0	0.0	0.0	0.0	0.0	0.0	0.0
CAGSVAQGTEAFF	TRBV9*00	nan	TRBJ1-1*00	0	nan	nan	nan	1	0.005342451116572284	0.0	0.0	0.0	0.0	0.0	0.0	0.0	0.0	0.0	0.0	0.0	0.0	0.0	0.0	0.0	0.0	0.0	0.0	0.0	0.0	0.0	0.0	0.0	0.0	0.0	0.0	0.0	0.0	0.0	0.0	0.0	0.005342451116572284
CAGSVGGANVLTF	TRBV10-2*00	nan	TRBJ2-6*00	0	nan	nan	nan	1	0.004343671270958214	0.0	0.004343671270958214	0.0	0.0	0.0	0.0	0.0	0.0	0.0	0.0	0.0	0.0	0.0	0.0	0.0	0.0	0.0	0.0	0.0	0.0	0.0	0.0	0.0	0.0	0.0	0.0	0.0	0.0	0.0	0.0	0.0	0.0
CAGSVQTGIGTEAFF	TRBV9*00	TRBD1*00	TRBJ1-1*00	0	nan	nan	nan	1	0.0028035549076228664	0.0	0.0	0.0	0.0	0.0	0.0	0.0028035549076228664	0.0	0.0	0.0	0.0	0.0	0.0	0.0	0.0	0.0	0.0	0.0	0.0	0.0	0.0	0.0	0.0	0.0	0.0	0.0	0.0	0.0	0.0	0.0	0.0	0.0
CAGSVRGSSYDQYF	TRBV6-1*00	nan	TRBJ2-7*00	0	nan	nan	nan	1	0.004565167769915544	0.0	0.0	0.0	0.0	0.0	0.0	0.0	0.0	0.0	0.0	0.0	0.0	0.0	0.0	0.0	0.0	0.0	0.0	0.0	0.0	0.0	0.0	0.004565167769915544	0.0	0.0	0.0	0.0	0.0	0.0	0.0	0.0	0.0
CAGSVRTATPSGNTIYF	TRBV30*00	nan	TRBJ1-3*00	0	nan	nan	nan	1	0.0024232437540892236	0.0	0.0	0.0	0.0	0.0	0.0	0.0	0.0	0.0	0.0	0.0	0.0	0.0	0.0	0.0	0.0	0.0024232437540892236	0.0	0.0	0.0	0.0	0.0	0.0	0.0	0.0	0.0	0.0	0.0	0.0	0.0	0.0	0.0
CAGSVVAGGPLNIQYF	TRBV9*00	TRBD2*00	TRBJ2-4*00	0	nan	nan	nan	1	0.004512635379061373	0.0	0.0	0.0	0.0	0.0	0.0	0.0	0.004512635379061373	0.0	0.0	0.0	0.0	0.0	0.0	0.0	0.0	0.0	0.0	0.0	0.0	0.0	0.0	0.0	0.0	0.0	0.0	0.0	0.0	0.0	0.0	0.0	0.0
CAGSVVQGGTGELFF	TRBV9*00	TRBD1*00,TRBD2*00	TRBJ2-2*00	0	nan	nan	nan	1	0.0024191402375595707	0.0	0.0	0.0	0.0024191402375595707	0.0	0.0	0.0	0.0	0.0	0.0	0.0	0.0	0.0	0.0	0.0	0.0	0.0	0.0	0.0	0.0	0.0	0.0	0.0	0.0	0.0	0.0	0.0	0.0	0.0	0.0	0.0	0.0
CAGSVVSSGGGETQYF	TRBV9*00	TRBD2*00	TRBJ2-5*00	0	nan	nan	nan	1	0.005342451116572284	0.0	0.0	0.0	0.0	0.0	0.0	0.0	0.0	0.0	0.0	0.0	0.0	0.0	0.0	0.0	0.0	0.0	0.0	0.0	0.0	0.0	0.0	0.0	0.0	0.0	0.0	0.0	0.0	0.0	0.0	0.0	0.005342451116572284
CAGSVVVGGLNEQFC	TRBV11-3*00,TRBV7-9*00,TRBV5-5*00,TRBV7-2*00,TRBV7-3*00	TRBD1*00	TRBJ2-1*00	0	nan	nan	nan	1	0.004252423881612519	0.0	0.0	0.0	0.0	0.004252423881612519	0.0	0.0	0.0	0.0	0.0	0.0	0.0	0.0	0.0	0.0	0.0	0.0	0.0	0.0	0.0	0.0	0.0	0.0	0.0	0.0	0.0	0.0	0.0	0.0	0.0	0.0	0.0
CAGSWSVNTEAFF	TRBV30*00	nan	TRBJ1-1*00	0	nan	nan	nan	1	0.0023188943511733605	0.0023188943511733605	0.0	0.0	0.0	0.0	0.0	0.0	0.0	0.0	0.0	0.0	0.0	0.0	0.0	0.0	0.0	0.0	0.0	0.0	0.0	0.0	0.0	0.0	0.0	0.0	0.0	0.0	0.0	0.0	0.0	0.0	0.0
CAGSYPKEYTQYF	TRBV7-2*00	nan	TRBJ2-3*00	0	nan	nan	nan	1	0.0023188943511733605	0.0023188943511733605	0.0	0.0	0.0	0.0	0.0	0.0	0.0	0.0	0.0	0.0	0.0	0.0	0.0	0.0	0.0	0.0	0.0	0.0	0.0	0.0	0.0	0.0	0.0	0.0	0.0	0.0	0.0	0.0	0.0	0.0	0.0
CAGSYQASGSYNEQFF	TRBV6-2*00,TRBV6-3*00	TRBD2*00	TRBJ2-1*00	0	nan	nan	nan	1	0.0027456687076137395	0.0	0.0	0.0	0.0	0.0	0.0	0.0	0.0	0.0	0.0	0.0	0.0	0.0	0.0	0.0	0.0	0.0	0.0	0.0	0.0	0.0	0.0	0.0	0.0	0.0	0.0027456687076137395	0.0	0.0	0.0	0.0	0.0	0.0
CAGSYSDRGPYEQYF	TRBV6-5*00	nan	TRBJ2-7*00	0	nan	nan	nan	1	0.0063893680914957505	0.0	0.0	0.0	0.0	0.0	0.0	0.0	0.0	0.0	0.0	0.0063893680914957505	0.0	0.0	0.0	0.0	0.0	0.0	0.0	0.0	0.0	0.0	0.0	0.0	0.0	0.0	0.0	0.0	0.0	0.0	0.0	0.0	0.0
CAGSYSIATGELFF	TRBV6-5*00	nan	TRBJ2-2*00	0	nan	nan	nan	1	0.0044148161229084805	0.0	0.0	0.0	0.0	0.0	0.0	0.0	0.0	0.0	0.0	0.0	0.0	0.0	0.0	0.0	0.0	0.0	0.0	0.0	0.0	0.0	0.0	0.0	0.0	0.0	0.0	0.0	0.0	0.0	0.0	0.0044148161229084805	0.0
CAGTEPGRDYEQYF	TRBV6-3*00	TRBD1*00,TRBD2*00	TRBJ2-7*00	0	nan	nan	nan	1	0.004252423881612519	0.0	0.0	0.0	0.0	0.004252423881612519	0.0	0.0	0.0	0.0	0.0	0.0	0.0	0.0	0.0	0.0	0.0	0.0	0.0	0.0	0.0	0.0	0.0	0.0	0.0	0.0	0.0	0.0	0.0	0.0	0.0	0.0	0.0
CAGTGGLTGANVLTF	TRBV9*00	TRBD1*00	TRBJ2-6*00	0	nan	nan	nan	1	0.004343671270958214	0.0	0.004343671270958214	0.0	0.0	0.0	0.0	0.0	0.0	0.0	0.0	0.0	0.0	0.0	0.0	0.0	0.0	0.0	0.0	0.0	0.0	0.0	0.0	0.0	0.0	0.0	0.0	0.0	0.0	0.0	0.0	0.0	0.0
CAGTGPSSTDTQYF	TRBV10-1*00	TRBD2*00,TRBD1*00	TRBJ2-3*00	0	nan	nan	nan	1	0.011214219630491466	0.0	0.0	0.0	0.0	0.0	0.0	0.011214219630491466	0.0	0.0	0.0	0.0	0.0	0.0	0.0	0.0	0.0	0.0	0.0	0.0	0.0	0.0	0.0	0.0	0.0	0.0	0.0	0.0	0.0	0.0	0.0	0.0	0.0
CAGTGVRNIQYF	TRBV30*00	TRBD1*00	TRBJ2-4*00	0	nan	nan	nan	3	0.11061401472616558	0.018551154809386884	0.008687342541916427	0.08337551737486228	0.0	0.0	0.0	0.0	0.0	0.0	0.0	0.0	0.0	0.0	0.0	0.0	0.0	0.0	0.0	0.0	0.0	0.0	0.0	0.0	0.0	0.0	0.0	0.0	0.0	0.0	0.0	0.0	0.0
CAGTQGKGSYSPLHF	TRBV30*00	TRBD1*00,nan	TRBJ1-6*00	0	nan	nan	nan	5	0.38976645088425294	0.0	0.013031013812874642	0.0029776970491022245	0.0	0.0	0.0	0.05326754324483445	0.10379061371841156	0.21669958305903006	0.0	0.0	0.0	0.0	0.0	0.0	0.0	0.0	0.0	0.0	0.0	0.0	0.0	0.0	0.0	0.0	0.0	0.0	0.0	0.0	0.0	0.0	0.0
CAGTTGAVYNEQFF	TRBV30*00	TRBD1*00	TRBJ2-1*00	0	nan	nan	nan	1	0.008687342541916427	0.0	0.008687342541916427	0.0	0.0	0.0	0.0	0.0	0.0	0.0	0.0	0.0	0.0	0.0	0.0	0.0	0.0	0.0	0.0	0.0	0.0	0.0	0.0	0.0	0.0	0.0	0.0	0.0	0.0	0.0	0.0	0.0	0.0
CAGTVSSGANVLTF	TRBV30*00	nan	TRBJ2-6*00	0	nan	nan	nan	1	0.008504847763225038	0.0	0.0	0.0	0.0	0.008504847763225038	0.0	0.0	0.0	0.0	0.0	0.0	0.0	0.0	0.0	0.0	0.0	0.0	0.0	0.0	0.0	0.0	0.0	0.0	0.0	0.0	0.0	0.0	0.0	0.0	0.0	0.0	0.0
CAGVRVGRALHF	TRBV7-6*00,TRBV7-7*00	TRBD1*00	TRBJ1-6*00	0	nan	nan	nan	1	0.010684902233144567	0.0	0.0	0.0	0.0	0.0	0.0	0.0	0.0	0.0	0.0	0.0	0.0	0.0	0.0	0.0	0.0	0.0	0.0	0.0	0.0	0.0	0.0	0.0	0.0	0.0	0.0	0.0	0.0	0.0	0.0	0.0	0.010684902233144567
CAGYHNEQFF	TRBV30*00	nan	TRBJ2-1*00	0	nan	nan	nan	12	0.29512785630801974	0.0	0.0	0.0	0.0	0.0	0.0	0.0	0.0	0.0	0.0	0.0	0.0	0.0	0.0	0.0	0.0	0.01211621877044612	0.003129204869042776	0.0397444996451384	0.020098078623683572	0.014022295449765127	0.010924186148131964	0.0	0.0	0.0038996997231213197	0.04393069932181983	0.0	0.02682506227246599	0.05187088864263315	0.028833677735595174	0.039733345106176335	0.0
CAGYHNEQFI	TRBV30*00	nan	TRBJ2-1*00	0	nan	nan	nan	1	0.004805612955932529	0.0	0.0	0.0	0.0	0.0	0.0	0.0	0.0	0.0	0.0	0.0	0.0	0.0	0.0	0.0	0.0	0.0	0.0	0.0	0.0	0.0	0.0	0.0	0.0	0.0	0.0	0.0	0.0	0.0	0.004805612955932529	0.0	0.0
CAGYHNGQFF	TRBV30*00	nan	TRBJ2-1*00	0	nan	nan	nan	1	0.002357767665574235	0.0	0.0	0.0	0.0	0.0	0.0	0.0	0.0	0.0	0.0	0.0	0.0	0.0	0.0	0.0	0.0	0.0	0.0	0.0	0.0	0.0	0.0	0.0	0.0	0.0	0.0	0.0	0.0	0.002357767665574235	0.0	0.0	0.0
CAGYRDMDTYEQYF	TRBV10-1*00	TRBD1*00,TRBD2*00	TRBJ2-7*00	0	nan	nan	nan	1	0.0024191402375595707	0.0	0.0	0.0	0.0024191402375595707	0.0	0.0	0.0	0.0	0.0	0.0	0.0	0.0	0.0	0.0	0.0	0.0	0.0	0.0	0.0	0.0	0.0	0.0	0.0	0.0	0.0	0.0	0.0	0.0	0.0	0.0	0.0	0.0
CAGYRDRDTYEQYF	TRBV10-1*00	TRBD1*00	TRBJ2-7*00	0	nan	nan	nan	5	0.04793252997366417	0.0069566830535200816	0.0	0.0	0.004838280475119143	0.025514543289675118	0.003098757398283288	0.0	0.0	0.0	0.007524265757066541	0.0	0.0	0.0	0.0	0.0	0.0	0.0	0.0	0.0	0.0	0.0	0.0	0.0	0.0	0.0	0.0	0.0	0.0	0.0	0.0	0.0	0.0
CAHGTGLSYEQYF	TRBV6-1*00	TRBD1*00	TRBJ2-7*00	0	nan	nan	nan	1	0.005491337415227479	0.0	0.0	0.0	0.0	0.0	0.0	0.0	0.0	0.0	0.0	0.0	0.0	0.0	0.0	0.0	0.0	0.0	0.0	0.0	0.0	0.0	0.0	0.0	0.0	0.0	0.005491337415227479	0.0	0.0	0.0	0.0	0.0	0.0
CAHLHVSEGYTF	TRBV5-3*00	nan	TRBJ1-2*00	0	nan	nan	nan	1	0.006217745445501459	0.0	0.0	0.0	0.0	0.0	0.0	0.0	0.0	0.0	0.0	0.0	0.0	0.0	0.0	0.0	0.0	0.0	0.0	0.0	0.0	0.0	0.0	0.0	0.0	0.0	0.0	0.006217745445501459	0.0	0.0	0.0	0.0	0.0
CAHQPTGRGGYTF	TRBV30*00	TRBD1*00	TRBJ1-2*00	0	nan	nan	nan	2	0.00876505926067389	0.0	0.0	0.0	0.0	0.004252423881612519	0.0	0.0	0.004512635379061373	0.0	0.0	0.0	0.0	0.0	0.0	0.0	0.0	0.0	0.0	0.0	0.0	0.0	0.0	0.0	0.0	0.0	0.0	0.0	0.0	0.0	0.0	0.0	0.0
CAHRRGQANTEAFF	TRBV7-2*00	TRBD1*00	TRBJ1-1*00	0	nan	nan	nan	1	0.005808550185873606	0.0	0.0	0.0	0.0	0.0	0.0	0.0	0.0	0.0	0.0	0.0	0.0	0.0	0.0	0.0	0.005808550185873606	0.0	0.0	0.0	0.0	0.0	0.0	0.0	0.0	0.0	0.0	0.0	0.0	0.0	0.0	0.0	0.0
CAHRTLTGEGYGYTF	TRBV6-1*00	TRBD1*00,TRBD2*00	TRBJ1-2*00	0	nan	nan	nan	1	0.005808550185873606	0.0	0.0	0.0	0.0	0.0	0.0	0.0	0.0	0.0	0.0	0.0	0.0	0.0	0.0	0.0	0.005808550185873606	0.0	0.0	0.0	0.0	0.0	0.0	0.0	0.0	0.0	0.0	0.0	0.0	0.0	0.0	0.0	0.0
CAHSQDRVIYNEQFF	TRBV7-2*00	TRBD1*00	TRBJ2-1*00	0	nan	nan	nan	1	0.0025080885856888467	0.0	0.0	0.0	0.0	0.0	0.0	0.0	0.0	0.0	0.0025080885856888467	0.0	0.0	0.0	0.0	0.0	0.0	0.0	0.0	0.0	0.0	0.0	0.0	0.0	0.0	0.0	0.0	0.0	0.0	0.0	0.0	0.0	0.0
CAIAAGGERETQYF	TRBV10-3*00	TRBD2*00	TRBJ2-5*00	0	nan	nan	nan	1	0.0038996997231213197	0.0	0.0	0.0	0.0	0.0	0.0	0.0	0.0	0.0	0.0	0.0	0.0	0.0	0.0	0.0	0.0	0.0	0.0	0.0	0.0	0.0	0.0	0.0	0.0	0.0038996997231213197	0.0	0.0	0.0	0.0	0.0	0.0	0.0
CAIAASGGYNEQFF	TRBV25-1*00	TRBD2*00	TRBJ2-1*00	0	nan	nan	nan	1	0.00803923144947343	0.0	0.0	0.0	0.0	0.0	0.0	0.0	0.0	0.0	0.0	0.0	0.0	0.0	0.0	0.0	0.0	0.0	0.0	0.0	0.00803923144947343	0.0	0.0	0.0	0.0	0.0	0.0	0.0	0.0	0.0	0.0	0.0	0.0
CAIADRGDNEQYF	TRBV10-3*00	TRBD1*00	TRBJ2-7*00	0	nan	nan	nan	2	0.011064022694018082	0.0	0.0	0.0	0.0	0.0	0.0	0.0	0.0	0.0	0.0	0.0	0.0	0.0	0.0	0.0	0.0	0.0	0.006258409738085552	0.0	0.0	0.0	0.0	0.0	0.0	0.0	0.0	0.0	0.0	0.0	0.004805612955932529	0.0	0.0
CAIAEDRDRGYTF	TRBV10-3*00	TRBD1*00	TRBJ1-2*00	0	nan	nan	nan	1	0.006461617989144482	0.0	0.0	0.0	0.0	0.0	0.0	0.0	0.0	0.0	0.0	0.0	0.0	0.0	0.0	0.0	0.0	0.0	0.0	0.0	0.0	0.0	0.0	0.0	0.006461617989144482	0.0	0.0	0.0	0.0	0.0	0.0	0.0	0.0
CAIAGQMNTEAFF	TRBV19*00	TRBD1*00	TRBJ1-1*00	0	nan	nan	nan	1	0.004019615724736715	0.0	0.0	0.0	0.0	0.0	0.0	0.0	0.0	0.0	0.0	0.0	0.0	0.0	0.0	0.0	0.0	0.0	0.0	0.0	0.004019615724736715	0.0	0.0	0.0	0.0	0.0	0.0	0.0	0.0	0.0	0.0	0.0	0.0
CAIAGTGGHEQYF	TRBV10-3*00	TRBD1*00	TRBJ2-7*00	0	nan	nan	nan	2	0.011972860224897776	0.0069566830535200816	0.0	0.0	0.0	0.0	0.0	0.0	0.0	0.0	0.005016177171377693	0.0	0.0	0.0	0.0	0.0	0.0	0.0	0.0	0.0	0.0	0.0	0.0	0.0	0.0	0.0	0.0	0.0	0.0	0.0	0.0	0.0	0.0
CAIAGTSGIWGF	TRBV23-1*00	TRBD2*00	TRBJ2-5*00	0	nan	nan	nan	1	0.007524265757066541	0.0	0.0	0.0	0.0	0.0	0.0	0.0	0.0	0.0	0.007524265757066541	0.0	0.0	0.0	0.0	0.0	0.0	0.0	0.0	0.0	0.0	0.0	0.0	0.0	0.0	0.0	0.0	0.0	0.0	0.0	0.0	0.0	0.0
CAIATKNTGELFF	TRBV11-3*00	TRBD2*00	TRBJ2-2*00	0	nan	nan	nan	1	0.003129204869042776	0.0	0.0	0.0	0.0	0.0	0.0	0.0	0.0	0.0	0.0	0.0	0.0	0.0	0.0	0.0	0.0	0.0	0.003129204869042776	0.0	0.0	0.0	0.0	0.0	0.0	0.0	0.0	0.0	0.0	0.0	0.0	0.0	0.0
CAIATQGDQPQHF	TRBV10-3*00	TRBD1*00	TRBJ1-5*00	0	nan	nan	nan	1	0.0069566830535200816	0.0069566830535200816	0.0	0.0	0.0	0.0	0.0	0.0	0.0	0.0	0.0	0.0	0.0	0.0	0.0	0.0	0.0	0.0	0.0	0.0	0.0	0.0	0.0	0.0	0.0	0.0	0.0	0.0	0.0	0.0	0.0	0.0	0.0
CAIAYLQGFATNEKLFF	TRBV6-1*00	TRBD1*00	TRBJ1-4*00	0	nan	nan	nan	1	0.005808550185873606	0.0	0.0	0.0	0.0	0.0	0.0	0.0	0.0	0.0	0.0	0.0	0.0	0.0	0.0	0.0	0.005808550185873606	0.0	0.0	0.0	0.0	0.0	0.0	0.0	0.0	0.0	0.0	0.0	0.0	0.0	0.0	0.0	0.0
CAICLPREWSYEQYF	TRBV24-1*00	TRBD2*00	TRBJ2-7*00	0	nan	nan	nan	1	0.011617100371747211	0.0	0.0	0.0	0.0	0.0	0.0	0.0	0.0	0.0	0.0	0.0	0.0	0.0	0.0	0.0	0.011617100371747211	0.0	0.0	0.0	0.0	0.0	0.0	0.0	0.0	0.0	0.0	0.0	0.0	0.0	0.0	0.0	0.0
CAICPGGGENTEAFF	TRBV10-3*00	nan	TRBJ1-1*00	0	nan	nan	nan	1	0.004252423881612519	0.0	0.0	0.0	0.0	0.004252423881612519	0.0	0.0	0.0	0.0	0.0	0.0	0.0	0.0	0.0	0.0	0.0	0.0	0.0	0.0	0.0	0.0	0.0	0.0	0.0	0.0	0.0	0.0	0.0	0.0	0.0	0.0	0.0
CAIDRGLNTEAFF	TRBV19*00	TRBD1*00	TRBJ1-1*00	0	nan	nan	nan	1	0.010684902233144567	0.0	0.0	0.0	0.0	0.0	0.0	0.0	0.0	0.0	0.0	0.0	0.0	0.0	0.0	0.0	0.0	0.0	0.0	0.0	0.0	0.0	0.0	0.0	0.0	0.0	0.0	0.0	0.0	0.0	0.0	0.0	0.010684902233144567
CAIEDGYSYEQYF	TRBV25-1*00	nan	TRBJ2-7*00	0	nan	nan	nan	5	0.16902689193907003	0.0	0.0	0.0	0.0	0.0	0.0	0.0	0.0	0.0	0.0	0.0	0.0	0.0	0.0	0.0	0.0	0.041195143819516805	0.0	0.0	0.024117694348420295	0.0	0.0	0.0	0.006461617989144482	0.0038996997231213197	0.09335273605886713	0.0	0.0	0.0	0.0	0.0	0.0
CAIEEGPDYEQYF	TRBV10-3*00	TRBD2*00	TRBJ2-7*00	0	nan	nan	nan	2	0.011106482779475998	0.0	0.008687342541916427	0.0	0.0024191402375595707	0.0	0.0	0.0	0.0	0.0	0.0	0.0	0.0	0.0	0.0	0.0	0.0	0.0	0.0	0.0	0.0	0.0	0.0	0.0	0.0	0.0	0.0	0.0	0.0	0.0	0.0	0.0	0.0
CAIEGQPPGTQYF	TRBV12-3*00,TRBV12-4*00,TRBV12-4*00	TRBD1*00,TRBD2*00	TRBJ2-5*00	0	nan	nan	nan	2	0.007937037873402431	0.0	0.0	0.0	0.004838280475119143	0.0	0.003098757398283288	0.0	0.0	0.0	0.0	0.0	0.0	0.0	0.0	0.0	0.0	0.0	0.0	0.0	0.0	0.0	0.0	0.0	0.0	0.0	0.0	0.0	0.0	0.0	0.0	0.0	0.0
CAIEVGGTLNTEAFF	TRBV7-9*00	nan	TRBJ1-1*00	0	nan	nan	nan	1	0.008237006122841218	0.0	0.0	0.0	0.0	0.0	0.0	0.0	0.0	0.0	0.0	0.0	0.0	0.0	0.0	0.0	0.0	0.0	0.0	0.0	0.0	0.0	0.0	0.0	0.0	0.0	0.008237006122841218	0.0	0.0	0.0	0.0	0.0	0.0
CAIFAPQGRDTEAFF	TRBV7-9*00	TRBD1*00	TRBJ1-1*00	0	nan	nan	nan	1	0.004637788702346721	0.004637788702346721	0.0	0.0	0.0	0.0	0.0	0.0	0.0	0.0	0.0	0.0	0.0	0.0	0.0	0.0	0.0	0.0	0.0	0.0	0.0	0.0	0.0	0.0	0.0	0.0	0.0	0.0	0.0	0.0	0.0	0.0	0.0
CAIFPKGAITYEQYF	TRBV2*00	nan	TRBJ2-7*00	0	nan	nan	nan	1	0.005808550185873606	0.0	0.0	0.0	0.0	0.0	0.0	0.0	0.0	0.0	0.0	0.0	0.0	0.0	0.0	0.0	0.005808550185873606	0.0	0.0	0.0	0.0	0.0	0.0	0.0	0.0	0.0	0.0	0.0	0.0	0.0	0.0	0.0	0.0
CAIGAAVYDEQYF	TRBV10-3*00,TRBV2*00	TRBD1*00	TRBJ2-7*00	0	nan	nan	nan	1	0.0028388928317956003	0.0	0.0	0.0	0.0	0.0	0.0	0.0	0.0	0.0	0.0	0.0	0.0	0.0	0.0	0.0	0.0	0.0	0.0	0.0028388928317956003	0.0	0.0	0.0	0.0	0.0	0.0	0.0	0.0	0.0	0.0	0.0	0.0	0.0
CAIGDRQETQYF	TRBV10-3*00	TRBD1*00	TRBJ2-5*00	0	nan	nan	nan	1	0.016232260458213525	0.016232260458213525	0.0	0.0	0.0	0.0	0.0	0.0	0.0	0.0	0.0	0.0	0.0	0.0	0.0	0.0	0.0	0.0	0.0	0.0	0.0	0.0	0.0	0.0	0.0	0.0	0.0	0.0	0.0	0.0	0.0	0.0	0.0
CAIGDSMNTEAFF	TRBV10-3*00	nan	TRBJ1-1*00	0	nan	nan	nan	3	0.031595212987397536	0.0	0.0	0.0	0.0	0.0	0.0	0.0	0.0	0.0	0.0	0.0	0.0	0.0	0.0	0.0	0.0	0.0	0.0	0.0	0.0	0.0	0.0	0.009130335539831088	0.0	0.0	0.0	0.0	0.0	0.0	0.004805612955932529	0.017659264491633922	0.0
CAIGEGTGEAFF	TRBV10-3*00	TRBD1*00	TRBJ1-1*00	0	nan	nan	nan	1	0.004019615724736715	0.0	0.0	0.0	0.0	0.0	0.0	0.0	0.0	0.0	0.0	0.0	0.0	0.0	0.0	0.0	0.0	0.0	0.0	0.0	0.004019615724736715	0.0	0.0	0.0	0.0	0.0	0.0	0.0	0.0	0.0	0.0	0.0	0.0
CAIGENNEQFF	TRBV2*00	TRBD2*00	TRBJ2-1*00	0	nan	nan	nan	1	0.007011147724882563	0.0	0.0	0.0	0.0	0.0	0.0	0.0	0.0	0.0	0.0	0.0	0.0	0.0	0.0	0.0	0.0	0.0	0.0	0.0	0.0	0.007011147724882563	0.0	0.0	0.0	0.0	0.0	0.0	0.0	0.0	0.0	0.0	0.0
CAIGENYGYTF	TRBV10-3*00	nan	TRBJ1-2*00	1	nan,KLGGALQAK	nan,IE1	nan,CMV	1	0.005808550185873606	0.0	0.0	0.0	0.0	0.0	0.0	0.0	0.0	0.0	0.0	0.0	0.0	0.0	0.0	0.0	0.005808550185873606	0.0	0.0	0.0	0.0	0.0	0.0	0.0	0.0	0.0	0.0	0.0	0.0	0.0	0.0	0.0	0.0
CAIGGAGDYEQYF	TRBV10-3*00	TRBD1*00	TRBJ2-7*00	0	nan	nan	nan	1	0.004854840275754928	0.0	0.0	0.0	0.0	0.0	0.0	0.0	0.0	0.0	0.0	0.0	0.0	0.0	0.0	0.004854840275754928	0.0	0.0	0.0	0.0	0.0	0.0	0.0	0.0	0.0	0.0	0.0	0.0	0.0	0.0	0.0	0.0	0.0
CAIGGGGLNIQYF	TRBV6-1*00	TRBD2*00,TRBD1*00	TRBJ2-4*00	0	nan	nan	nan	2	0.009192922999118617	0.0	0.0	0.0	0.0	0.0	0.0	0.0028035549076228664	0.0	0.0	0.0	0.0063893680914957505	0.0	0.0	0.0	0.0	0.0	0.0	0.0	0.0	0.0	0.0	0.0	0.0	0.0	0.0	0.0	0.0	0.0	0.0	0.0	0.0	0.0
CAIGGGSLGYEQYF	TRBV10-3*00	nan	TRBJ2-7*00	0	nan	nan	nan	2	0.05940890083634185	0.04637788702346721	0.013031013812874642	0.0	0.0	0.0	0.0	0.0	0.0	0.0	0.0	0.0	0.0	0.0	0.0	0.0	0.0	0.0	0.0	0.0	0.0	0.0	0.0	0.0	0.0	0.0	0.0	0.0	0.0	0.0	0.0	0.0	0.0
CAIGGINTEAFF	TRBV10-3*00	TRBD1*00	TRBJ1-1*00	0	nan	nan	nan	1	0.02256317689530686	0.0	0.0	0.0	0.0	0.0	0.0	0.0	0.02256317689530686	0.0	0.0	0.0	0.0	0.0	0.0	0.0	0.0	0.0	0.0	0.0	0.0	0.0	0.0	0.0	0.0	0.0	0.0	0.0	0.0	0.0	0.0	0.0	0.0
CAIGGLAGHEQYF	TRBV10-3*00	TRBD2*00	TRBJ2-7*00	0	nan	nan	nan	1	0.01178883832787117	0.0	0.0	0.0	0.0	0.0	0.0	0.0	0.0	0.0	0.0	0.0	0.0	0.0	0.0	0.0	0.0	0.0	0.0	0.0	0.0	0.0	0.0	0.0	0.0	0.0	0.0	0.0	0.0	0.01178883832787117	0.0	0.0	0.0
CAIGGNGGDTQYF	TRBV2*00	TRBD1*00	TRBJ2-3*00	0	nan	nan	nan	1	0.0028388928317956003	0.0	0.0	0.0	0.0	0.0	0.0	0.0	0.0	0.0	0.0	0.0	0.0	0.0	0.0	0.0	0.0	0.0	0.0	0.0028388928317956003	0.0	0.0	0.0	0.0	0.0	0.0	0.0	0.0	0.0	0.0	0.0	0.0	0.0
CAIGGQGALYGYTF	TRBV10-3*00	TRBD1*00	TRBJ1-2*00	0	nan	nan	nan	3	0.019084462319140284	0.0	0.0	0.0	0.0	0.0	0.0	0.0	0.0	0.0	0.007524265757066541	0.0	0.0	0.0	0.0	0.0	0.0	0.0	0.0	0.0	0.0	0.0	0.0	0.0	0.0	0.0	0.0	0.006217745445501459	0.0	0.0	0.0	0.0	0.005342451116572284
CAIGGQGGANTEAFF	TRBV10-3*00	TRBD1*00	TRBJ1-1*00	0	nan	nan	nan	1	0.005808550185873606	0.0	0.0	0.0	0.0	0.0	0.0	0.0	0.0	0.0	0.0	0.0	0.0	0.0	0.0	0.0	0.005808550185873606	0.0	0.0	0.0	0.0	0.0	0.0	0.0	0.0	0.0	0.0	0.0	0.0	0.0	0.0	0.0	0.0
CAIGGQGYEQFF	TRBV10-3*00	TRBD1*00	TRBJ2-1*00	0	nan	nan	nan	5	0.042843970904581224	0.0	0.004343671270958214	0.0	0.012095701187797857	0.0	0.0	0.0	0.0	0.0	0.005016177171377693	0.0	0.0	0.0	0.005361067924730606	0.0	0.0	0.0	0.0	0.0	0.0	0.0	0.0	0.0	0.0	0.0	0.0	0.0	0.0	0.0	0.0	0.0	0.01602735334971685
CAIGGSGGDTQYF	TRBV2*00	TRBD1*00,TRBD2*00	TRBJ2-3*00	0	nan	nan	nan	3	0.10718299286855933	0.0	0.0	0.0	0.0	0.0	0.0	0.0	0.0	0.0	0.0	0.0	0.0	0.0	0.0	0.0	0.0	0.0	0.0	0.0198722498225692	0.05225500442157731	0.035055738624412816	0.0	0.0	0.0	0.0	0.0	0.0	0.0	0.0	0.0	0.0	0.0
CAIGGSMGNEQFF	TRBV10-2*00	TRBD2*00	TRBJ2-1*00	0	nan	nan	nan	2	0.018561422116353882	0.0	0.0	0.0	0.0	0.0	0.0	0.0	0.0	0.0	0.0	0.0	0.0	0.0	0.0	0.0	0.0	0.0	0.0	0.0	0.0	0.0	0.0	0.0	0.0	0.0	0.0	0.0	0.0	0.014146605993445402	0.0	0.0044148161229084805	0.0
CAIGGSQETQYF	TRBV10-3*00	TRBD1*00,TRBD2*00	TRBJ2-5*00	0	nan	nan	nan	1	0.005808550185873606	0.0	0.0	0.0	0.0	0.0	0.0	0.0	0.0	0.0	0.0	0.0	0.0	0.0	0.0	0.0	0.005808550185873606	0.0	0.0	0.0	0.0	0.0	0.0	0.0	0.0	0.0	0.0	0.0	0.0	0.0	0.0	0.0	0.0
CAIGGTGDYEQYF	TRBV10-3*00	TRBD1*00	TRBJ2-7*00	0	nan	nan	nan	6	0.205291194527176	0.0	0.0	0.005955394098204449	0.033867963325834	0.02976696717128763	0.1053577515416318	0.0	0.0	0.0	0.0	0.0	0.0	0.022301516503122214	0.00804160188709591	0.0	0.0	0.0	0.0	0.0	0.0	0.0	0.0	0.0	0.0	0.0	0.0	0.0	0.0	0.0	0.0	0.0	0.0
CAIGGTGNYEQYF	TRBV10-3*00	TRBD1*00	TRBJ2-7*00	0	nan	nan	nan	1	0.0029776970491022245	0.0	0.0	0.0029776970491022245	0.0	0.0	0.0	0.0	0.0	0.0	0.0	0.0	0.0	0.0	0.0	0.0	0.0	0.0	0.0	0.0	0.0	0.0	0.0	0.0	0.0	0.0	0.0	0.0	0.0	0.0	0.0	0.0	0.0
CAIGLNGYTF	TRBV2*00	TRBD2*00	TRBJ1-2*00	0	nan	nan	nan	1	0.009275577404693442	0.009275577404693442	0.0	0.0	0.0	0.0	0.0	0.0	0.0	0.0	0.0	0.0	0.0	0.0	0.0	0.0	0.0	0.0	0.0	0.0	0.0	0.0	0.0	0.0	0.0	0.0	0.0	0.0	0.0	0.0	0.0	0.0	0.0
CAIGLRQGQGELFF	TRBV10-3*00	TRBD1*00	TRBJ1-4*00	0	nan	nan	nan	1	0.0024191402375595707	0.0	0.0	0.0	0.0024191402375595707	0.0	0.0	0.0	0.0	0.0	0.0	0.0	0.0	0.0	0.0	0.0	0.0	0.0	0.0	0.0	0.0	0.0	0.0	0.0	0.0	0.0	0.0	0.0	0.0	0.0	0.0	0.0	0.0
CAIGNRDGHEKLFF	TRBV28*00	TRBD2*00,TRBD1*00	TRBJ1-4*00	0	nan	nan	nan	1	0.007257420712678714	0.0	0.0	0.0	0.007257420712678714	0.0	0.0	0.0	0.0	0.0	0.0	0.0	0.0	0.0	0.0	0.0	0.0	0.0	0.0	0.0	0.0	0.0	0.0	0.0	0.0	0.0	0.0	0.0	0.0	0.0	0.0	0.0	0.0
CAIGPQETQYF	TRBV10-3*00	nan	TRBJ2-5*00	0	nan	nan	nan	1	0.0038996997231213197	0.0	0.0	0.0	0.0	0.0	0.0	0.0	0.0	0.0	0.0	0.0	0.0	0.0	0.0	0.0	0.0	0.0	0.0	0.0	0.0	0.0	0.0	0.0	0.0	0.0038996997231213197	0.0	0.0	0.0	0.0	0.0	0.0	0.0
CAIGQGTDTQYF	TRBV10-3*00	TRBD1*00	TRBJ2-3*00	0	nan	nan	nan	1	0.005342451116572284	0.0	0.0	0.0	0.0	0.0	0.0	0.0	0.0	0.0	0.0	0.0	0.0	0.0	0.0	0.0	0.0	0.0	0.0	0.0	0.0	0.0	0.0	0.0	0.0	0.0	0.0	0.0	0.0	0.0	0.0	0.0	0.005342451116572284
CAIGQQTGLNTEAFF	TRBV10-3*00	TRBD1*00	TRBJ1-1*00	0	nan	nan	nan	1	0.0025080885856888467	0.0	0.0	0.0	0.0	0.0	0.0	0.0	0.0	0.0	0.0025080885856888467	0.0	0.0	0.0	0.0	0.0	0.0	0.0	0.0	0.0	0.0	0.0	0.0	0.0	0.0	0.0	0.0	0.0	0.0	0.0	0.0	0.0	0.0
CAIGQSQETQYF	TRBV10-3*00	TRBD1*00	TRBJ2-5*00	0	nan	nan	nan	1	0.003129204869042776	0.0	0.0	0.0	0.0	0.0	0.0	0.0	0.0	0.0	0.0	0.0	0.0	0.0	0.0	0.0	0.0	0.0	0.003129204869042776	0.0	0.0	0.0	0.0	0.0	0.0	0.0	0.0	0.0	0.0	0.0	0.0	0.0	0.0
CAIGQTGNSPLHF	TRBV10-3*00	TRBD1*00	TRBJ1-6*00	0	nan	nan	nan	2	0.03085028897947925	0.025507837862906967	0.0	0.0	0.0	0.0	0.0	0.0	0.0	0.0	0.0	0.0	0.0	0.0	0.0	0.0	0.0	0.0	0.0	0.0	0.0	0.0	0.0	0.0	0.0	0.0	0.0	0.0	0.0	0.0	0.0	0.0	0.005342451116572284
CAIGQVGAEAFF	TRBV10-3*00	TRBD1*00	TRBJ1-1*00	0	nan	nan	nan	2	0.018561422116353882	0.0	0.0	0.0	0.0	0.0	0.0	0.0	0.0	0.0	0.0	0.0	0.0	0.0	0.0	0.0	0.0	0.0	0.0	0.0	0.0	0.0	0.0	0.0	0.0	0.0	0.0	0.0	0.0	0.014146605993445402	0.0	0.0044148161229084805	0.0
CAIGQWGNQPQHF	TRBV19*00	TRBD1*00	TRBJ1-5*00	0	nan	nan	nan	1	0.013537906137184115	0.0	0.0	0.0	0.0	0.0	0.0	0.0	0.013537906137184115	0.0	0.0	0.0	0.0	0.0	0.0	0.0	0.0	0.0	0.0	0.0	0.0	0.0	0.0	0.0	0.0	0.0	0.0	0.0	0.0	0.0	0.0	0.0	0.0
CAIGRAGELFF	TRBV6-6*00	nan	TRBJ2-2*00	0	nan	nan	nan	4	0.014005216165166059	0.0	0.0	0.0	0.0024191402375595707	0.0	0.0	0.0	0.0	0.0	0.0025080885856888467	0.0	0.0	0.003716919417187035	0.005361067924730606	0.0	0.0	0.0	0.0	0.0	0.0	0.0	0.0	0.0	0.0	0.0	0.0	0.0	0.0	0.0	0.0	0.0	0.0
CAIGRDSGNTIYF	TRBV10-3*00	nan	TRBJ1-3*00	0	nan	nan	nan	1	0.005808550185873606	0.0	0.0	0.0	0.0	0.0	0.0	0.0	0.0	0.0	0.0	0.0	0.0	0.0	0.0	0.0	0.005808550185873606	0.0	0.0	0.0	0.0	0.0	0.0	0.0	0.0	0.0	0.0	0.0	0.0	0.0	0.0	0.0	0.0
CAIGRGVNTGELFF	TRBV10-3*00	TRBD1*00	TRBJ2-2*00	0	nan	nan	nan	1	0.0038996997231213197	0.0	0.0	0.0	0.0	0.0	0.0	0.0	0.0	0.0	0.0	0.0	0.0	0.0	0.0	0.0	0.0	0.0	0.0	0.0	0.0	0.0	0.0	0.0	0.0	0.0038996997231213197	0.0	0.0	0.0	0.0	0.0	0.0	0.0
CAIGRQDSLTYGYTF	TRBV10-3*00	TRBD1*00	TRBJ1-2*00	0	nan	nan	nan	2	0.027631451805510247	0.0	0.0	0.0	0.0	0.0	0.0	0.0	0.0	0.0	0.0	0.0	0.0	0.0	0.0	0.0	0.0	0.0	0.0	0.0	0.0	0.0	0.0	0.02282583884957772	0.0	0.0	0.0	0.0	0.0	0.0	0.004805612955932529	0.0	0.0
CAIGSANTQYF	TRBV10-3*00	nan	TRBJ2-3*00	0	nan	nan	nan	1	0.004565167769915544	0.0	0.0	0.0	0.0	0.0	0.0	0.0	0.0	0.0	0.0	0.0	0.0	0.0	0.0	0.0	0.0	0.0	0.0	0.0	0.0	0.0	0.0	0.004565167769915544	0.0	0.0	0.0	0.0	0.0	0.0	0.0	0.0	0.0
CAIGSVDTEAFF	TRBV10-3*00	nan	TRBJ1-1*00	0	nan	nan	nan	2	0.007934817824975305	0.0	0.0	0.0	0.0	0.0	0.0	0.0	0.0	0.0	0.0	0.0	0.0	0.0	0.0	0.0	0.0	0.0	0.003129204869042776	0.0	0.0	0.0	0.0	0.0	0.0	0.0	0.0	0.0	0.0	0.0	0.004805612955932529	0.0	0.0
CAIGSYNEQFF	TRBV10-3*00	nan	TRBJ2-1*00	0	nan	nan	nan	1	0.006461617989144482	0.0	0.0	0.0	0.0	0.0	0.0	0.0	0.0	0.0	0.0	0.0	0.0	0.0	0.0	0.0	0.0	0.0	0.0	0.0	0.0	0.0	0.0	0.0	0.006461617989144482	0.0	0.0	0.0	0.0	0.0	0.0	0.0	0.0
CAIGTGGGNYGYTF	TRBV28*00	TRBD1*00	TRBJ1-2*00	0	nan	nan	nan	1	0.00803923144947343	0.0	0.0	0.0	0.0	0.0	0.0	0.0	0.0	0.0	0.0	0.0	0.0	0.0	0.0	0.0	0.0	0.0	0.0	0.0	0.00803923144947343	0.0	0.0	0.0	0.0	0.0	0.0	0.0	0.0	0.0	0.0	0.0	0.0
CAIGTLNIEAFF	TRBV2*00	TRBD1*00,TRBD2*00	TRBJ1-1*00	0	nan	nan	nan	1	0.004838280475119143	0.0	0.0	0.0	0.004838280475119143	0.0	0.0	0.0	0.0	0.0	0.0	0.0	0.0	0.0	0.0	0.0	0.0	0.0	0.0	0.0	0.0	0.0	0.0	0.0	0.0	0.0	0.0	0.0	0.0	0.0	0.0	0.0	0.0
CAIGTLNTEAFF	TRBV2*00	TRBD1*00,TRBD2*00	TRBJ1-1*00	0	nan	nan	nan	1	0.009676560950238283	0.0	0.0	0.0	0.009676560950238283	0.0	0.0	0.0	0.0	0.0	0.0	0.0	0.0	0.0	0.0	0.0	0.0	0.0	0.0	0.0	0.0	0.0	0.0	0.0	0.0	0.0	0.0	0.0	0.0	0.0	0.0	0.0	0.0
CAIGTSGGHTGELFF	TRBV10-3*00	TRBD2*00	TRBJ2-2*00	0	nan	nan	nan	1	0.005808550185873606	0.0	0.0	0.0	0.0	0.0	0.0	0.0	0.0	0.0	0.0	0.0	0.0	0.0	0.0	0.0	0.005808550185873606	0.0	0.0	0.0	0.0	0.0	0.0	0.0	0.0	0.0	0.0	0.0	0.0	0.0	0.0	0.0	0.0
CAIGTSGGYTQYF	TRBV19*00	TRBD2*00	TRBJ2-3*00	0	nan	nan	nan	1	0.007073302996722703	0.0	0.0	0.0	0.0	0.0	0.0	0.0	0.0	0.0	0.0	0.0	0.0	0.0	0.0	0.0	0.0	0.0	0.0	0.0	0.0	0.0	0.0	0.0	0.0	0.0	0.0	0.0	0.0	0.007073302996722703	0.0	0.0	0.0
CAIGVGRNEQFF	TRBV6-5*00	TRBD2*00,TRBD1*00	TRBJ2-1*00	0	nan	nan	nan	1	0.004252423881612519	0.0	0.0	0.0	0.0	0.004252423881612519	0.0	0.0	0.0	0.0	0.0	0.0	0.0	0.0	0.0	0.0	0.0	0.0	0.0	0.0	0.0	0.0	0.0	0.0	0.0	0.0	0.0	0.0	0.0	0.0	0.0	0.0	0.0
CAIGVLLAGGNNEQFF	TRBV10-3*00	TRBD2*00	TRBJ2-1*00	0	nan	nan	nan	1	0.002357767665574235	0.0	0.0	0.0	0.0	0.0	0.0	0.0	0.0	0.0	0.0	0.0	0.0	0.0	0.0	0.0	0.0	0.0	0.0	0.0	0.0	0.0	0.0	0.0	0.0	0.0	0.0	0.0	0.0	0.002357767665574235	0.0	0.0	0.0
CAIHASGGVGDTQYF	TRBV10-3*00	TRBD2*00	TRBJ2-3*00	0	nan	nan	nan	1	0.00943107066229694	0.0	0.0	0.0	0.0	0.0	0.0	0.0	0.0	0.0	0.0	0.0	0.0	0.0	0.0	0.0	0.0	0.0	0.0	0.0	0.0	0.0	0.0	0.0	0.0	0.0	0.0	0.0	0.0	0.00943107066229694	0.0	0.0	0.0
CAIHRAETLKAVF	TRBV7-8*00	TRBD1*00,TRBD2*00	TRBJ1-1*00	0	nan	nan	nan	1	0.009130335539831088	0.0	0.0	0.0	0.0	0.0	0.0	0.0	0.0	0.0	0.0	0.0	0.0	0.0	0.0	0.0	0.0	0.0	0.0	0.0	0.0	0.0	0.0	0.009130335539831088	0.0	0.0	0.0	0.0	0.0	0.0	0.0	0.0	0.0
CAIHRGGAANNEQFF	TRBV10-3*00	TRBD1*00	TRBJ2-1*00	0	nan	nan	nan	1	0.005808550185873606	0.0	0.0	0.0	0.0	0.0	0.0	0.0	0.0	0.0	0.0	0.0	0.0	0.0	0.0	0.0	0.005808550185873606	0.0	0.0	0.0	0.0	0.0	0.0	0.0	0.0	0.0	0.0	0.0	0.0	0.0	0.0	0.0	0.0
CAIHRTGGYTF	TRBV10-3*00	TRBD1*00,TRBD2*00	TRBJ1-2*00	0	nan	nan	nan	1	0.005808550185873606	0.0	0.0	0.0	0.0	0.0	0.0	0.0	0.0	0.0	0.0	0.0	0.0	0.0	0.0	0.0	0.005808550185873606	0.0	0.0	0.0	0.0	0.0	0.0	0.0	0.0	0.0	0.0	0.0	0.0	0.0	0.0	0.0	0.0
CAIHSGANVLTF	TRBV10-3*00	nan	TRBJ2-6*00	0	nan	nan	nan	1	0.005808550185873606	0.0	0.0	0.0	0.0	0.0	0.0	0.0	0.0	0.0	0.0	0.0	0.0	0.0	0.0	0.0	0.005808550185873606	0.0	0.0	0.0	0.0	0.0	0.0	0.0	0.0	0.0	0.0	0.0	0.0	0.0	0.0	0.0	0.0
CAIHSSGLFF	TRBV10-3*00	nan	TRBJ2-2*00	0	nan	nan	nan	2	0.011030763449619278	0.0	0.0	0.0	0.0	0.0	0.0	0.0	0.0	0.0	0.0	0.0	0.0	0.0	0.0	0.0	0.0	0.0	0.0	0.0	0.004019615724736715	0.007011147724882563	0.0	0.0	0.0	0.0	0.0	0.0	0.0	0.0	0.0	0.0	0.0
CAIIENEQFF	TRBV6-1*00	nan	TRBJ2-1*00	0	nan	nan	nan	1	0.002680533962365303	0.0	0.0	0.0	0.0	0.0	0.0	0.0	0.0	0.0	0.0	0.0	0.0	0.0	0.002680533962365303	0.0	0.0	0.0	0.0	0.0	0.0	0.0	0.0	0.0	0.0	0.0	0.0	0.0	0.0	0.0	0.0	0.0	0.0
CAIIQGFDFSGANVLTF	TRBV5-1*00	TRBD1*00	TRBJ2-6*00	0	nan	nan	nan	1	0.005808550185873606	0.0	0.0	0.0	0.0	0.0	0.0	0.0	0.0	0.0	0.0	0.0	0.0	0.0	0.0	0.0	0.005808550185873606	0.0	0.0	0.0	0.0	0.0	0.0	0.0	0.0	0.0	0.0	0.0	0.0	0.0	0.0	0.0	0.0
CAIIRPTEAFF	TRBV6-1*00	nan	TRBJ1-1*00	0	nan	nan	nan	1	0.004512635379061373	0.0	0.0	0.0	0.0	0.0	0.0	0.0	0.004512635379061373	0.0	0.0	0.0	0.0	0.0	0.0	0.0	0.0	0.0	0.0	0.0	0.0	0.0	0.0	0.0	0.0	0.0	0.0	0.0	0.0	0.0	0.0	0.0	0.0
CAIIYEQYF	TRBV5-1*00	nan	TRBJ2-7*00	0	nan	nan	nan	3	0.028608607700712007	0.0	0.017374685083832855	0.0	0.0	0.0	0.0	0.0	0.0	0.0	0.005016177171377693	0.0	0.0	0.0	0.0	0.0	0.0	0.0	0.0	0.0	0.0	0.0	0.0	0.0	0.0	0.0	0.0	0.006217745445501459	0.0	0.0	0.0	0.0	0.0
CAIKAGTSGGYEQYF	TRBV10-3*00	TRBD2*00	TRBJ2-7*00	0	nan	nan	nan	1	0.009130335539831088	0.0	0.0	0.0	0.0	0.0	0.0	0.0	0.0	0.0	0.0	0.0	0.0	0.0	0.0	0.0	0.0	0.0	0.0	0.0	0.0	0.0	0.0	0.009130335539831088	0.0	0.0	0.0	0.0	0.0	0.0	0.0	0.0	0.0
CAIKASGISFLTGELFF	TRBV15*00	TRBD2*00	TRBJ2-2*00	0	nan	nan	nan	1	0.0025080885856888467	0.0	0.0	0.0	0.0	0.0	0.0	0.0	0.0	0.0	0.0025080885856888467	0.0	0.0	0.0	0.0	0.0	0.0	0.0	0.0	0.0	0.0	0.0	0.0	0.0	0.0	0.0	0.0	0.0	0.0	0.0	0.0	0.0	0.0
CAIKASGPLYEQYF	TRBV10-3*00	TRBD2*00	TRBJ2-7*00	0	nan	nan	nan	1	0.005342451116572284	0.0	0.0	0.0	0.0	0.0	0.0	0.0	0.0	0.0	0.0	0.0	0.0	0.0	0.0	0.0	0.0	0.0	0.0	0.0	0.0	0.0	0.0	0.0	0.0	0.0	0.0	0.0	0.0	0.0	0.0	0.0	0.005342451116572284
CAIKDSMNTEAFF	TRBV10-3*00,TRBV6-1*00,TRBV6-4*00,TRBV6-5*00,TRBV6-6*00,TRBV10-3*00	TRBD1*00	TRBJ1-1*00	0	nan	nan	nan	10	0.14187958660999672	0.0	0.0	0.0	0.0	0.0	0.0	0.0	0.0	0.0	0.0	0.0	0.0	0.0	0.0	0.0	0.0	0.03392541255724914	0.015646024345213883	0.0	0.01607846289894686	0.0	0.0	0.02282583884957772	0.012923235978288964	0.01169909916936396	0.008237006122841218	0.006217745445501459	0.0	0.00471553533114847	0.00961122591186506	0.0	0.0
CAIKEDIGSTEAFF	TRBV10-3*00	TRBD1*00,TRBD2*00	TRBJ1-1*00	0	nan	nan	nan	1	0.0023188943511733605	0.0023188943511733605	0.0	0.0	0.0	0.0	0.0	0.0	0.0	0.0	0.0	0.0	0.0	0.0	0.0	0.0	0.0	0.0	0.0	0.0	0.0	0.0	0.0	0.0	0.0	0.0	0.0	0.0	0.0	0.0	0.0	0.0	0.0
CAIKEDKGSTEAFF	TRBV10-3*00	TRBD1*00,TRBD2*00	TRBJ1-1*00	0	nan	nan	nan	8	0.07135152942141995	0.0069566830535200816	0.0	0.0029776970491022245	0.004838280475119143	0.0	0.0	0.0	0.0	0.002743032696949748	0.01254044292844423	0.0	0.0	0.0	0.005361067924730606	0.014564520827264782	0.0	0.0	0.0	0.0	0.0	0.0	0.0	0.0	0.0	0.0	0.0	0.0	0.0	0.0	0.0	0.0	0.02136980446628913
CAIKEGPSTEAFF	TRBV10-3*00	nan	TRBJ1-1*00	0	nan	nan	nan	1	0.017425650557620815	0.0	0.0	0.0	0.0	0.0	0.0	0.0	0.0	0.0	0.0	0.0	0.0	0.0	0.0	0.0	0.017425650557620815	0.0	0.0	0.0	0.0	0.0	0.0	0.0	0.0	0.0	0.0	0.0	0.0	0.0	0.0	0.0	0.0
CAIKEMNTEAFF	TRBV10-3*00	nan	TRBJ1-1*00	0	nan	nan	nan	2	0.029791053640040466	0.0	0.0	0.0	0.0	0.0	0.0	0.0	0.0	0.0	0.0	0.0	0.0	0.0	0.0	0.0	0.0	0.009692975016356895	0.0	0.0	0.020098078623683572	0.0	0.0	0.0	0.0	0.0	0.0	0.0	0.0	0.0	0.0	0.0	0.0
CAIKETDFQETQYF	TRBV10-3*00	TRBD2*00	TRBJ2-5*00	0	nan	nan	nan	1	0.004805612955932529	0.0	0.0	0.0	0.0	0.0	0.0	0.0	0.0	0.0	0.0	0.0	0.0	0.0	0.0	0.0	0.0	0.0	0.0	0.0	0.0	0.0	0.0	0.0	0.0	0.0	0.0	0.0	0.0	0.0	0.004805612955932529	0.0	0.0
CAIKGGGPAETQYF	TRBV10-3*00	TRBD2*00	TRBJ2-5*00	0	nan	nan	nan	1	0.005808550185873606	0.0	0.0	0.0	0.0	0.0	0.0	0.0	0.0	0.0	0.0	0.0	0.0	0.0	0.0	0.0	0.005808550185873606	0.0	0.0	0.0	0.0	0.0	0.0	0.0	0.0	0.0	0.0	0.0	0.0	0.0	0.0	0.0	0.0
CAIKGLLYNSPLHF	TRBV10-3*00	nan	TRBJ1-6*00	0	nan	nan	nan	1	0.011214219630491466	0.0	0.0	0.0	0.0	0.0	0.0	0.011214219630491466	0.0	0.0	0.0	0.0	0.0	0.0	0.0	0.0	0.0	0.0	0.0	0.0	0.0	0.0	0.0	0.0	0.0	0.0	0.0	0.0	0.0	0.0	0.0	0.0	0.0
CAIKGNEQFF	TRBV7-9*00	nan	TRBJ2-1*00	0	nan	nan	nan	1	0.005808550185873606	0.0	0.0	0.0	0.0	0.0	0.0	0.0	0.0	0.0	0.0	0.0	0.0	0.0	0.0	0.0	0.005808550185873606	0.0	0.0	0.0	0.0	0.0	0.0	0.0	0.0	0.0	0.0	0.0	0.0	0.0	0.0	0.0	0.0
CAIKGPGDGDTQYF	TRBV10-3*00	TRBD1*00	TRBJ2-3*00	0	nan	nan	nan	2	0.07567296452507043	0.0	0.0	0.0	0.07257420712678714	0.0	0.003098757398283288	0.0	0.0	0.0	0.0	0.0	0.0	0.0	0.0	0.0	0.0	0.0	0.0	0.0	0.0	0.0	0.0	0.0	0.0	0.0	0.0	0.0	0.0	0.0	0.0	0.0	0.0
CAIKGQDYNEQFF	TRBV10-3*00	TRBD1*00	TRBJ2-1*00	0	nan	nan	nan	1	0.005342451116572284	0.0	0.0	0.0	0.0	0.0	0.0	0.0	0.0	0.0	0.0	0.0	0.0	0.0	0.0	0.0	0.0	0.0	0.0	0.0	0.0	0.0	0.0	0.0	0.0	0.0	0.0	0.0	0.0	0.0	0.0	0.0	0.005342451116572284
CAIKGSGANYGYTF	TRBV6-6*00	nan	TRBJ1-2*00	0	nan	nan	nan	1	0.00471553533114847	0.0	0.0	0.0	0.0	0.0	0.0	0.0	0.0	0.0	0.0	0.0	0.0	0.0	0.0	0.0	0.0	0.0	0.0	0.0	0.0	0.0	0.0	0.0	0.0	0.0	0.0	0.0	0.0	0.00471553533114847	0.0	0.0	0.0
CAIKGSGGDTDTQYF	TRBV10-3*00	TRBD2*00,TRBD1*00	TRBJ2-3*00	0	nan	nan	nan	1	0.005486065393899496	0.0	0.0	0.0	0.0	0.0	0.0	0.0	0.0	0.005486065393899496	0.0	0.0	0.0	0.0	0.0	0.0	0.0	0.0	0.0	0.0	0.0	0.0	0.0	0.0	0.0	0.0	0.0	0.0	0.0	0.0	0.0	0.0	0.0
CAIKGSRDSNNEQFF	TRBV10-3*00	TRBD1*00,TRBD2*00	TRBJ2-1*00	0	nan	nan	nan	1	0.011617100371747211	0.0	0.0	0.0	0.0	0.0	0.0	0.0	0.0	0.0	0.0	0.0	0.0	0.0	0.0	0.0	0.011617100371747211	0.0	0.0	0.0	0.0	0.0	0.0	0.0	0.0	0.0	0.0	0.0	0.0	0.0	0.0	0.0	0.0
CAIKLAGGEQYF	TRBV10-3*00	TRBD2*00	TRBJ2-7*00	0	nan	nan	nan	1	0.005342451116572284	0.0	0.0	0.0	0.0	0.0	0.0	0.0	0.0	0.0	0.0	0.0	0.0	0.0	0.0	0.0	0.0	0.0	0.0	0.0	0.0	0.0	0.0	0.0	0.0	0.0	0.0	0.0	0.0	0.0	0.0	0.0	0.005342451116572284
CAIKMTGGSYEQYF	TRBV10-3*00	TRBD1*00	TRBJ2-7*00	0	nan	nan	nan	1	0.010684902233144567	0.0	0.0	0.0	0.0	0.0	0.0	0.0	0.0	0.0	0.0	0.0	0.0	0.0	0.0	0.0	0.0	0.0	0.0	0.0	0.0	0.0	0.0	0.0	0.0	0.0	0.0	0.0	0.0	0.0	0.0	0.0	0.010684902233144567
CAIKPSSMNTEAFF	TRBV10-3*00	nan	TRBJ1-1*00	0	nan	nan	nan	1	0.005808550185873606	0.0	0.0	0.0	0.0	0.0	0.0	0.0	0.0	0.0	0.0	0.0	0.0	0.0	0.0	0.0	0.005808550185873606	0.0	0.0	0.0	0.0	0.0	0.0	0.0	0.0	0.0	0.0	0.0	0.0	0.0	0.0	0.0	0.0
CAIKSEVWVSDTQYF	TRBV10-3*00	nan	TRBJ2-3*00	0	nan	nan	nan	1	0.02136980446628913	0.0	0.0	0.0	0.0	0.0	0.0	0.0	0.0	0.0	0.0	0.0	0.0	0.0	0.0	0.0	0.0	0.0	0.0	0.0	0.0	0.0	0.0	0.0	0.0	0.0	0.0	0.0	0.0	0.0	0.0	0.0	0.02136980446628913
CAIKSSGGQSETSTDTQYF	TRBV10-3*00	TRBD2*00	TRBJ2-3*00	0	nan	nan	nan	1	0.008687342541916427	0.0	0.008687342541916427	0.0	0.0	0.0	0.0	0.0	0.0	0.0	0.0	0.0	0.0	0.0	0.0	0.0	0.0	0.0	0.0	0.0	0.0	0.0	0.0	0.0	0.0	0.0	0.0	0.0	0.0	0.0	0.0	0.0	0.0
CAIKSSGGSDNEQFF	TRBV10-3*00	TRBD2*00	TRBJ2-1*00	0	nan	nan	nan	1	0.006217745445501459	0.0	0.0	0.0	0.0	0.0	0.0	0.0	0.0	0.0	0.0	0.0	0.0	0.0	0.0	0.0	0.0	0.0	0.0	0.0	0.0	0.0	0.0	0.0	0.0	0.0	0.0	0.006217745445501459	0.0	0.0	0.0	0.0	0.0
CAIKTGHMVGQQFF	TRBV10-3*00	TRBD1*00,TRBD2*00	TRBJ2-1*00	0	nan	nan	nan	1	0.005342451116572284	0.0	0.0	0.0	0.0	0.0	0.0	0.0	0.0	0.0	0.0	0.0	0.0	0.0	0.0	0.0	0.0	0.0	0.0	0.0	0.0	0.0	0.0	0.0	0.0	0.0	0.0	0.0	0.0	0.0	0.0	0.0	0.005342451116572284
CAIKTRPKSSYNEQFF	TRBV23-1*00	nan	TRBJ2-1*00	0	nan	nan	nan	1	0.004565167769915544	0.0	0.0	0.0	0.0	0.0	0.0	0.0	0.0	0.0	0.0	0.0	0.0	0.0	0.0	0.0	0.0	0.0	0.0	0.0	0.0	0.0	0.0	0.004565167769915544	0.0	0.0	0.0	0.0	0.0	0.0	0.0	0.0	0.0
CAIKVGVGELFF	TRBV5-8*00	TRBD1*00	TRBJ2-2*00	0	nan	nan	nan	4	0.030509405753639744	0.011594471755866803	0.0	0.0	0.0024191402375595707	0.0	0.0	0.0	0.0	0.0	0.0	0.012778736182991501	0.0037170575772218707	0.0	0.0	0.0	0.0	0.0	0.0	0.0	0.0	0.0	0.0	0.0	0.0	0.0	0.0	0.0	0.0	0.0	0.0	0.0	0.0
CAIKVWGGEGYEQYF	TRBV27*00	TRBD2*00	TRBJ2-7*00	0	nan	nan	nan	1	0.005808550185873606	0.0	0.0	0.0	0.0	0.0	0.0	0.0	0.0	0.0	0.0	0.0	0.0	0.0	0.0	0.0	0.005808550185873606	0.0	0.0	0.0	0.0	0.0	0.0	0.0	0.0	0.0	0.0	0.0	0.0	0.0	0.0	0.0	0.0
CAIKWGWGGADTQYF	TRBV10-3*00	TRBD2*00	TRBJ2-3*00	0	nan	nan	nan	1	0.004846487508178447	0.0	0.0	0.0	0.0	0.0	0.0	0.0	0.0	0.0	0.0	0.0	0.0	0.0	0.0	0.0	0.0	0.004846487508178447	0.0	0.0	0.0	0.0	0.0	0.0	0.0	0.0	0.0	0.0	0.0	0.0	0.0	0.0	0.0
CAILAGGAPYNEQFF	TRBV10-3*00	TRBD2*00	TRBJ2-1*00	0	nan	nan	nan	5	0.13468644416017295	0.004637788702346721	0.04343671270958214	0.0029776970491022245	0.0	0.0	0.0	0.0028035549076228664	0.0	0.0	0.0	0.0	0.0	0.0	0.0	0.0	0.0	0.0	0.0	0.0	0.0	0.0	0.0	0.0	0.0	0.0	0.0	0.08083069079151899	0.0	0.0	0.0	0.0	0.0
CAILEAFF	TRBV25-1*00	nan	TRBJ1-1*00	0	nan	nan	nan	1	0.004838280475119143	0.0	0.0	0.0	0.004838280475119143	0.0	0.0	0.0	0.0	0.0	0.0	0.0	0.0	0.0	0.0	0.0	0.0	0.0	0.0	0.0	0.0	0.0	0.0	0.0	0.0	0.0	0.0	0.0	0.0	0.0	0.0	0.0	0.0
CAILEAGNYEQYF	TRBV6-2*00,TRBV6-3*00	TRBD2*00	TRBJ2-7*00	0	nan	nan	nan	2	0.011509844594291233	0.0	0.0	0.0	0.007257420712678714	0.004252423881612519	0.0	0.0	0.0	0.0	0.0	0.0	0.0	0.0	0.0	0.0	0.0	0.0	0.0	0.0	0.0	0.0	0.0	0.0	0.0	0.0	0.0	0.0	0.0	0.0	0.0	0.0	0.0
CAILGRDEQFF	TRBV10-3*00	nan	TRBJ2-1*00	0	nan	nan	nan	1	0.0028035549076228664	0.0	0.0	0.0	0.0	0.0	0.0	0.0028035549076228664	0.0	0.0	0.0	0.0	0.0	0.0	0.0	0.0	0.0	0.0	0.0	0.0	0.0	0.0	0.0	0.0	0.0	0.0	0.0	0.0	0.0	0.0	0.0	0.0	0.0
CAILISYEQYF	TRBV10-3*00	nan	TRBJ2-7*00	0	nan	nan	nan	1	0.005607109815245733	0.0	0.0	0.0	0.0	0.0	0.0	0.005607109815245733	0.0	0.0	0.0	0.0	0.0	0.0	0.0	0.0	0.0	0.0	0.0	0.0	0.0	0.0	0.0	0.0	0.0	0.0	0.0	0.0	0.0	0.0	0.0	0.0	0.0
CAILKSGLPYEQYF	TRBV12-3*00,TRBV12-4*00	TRBD2*00,TRBD1*00	TRBJ2-7*00	0	nan	nan	nan	1	0.011617100371747211	0.0	0.0	0.0	0.0	0.0	0.0	0.0	0.0	0.0	0.0	0.0	0.0	0.0	0.0	0.0	0.011617100371747211	0.0	0.0	0.0	0.0	0.0	0.0	0.0	0.0	0.0	0.0	0.0	0.0	0.0	0.0	0.0	0.0
CAILLIL	TRBV27*00	nan	TRBJ1-1*00	0	nan	nan	nan	1	0.006258409738085552	0.0	0.0	0.0	0.0	0.0	0.0	0.0	0.0	0.0	0.0	0.0	0.0	0.0	0.0	0.0	0.0	0.0	0.006258409738085552	0.0	0.0	0.0	0.0	0.0	0.0	0.0	0.0	0.0	0.0	0.0	0.0	0.0	0.0
CAILPKGAITYEQYF	TRBV2*00	nan	TRBJ2-7*00	0	nan	nan	nan	1	0.023234200743494422	0.0	0.0	0.0	0.0	0.0	0.0	0.0	0.0	0.0	0.0	0.0	0.0	0.0	0.0	0.0	0.023234200743494422	0.0	0.0	0.0	0.0	0.0	0.0	0.0	0.0	0.0	0.0	0.0	0.0	0.0	0.0	0.0	0.0
CAILPNTGELFF	TRBV10-3*00	nan	TRBJ2-2*00	0	nan	nan	nan	3	0.017484947357978994	0.0	0.004343671270958214	0.0	0.0024191402375595707	0.0	0.0	0.0	0.0	0.0	0.0	0.0	0.0	0.0	0.010722135849461212	0.0	0.0	0.0	0.0	0.0	0.0	0.0	0.0	0.0	0.0	0.0	0.0	0.0	0.0	0.0	0.0	0.0	0.0
CAILPNTGGLFF	TRBV10-3*00	nan	TRBJ2-2*00	0	nan	nan	nan	1	0.004343671270958214	0.0	0.004343671270958214	0.0	0.0	0.0	0.0	0.0	0.0	0.0	0.0	0.0	0.0	0.0	0.0	0.0	0.0	0.0	0.0	0.0	0.0	0.0	0.0	0.0	0.0	0.0	0.0	0.0	0.0	0.0	0.0	0.0	0.0
CAILQGTANEQFF	TRBV15*00	TRBD1*00	TRBJ2-1*00	1	nan,AVFDRKSDAK	nan,EBNA4	nan,EBV	1	0.017425650557620815	0.0	0.0	0.0	0.0	0.0	0.0	0.0	0.0	0.0	0.0	0.0	0.0	0.0	0.0	0.0	0.017425650557620815	0.0	0.0	0.0	0.0	0.0	0.0	0.0	0.0	0.0	0.0	0.0	0.0	0.0	0.0	0.0	0.0
CAILRDSNEQFF	TRBV6-1*00	TRBD1*00	TRBJ2-1*00	0	nan	nan	nan	1	0.010684902233144567	0.0	0.0	0.0	0.0	0.0	0.0	0.0	0.0	0.0	0.0	0.0	0.0	0.0	0.0	0.0	0.0	0.0	0.0	0.0	0.0	0.0	0.0	0.0	0.0	0.0	0.0	0.0	0.0	0.0	0.0	0.0	0.010684902233144567
CAILREVADIQYF	TRBV10-3*00	TRBD2*00	TRBJ2-4*00	0	nan	nan	nan	1	0.014539462524535345	0.0	0.0	0.0	0.0	0.0	0.0	0.0	0.0	0.0	0.0	0.0	0.0	0.0	0.0	0.0	0.0	0.014539462524535345	0.0	0.0	0.0	0.0	0.0	0.0	0.0	0.0	0.0	0.0	0.0	0.0	0.0	0.0	0.0
CAILRGVADIQYF	TRBV10-3*00	TRBD2*00	TRBJ2-4*00	0	nan	nan	nan	1	0.0024232437540892236	0.0	0.0	0.0	0.0	0.0	0.0	0.0	0.0	0.0	0.0	0.0	0.0	0.0	0.0	0.0	0.0	0.0024232437540892236	0.0	0.0	0.0	0.0	0.0	0.0	0.0	0.0	0.0	0.0	0.0	0.0	0.0	0.0	0.0
CAIMEALNTEAFF	TRBV10-3*00	nan	TRBJ1-1*00	0	nan	nan	nan	2	0.013104042470704139	0.0	0.0	0.0	0.0024191402375595707	0.0	0.0	0.0	0.0	0.0	0.0	0.0	0.0	0.0	0.0	0.0	0.0	0.0	0.0	0.0	0.0	0.0	0.0	0.0	0.0	0.0	0.0	0.0	0.0	0.0	0.0	0.0	0.010684902233144567
CAIMGSGTDTQYF	TRBV10-3*00	TRBD2*00	TRBJ2-3*00	0	nan	nan	nan	3	0.018418216444499036	0.0	0.0	0.0	0.0	0.0	0.0	0.0	0.0	0.0	0.0	0.0	0.0	0.0	0.0	0.0	0.0	0.0	0.003129204869042776	0.0056777856635912005	0.0	0.0	0.0	0.0	0.0	0.0	0.0	0.0	0.0	0.0	0.00961122591186506	0.0	0.0
CAIMSDRSSYEQYF	TRBV10-3*00	nan	TRBJ2-7*00	0	nan	nan	nan	1	0.0023188943511733605	0.0023188943511733605	0.0	0.0	0.0	0.0	0.0	0.0	0.0	0.0	0.0	0.0	0.0	0.0	0.0	0.0	0.0	0.0	0.0	0.0	0.0	0.0	0.0	0.0	0.0	0.0	0.0	0.0	0.0	0.0	0.0	0.0	0.0
CAIMTGSAHEQYF	TRBV10-3*00	nan	TRBJ2-7*00	0	nan	nan	nan	1	0.004343671270958214	0.0	0.004343671270958214	0.0	0.0	0.0	0.0	0.0	0.0	0.0	0.0	0.0	0.0	0.0	0.0	0.0	0.0	0.0	0.0	0.0	0.0	0.0	0.0	0.0	0.0	0.0	0.0	0.0	0.0	0.0	0.0	0.0	0.0
CAIMTGSTHEQYF	TRBV10-3*00	nan	TRBJ2-7*00	0	nan	nan	nan	1	0.02427420137877464	0.0	0.0	0.0	0.0	0.0	0.0	0.0	0.0	0.0	0.0	0.0	0.0	0.0	0.0	0.02427420137877464	0.0	0.0	0.0	0.0	0.0	0.0	0.0	0.0	0.0	0.0	0.0	0.0	0.0	0.0	0.0	0.0	0.0
CAIMVPPHGGGAKDTQYF	TRBV10-3*00	TRBD1*00,TRBD2*00	TRBJ2-3*00	0	nan	nan	nan	1	0.0028035549076228664	0.0	0.0	0.0	0.0	0.0	0.0	0.0028035549076228664	0.0	0.0	0.0	0.0	0.0	0.0	0.0	0.0	0.0	0.0	0.0	0.0	0.0	0.0	0.0	0.0	0.0	0.0	0.0	0.0	0.0	0.0	0.0	0.0	0.0
CAIMVPQHGGGAKDTQYF	TRBV10-3*00	TRBD1*00,TRBD2*00	TRBJ2-3*00	0	nan	nan	nan	1	0.005342451116572284	0.0	0.0	0.0	0.0	0.0	0.0	0.0	0.0	0.0	0.0	0.0	0.0	0.0	0.0	0.0	0.0	0.0	0.0	0.0	0.0	0.0	0.0	0.0	0.0	0.0	0.0	0.0	0.0	0.0	0.0	0.0	0.005342451116572284
CAINDFPTDTQYF	TRBV10-3*00	nan	TRBJ2-3*00	0	nan	nan	nan	2	0.020249553170241727	0.0	0.0	0.014888485245511122	0.0	0.0	0.0	0.0	0.0	0.0	0.0	0.0	0.0	0.0	0.005361067924730606	0.0	0.0	0.0	0.0	0.0	0.0	0.0	0.0	0.0	0.0	0.0	0.0	0.0	0.0	0.0	0.0	0.0	0.0
CAINDSMNTEAFF	TRBV10-3*00	TRBD1*00	TRBJ1-1*00	0	nan	nan	nan	1	0.004019615724736715	0.0	0.0	0.0	0.0	0.0	0.0	0.0	0.0	0.0	0.0	0.0	0.0	0.0	0.0	0.0	0.0	0.0	0.0	0.0	0.004019615724736715	0.0	0.0	0.0	0.0	0.0	0.0	0.0	0.0	0.0	0.0	0.0	0.0
CAINEEGYDEQFF	TRBV10-3*00	nan	TRBJ2-1*00	0	nan	nan	nan	1	0.002357767665574235	0.0	0.0	0.0	0.0	0.0	0.0	0.0	0.0	0.0	0.0	0.0	0.0	0.0	0.0	0.0	0.0	0.0	0.0	0.0	0.0	0.0	0.0	0.0	0.0	0.0	0.0	0.0	0.0	0.002357767665574235	0.0	0.0	0.0
CAINEGEAGELFF	TRBV10-1*00	TRBD2*00	TRBJ2-2*00	0	nan	nan	nan	1	0.0029776970491022245	0.0	0.0	0.0029776970491022245	0.0	0.0	0.0	0.0	0.0	0.0	0.0	0.0	0.0	0.0	0.0	0.0	0.0	0.0	0.0	0.0	0.0	0.0	0.0	0.0	0.0	0.0	0.0	0.0	0.0	0.0	0.0	0.0	0.0
CAINGEPNTGELFF	TRBV10-3*00	TRBD2*00	TRBJ2-2*00	0	nan	nan	nan	1	0.006461617989144482	0.0	0.0	0.0	0.0	0.0	0.0	0.0	0.0	0.0	0.0	0.0	0.0	0.0	0.0	0.0	0.0	0.0	0.0	0.0	0.0	0.0	0.0	0.0	0.006461617989144482	0.0	0.0	0.0	0.0	0.0	0.0	0.0	0.0
CAINIDIVYGYTF	TRBV7-9*00	nan	TRBJ1-2*00	0	nan	nan	nan	1	0.004019615724736715	0.0	0.0	0.0	0.0	0.0	0.0	0.0	0.0	0.0	0.0	0.0	0.0	0.0	0.0	0.0	0.0	0.0	0.0	0.0	0.004019615724736715	0.0	0.0	0.0	0.0	0.0	0.0	0.0	0.0	0.0	0.0	0.0	0.0
CAINPGGNEQFF	TRBV28*00	TRBD1*00,TRBD2*00	TRBJ2-1*00	0	nan	nan	nan	1	0.007524265757066541	0.0	0.0	0.0	0.0	0.0	0.0	0.0	0.0	0.0	0.007524265757066541	0.0	0.0	0.0	0.0	0.0	0.0	0.0	0.0	0.0	0.0	0.0	0.0	0.0	0.0	0.0	0.0	0.0	0.0	0.0	0.0	0.0	0.0
CAINPGQGITFGYTF	TRBV10-3*00	TRBD1*00	TRBJ1-2*00	0	nan	nan	nan	1	0.0024191402375595707	0.0	0.0	0.0	0.0024191402375595707	0.0	0.0	0.0	0.0	0.0	0.0	0.0	0.0	0.0	0.0	0.0	0.0	0.0	0.0	0.0	0.0	0.0	0.0	0.0	0.0	0.0	0.0	0.0	0.0	0.0	0.0	0.0	0.0
CAINPGTNYEQYF	TRBV10-3*00	TRBD2*00	TRBJ2-7*00	0	nan	nan	nan	1	0.011617100371747211	0.0	0.0	0.0	0.0	0.0	0.0	0.0	0.0	0.0	0.0	0.0	0.0	0.0	0.0	0.0	0.011617100371747211	0.0	0.0	0.0	0.0	0.0	0.0	0.0	0.0	0.0	0.0	0.0	0.0	0.0	0.0	0.0	0.0
CAINPLGSSSKKGTQYF	TRBV10-3*00	TRBD2*00	TRBJ2-3*00	1	nan,RAKFKQLL,AVFDRKSDAK,KLGGALQAK	nan,BZLF1,EBNA4,IE1	nan,EBV,EBV,CMV	1	0.08131970260223047	0.0	0.0	0.0	0.0	0.0	0.0	0.0	0.0	0.0	0.0	0.0	0.0	0.0	0.0	0.0	0.08131970260223047	0.0	0.0	0.0	0.0	0.0	0.0	0.0	0.0	0.0	0.0	0.0	0.0	0.0	0.0	0.0	0.0
CAINQGGDEQYF	TRBV10-3*00	TRBD2*00	TRBJ2-7*00	0	nan	nan	nan	3	0.02068644895263938	0.0	0.0	0.0	0.0	0.0	0.0	0.0028035549076228664	0.0	0.0	0.01254044292844423	0.0	0.0	0.0	0.0	0.0	0.0	0.0	0.0	0.0	0.0	0.0	0.0	0.0	0.0	0.0	0.0	0.0	0.0	0.0	0.0	0.0	0.005342451116572284
CAINRAGGATDTQYF	TRBV7-2*00	TRBD2*00	TRBJ2-3*00	0	nan	nan	nan	1	0.004252423881612519	0.0	0.0	0.0	0.0	0.004252423881612519	0.0	0.0	0.0	0.0	0.0	0.0	0.0	0.0	0.0	0.0	0.0	0.0	0.0	0.0	0.0	0.0	0.0	0.0	0.0	0.0	0.0	0.0	0.0	0.0	0.0	0.0	0.0
CAINRDRPYEQYF	TRBV10-3*00	TRBD1*00	TRBJ2-7*00	0	nan	nan	nan	1	0.008687342541916427	0.0	0.008687342541916427	0.0	0.0	0.0	0.0	0.0	0.0	0.0	0.0	0.0	0.0	0.0	0.0	0.0	0.0	0.0	0.0	0.0	0.0	0.0	0.0	0.0	0.0	0.0	0.0	0.0	0.0	0.0	0.0	0.0	0.0
CAINRGADGGYTF	TRBV25-1*00	TRBD1*00	TRBJ1-2*00	0	nan	nan	nan	7	0.7822926135024503	0.0	0.0	0.0	0.04354452427607229	0.1105630209219255	0.548480059496142	0.025231994168605793	0.02707581227436823	0.008229098090849242	0.0	0.01916810427448725	0.0	0.0	0.0	0.0	0.0	0.0	0.0	0.0	0.0	0.0	0.0	0.0	0.0	0.0	0.0	0.0	0.0	0.0	0.0	0.0	0.0
CAINSLGSSSKKGTQYF	TRBV10-3*00,TRBV6-1*00,TRBV6-4*00,TRBV6-5*00,TRBV6-6*00	TRBD2*00	TRBJ2-3*00	0	nan	nan	nan	1	0.005808550185873606	0.0	0.0	0.0	0.0	0.0	0.0	0.0	0.0	0.0	0.0	0.0	0.0	0.0	0.0	0.0	0.005808550185873606	0.0	0.0	0.0	0.0	0.0	0.0	0.0	0.0	0.0	0.0	0.0	0.0	0.0	0.0	0.0	0.0
CAINSRTRGGGYTF	TRBV10-3*00	TRBD1*00,TRBD2*00	TRBJ1-2*00	0	nan	nan	nan	1	0.005342451116572284	0.0	0.0	0.0	0.0	0.0	0.0	0.0	0.0	0.0	0.0	0.0	0.0	0.0	0.0	0.0	0.0	0.0	0.0	0.0	0.0	0.0	0.0	0.0	0.0	0.0	0.0	0.0	0.0	0.0	0.0	0.0	0.005342451116572284
CAINTYSSDTQYF	TRBV12-4*00,TRBV12-3*00	nan	TRBJ2-3*00	0	nan	nan	nan	1	0.008410664722868598	0.0	0.0	0.0	0.0	0.0	0.0	0.008410664722868598	0.0	0.0	0.0	0.0	0.0	0.0	0.0	0.0	0.0	0.0	0.0	0.0	0.0	0.0	0.0	0.0	0.0	0.0	0.0	0.0	0.0	0.0	0.0	0.0	0.0
CAIPATGHNSPLHF	TRBV28*00	TRBD1*00	TRBJ1-6*00	0	nan	nan	nan	1	0.008410664722868598	0.0	0.0	0.0	0.0	0.0	0.0	0.008410664722868598	0.0	0.0	0.0	0.0	0.0	0.0	0.0	0.0	0.0	0.0	0.0	0.0	0.0	0.0	0.0	0.0	0.0	0.0	0.0	0.0	0.0	0.0	0.0	0.0	0.0
CAIPEGRETEAFF	TRBV2*00	TRBD2*00,TRBD1*00	TRBJ1-1*00	0	nan	nan	nan	2	0.03899451970545075	0.0	0.0	0.0	0.0	0.0	0.0	0.0	0.0	0.0	0.032605151613955004	0.0063893680914957505	0.0	0.0	0.0	0.0	0.0	0.0	0.0	0.0	0.0	0.0	0.0	0.0	0.0	0.0	0.0	0.0	0.0	0.0	0.0	0.0	0.0
CAIPGGDCVHTQYF	TRBV6-4*00	TRBD2*00,TRBD1*00	TRBJ2-3*00	0	nan	nan	nan	1	0.005016177171377693	0.0	0.0	0.0	0.0	0.0	0.0	0.0	0.0	0.0	0.005016177171377693	0.0	0.0	0.0	0.0	0.0	0.0	0.0	0.0	0.0	0.0	0.0	0.0	0.0	0.0	0.0	0.0	0.0	0.0	0.0	0.0	0.0	0.0
CAIPGGTSTDTQYF	TRBV6-1*00	TRBD1*00,TRBD1*00,TRBD2*00	TRBJ2-3*00	0	nan	nan	nan	4	0.047102834900194915	0.0	0.0	0.020843879343715573	0.0	0.0	0.0	0.0	0.0	0.010972130787798993	0.0025080885856888467	0.012778736182991501	0.0	0.0	0.0	0.0	0.0	0.0	0.0	0.0	0.0	0.0	0.0	0.0	0.0	0.0	0.0	0.0	0.0	0.0	0.0	0.0	0.0
CAIPGPSTDTQYF	TRBV5-4*00	TRBD1*00,TRBD2*00	TRBJ2-3*00	0	nan	nan	nan	1	0.0028035549076228664	0.0	0.0	0.0	0.0	0.0	0.0	0.0028035549076228664	0.0	0.0	0.0	0.0	0.0	0.0	0.0	0.0	0.0	0.0	0.0	0.0	0.0	0.0	0.0	0.0	0.0	0.0	0.0	0.0	0.0	0.0	0.0	0.0	0.0
CAIPGQGSPNYGYTF	TRBV2*00	TRBD1*00	TRBJ1-2*00	0	nan	nan	nan	2	0.008350142512195482	0.0	0.0	0.0	0.0	0.0	0.0	0.005607109815245733	0.0	0.002743032696949748	0.0	0.0	0.0	0.0	0.0	0.0	0.0	0.0	0.0	0.0	0.0	0.0	0.0	0.0	0.0	0.0	0.0	0.0	0.0	0.0	0.0	0.0	0.0
CAIPGQGTNEKLFF	TRBV6-4*00	TRBD1*00	TRBJ1-4*00	0	nan	nan	nan	1	0.009692975016356895	0.0	0.0	0.0	0.0	0.0	0.0	0.0	0.0	0.0	0.0	0.0	0.0	0.0	0.0	0.0	0.0	0.009692975016356895	0.0	0.0	0.0	0.0	0.0	0.0	0.0	0.0	0.0	0.0	0.0	0.0	0.0	0.0	0.0
CAIPKGRGDYNEQFF	TRBV10-1*00	TRBD2*00,TRBD1*00	TRBJ2-1*00	0	nan	nan	nan	1	0.005342451116572284	0.0	0.0	0.0	0.0	0.0	0.0	0.0	0.0	0.0	0.0	0.0	0.0	0.0	0.0	0.0	0.0	0.0	0.0	0.0	0.0	0.0	0.0	0.0	0.0	0.0	0.0	0.0	0.0	0.0	0.0	0.0	0.005342451116572284
CAIPLFAQKGTEAFF	TRBV19*00	TRBD1*00	TRBJ1-1*00	0	nan	nan	nan	1	0.005808550185873606	0.0	0.0	0.0	0.0	0.0	0.0	0.0	0.0	0.0	0.0	0.0	0.0	0.0	0.0	0.0	0.005808550185873606	0.0	0.0	0.0	0.0	0.0	0.0	0.0	0.0	0.0	0.0	0.0	0.0	0.0	0.0	0.0	0.0
CAIPLSGQGRNTGELFF	TRBV10-3*00	TRBD1*00	TRBJ2-2*00	0	nan	nan	nan	1	0.005342451116572284	0.0	0.0	0.0	0.0	0.0	0.0	0.0	0.0	0.0	0.0	0.0	0.0	0.0	0.0	0.0	0.0	0.0	0.0	0.0	0.0	0.0	0.0	0.0	0.0	0.0	0.0	0.0	0.0	0.0	0.0	0.0	0.005342451116572284
CAIQASGVSPLHF	TRBV6-6*00	TRBD1*00	TRBJ1-6*00	0	nan	nan	nan	1	0.0036413953827106552	0.0	0.0	0.0	0.0	0.0	0.0	0.0	0.0	0.0	0.0	0.0	0.0	0.0	0.0	0.0	0.0	0.0	0.0	0.0	0.0	0.0	0.0036413953827106552	0.0	0.0	0.0	0.0	0.0	0.0	0.0	0.0	0.0	0.0
CAIQDGMNTEAFF	TRBV2*00	nan	TRBJ1-1*00	0	nan	nan	nan	1	0.06864171769034348	0.0	0.0	0.0	0.0	0.0	0.0	0.0	0.0	0.0	0.0	0.0	0.0	0.0	0.0	0.0	0.0	0.0	0.0	0.0	0.0	0.0	0.0	0.0	0.0	0.0	0.06864171769034348	0.0	0.0	0.0	0.0	0.0	0.0
CAIQDSSNQPQHF	TRBV10-3*00	TRBD1*00	TRBJ1-5*00	0	nan	nan	nan	1	0.004019615724736715	0.0	0.0	0.0	0.0	0.0	0.0	0.0	0.0	0.0	0.0	0.0	0.0	0.0	0.0	0.0	0.0	0.0	0.0	0.0	0.004019615724736715	0.0	0.0	0.0	0.0	0.0	0.0	0.0	0.0	0.0	0.0	0.0	0.0
CAIQGADYGYTF	TRBV19*00	TRBD1*00	TRBJ1-2*00	0	nan	nan	nan	1	0.00743383883437407	0.0	0.0	0.0	0.0	0.0	0.0	0.0	0.0	0.0	0.0	0.0	0.0	0.00743383883437407	0.0	0.0	0.0	0.0	0.0	0.0	0.0	0.0	0.0	0.0	0.0	0.0	0.0	0.0	0.0	0.0	0.0	0.0	0.0
CAIQGEGTGELFF	TRBV24-1*00	TRBD1*00,TRBD2*00	TRBJ2-2*00	0	nan	nan	nan	1	0.005491337415227479	0.0	0.0	0.0	0.0	0.0	0.0	0.0	0.0	0.0	0.0	0.0	0.0	0.0	0.0	0.0	0.0	0.0	0.0	0.0	0.0	0.0	0.0	0.0	0.0	0.0	0.005491337415227479	0.0	0.0	0.0	0.0	0.0	0.0
CAIQGEVGNEQFF	TRBV28*00	TRBD1*00	TRBJ2-1*00	0	nan	nan	nan	9	0.7974940093588	0.1298580836657082	0.11727912431587179	0.4674984367090493	0.0	0.0	0.003098757398283288	0.0	0.0	0.008229098090849242	0.017556620099821924	0.01916810427448725	0.0037170575772218707	0.0	0.0	0.0	0.0	0.0	0.0	0.0	0.0	0.0	0.0	0.0	0.0	0.0	0.0	0.03108872722750731	0.0	0.0	0.0	0.0	0.0
CAIQIGTSYEQYF	TRBV10-3*00	TRBD1*00,TRBD2*00	TRBJ2-7*00	0	nan	nan	nan	1	0.004846487508178447	0.0	0.0	0.0	0.0	0.0	0.0	0.0	0.0	0.0	0.0	0.0	0.0	0.0	0.0	0.0	0.0	0.004846487508178447	0.0	0.0	0.0	0.0	0.0	0.0	0.0	0.0	0.0	0.0	0.0	0.0	0.0	0.0	0.0
CAIQNPDRGGPNGYTF	TRBV2*00	TRBD1*00	TRBJ1-2*00	0	nan	nan	nan	1	0.017425650557620815	0.0	0.0	0.0	0.0	0.0	0.0	0.0	0.0	0.0	0.0	0.0	0.0	0.0	0.0	0.0	0.017425650557620815	0.0	0.0	0.0	0.0	0.0	0.0	0.0	0.0	0.0	0.0	0.0	0.0	0.0	0.0	0.0	0.0
CAIQPGTGGHTGELFF	TRBV6-2*00,TRBV6-3*00	TRBD1*00	TRBJ2-2*00	0	nan	nan	nan	1	0.01921968095329617	0.0	0.0	0.0	0.0	0.0	0.0	0.0	0.0	0.0	0.0	0.0	0.0	0.0	0.0	0.0	0.0	0.0	0.0	0.0	0.0	0.0	0.0	0.0	0.0	0.0	0.01921968095329617	0.0	0.0	0.0	0.0	0.0	0.0
CAIQQGLSYEQYF	TRBV6-1*00	TRBD1*00	TRBJ2-7*00	0	nan	nan	nan	1	0.011496455259628278	0.0	0.0	0.0	0.0	0.0	0.0	0.0	0.0	0.0	0.0	0.0	0.0	0.0	0.0	0.0	0.0	0.0	0.0	0.0	0.0	0.0	0.0	0.0	0.0	0.0	0.0	0.0	0.011496455259628278	0.0	0.0	0.0	0.0
CAIQRGTRVHGYTF	TRBV7-9*00	TRBD1*00	TRBJ1-2*00	0	nan	nan	nan	2	0.010561416716459673	0.0	0.004343671270958214	0.0	0.0	0.0	0.0	0.0	0.0	0.0	0.0	0.0	0.0	0.0	0.0	0.0	0.0	0.0	0.0	0.0	0.0	0.0	0.0	0.0	0.0	0.0	0.0	0.006217745445501459	0.0	0.0	0.0	0.0	0.0
CAIQRGVGNEQFF	TRBV28*00	TRBD1*00	TRBJ2-1*00	0	nan	nan	nan	1	0.004252423881612519	0.0	0.0	0.0	0.0	0.004252423881612519	0.0	0.0	0.0	0.0	0.0	0.0	0.0	0.0	0.0	0.0	0.0	0.0	0.0	0.0	0.0	0.0	0.0	0.0	0.0	0.0	0.0	0.0	0.0	0.0	0.0	0.0	0.0
CAIQRQGGQPQHF	TRBV28*00	TRBD1*00	TRBJ1-5*00	0	nan	nan	nan	1	0.0029776970491022245	0.0	0.0	0.0029776970491022245	0.0	0.0	0.0	0.0	0.0	0.0	0.0	0.0	0.0	0.0	0.0	0.0	0.0	0.0	0.0	0.0	0.0	0.0	0.0	0.0	0.0	0.0	0.0	0.0	0.0	0.0	0.0	0.0	0.0
CAIQSGGEAFF	TRBV6-3*00,TRBV6-2*00	TRBD1*00	TRBJ1-1*00	0	nan	nan	nan	1	0.12802966756434594	0.0	0.0	0.0	0.0	0.0	0.0	0.0	0.0	0.0	0.0	0.0	0.0	0.0	0.0	0.0	0.0	0.0	0.0	0.0	0.0	0.0	0.0	0.0	0.0	0.0	0.0	0.0	0.0	0.0	0.0	0.12802966756434594	0.0
CAIQSGGEVFF	TRBV6-2*00,TRBV6-3*00	TRBD1*00	TRBJ1-1*00	0	nan	nan	nan	1	0.0044148161229084805	0.0	0.0	0.0	0.0	0.0	0.0	0.0	0.0	0.0	0.0	0.0	0.0	0.0	0.0	0.0	0.0	0.0	0.0	0.0	0.0	0.0	0.0	0.0	0.0	0.0	0.0	0.0	0.0	0.0	0.0	0.0044148161229084805	0.0
CAIQSGTGEPEQYF	TRBV10-3*00	TRBD1*00	TRBJ2-7*00	0	nan	nan	nan	1	0.005808550185873606	0.0	0.0	0.0	0.0	0.0	0.0	0.0	0.0	0.0	0.0	0.0	0.0	0.0	0.0	0.0	0.005808550185873606	0.0	0.0	0.0	0.0	0.0	0.0	0.0	0.0	0.0	0.0	0.0	0.0	0.0	0.0	0.0	0.0
CAIQSSGGLDNEQFF	TRBV10-3*00	TRBD2*00	TRBJ2-1*00	0	nan	nan	nan	19	26.416471493882497	2.00816250811613	2.2456780470853968	1.83426138224697	1.9377313302852168	2.9554345977207013	2.240401598958817	2.102666180717149	2.4819494584837543	1.390717577353522	1.0910185347746482	0.9392371094498755	0.06690703638999367	0.211864406779661	1.4984184849622044	0.873871249635887	0.0	0.0	0.0	0.0	0.0	0.0	0.0	0.004565167769915544	0.006461617989144482	0.0	0.0	1.4052104706833304	0.0	0.0	0.0	0.0	1.1219147344801794
CAIQTNTEAFF	TRBV30*00	nan	TRBJ1-1*00	0	nan	nan	nan	2	0.00667156411917209	0.0	0.0	0.0	0.0024191402375595707	0.004252423881612519	0.0	0.0	0.0	0.0	0.0	0.0	0.0	0.0	0.0	0.0	0.0	0.0	0.0	0.0	0.0	0.0	0.0	0.0	0.0	0.0	0.0	0.0	0.0	0.0	0.0	0.0	0.0
CAIRAERTEAFF	TRBV10-3*00	TRBD2*00	TRBJ1-1*00	0	nan	nan	nan	1	0.007073302996722703	0.0	0.0	0.0	0.0	0.0	0.0	0.0	0.0	0.0	0.0	0.0	0.0	0.0	0.0	0.0	0.0	0.0	0.0	0.0	0.0	0.0	0.0	0.0	0.0	0.0	0.0	0.0	0.0	0.007073302996722703	0.0	0.0	0.0
CAIRASGTEAFF	TRBV10-3*00	nan	TRBJ1-1*00	0	nan	nan	nan	1	0.005342451116572284	0.0	0.0	0.0	0.0	0.0	0.0	0.0	0.0	0.0	0.0	0.0	0.0	0.0	0.0	0.0	0.0	0.0	0.0	0.0	0.0	0.0	0.0	0.0	0.0	0.0	0.0	0.0	0.0	0.0	0.0	0.0	0.005342451116572284
CAIRAVPRDTQYF	TRBV10-3*00	TRBD1*00,TRBD2*00	TRBJ2-3*00	0	nan	nan	nan	1	0.0024191402375595707	0.0	0.0	0.0	0.0024191402375595707	0.0	0.0	0.0	0.0	0.0	0.0	0.0	0.0	0.0	0.0	0.0	0.0	0.0	0.0	0.0	0.0	0.0	0.0	0.0	0.0	0.0	0.0	0.0	0.0	0.0	0.0	0.0	0.0
CAIRDFTDTQYF	TRBV7-2*00	TRBD2*00,TRBD1*00	TRBJ2-3*00	0	nan	nan	nan	1	0.00471553533114847	0.0	0.0	0.0	0.0	0.0	0.0	0.0	0.0	0.0	0.0	0.0	0.0	0.0	0.0	0.0	0.0	0.0	0.0	0.0	0.0	0.0	0.0	0.0	0.0	0.0	0.0	0.0	0.0	0.00471553533114847	0.0	0.0	0.0
CAIRDGGKQFF	TRBV10-3*00	TRBD1*00	TRBJ2-1*00	0	nan	nan	nan	1	0.005607109815245733	0.0	0.0	0.0	0.0	0.0	0.0	0.005607109815245733	0.0	0.0	0.0	0.0	0.0	0.0	0.0	0.0	0.0	0.0	0.0	0.0	0.0	0.0	0.0	0.0	0.0	0.0	0.0	0.0	0.0	0.0	0.0	0.0	0.0
CAIRDGTTNTEAFF	TRBV10-3*00	TRBD1*00,TRBD2*00	TRBJ1-1*00	0	nan	nan	nan	1	0.0036413953827106552	0.0	0.0	0.0	0.0	0.0	0.0	0.0	0.0	0.0	0.0	0.0	0.0	0.0	0.0	0.0	0.0	0.0	0.0	0.0	0.0	0.0	0.0036413953827106552	0.0	0.0	0.0	0.0	0.0	0.0	0.0	0.0	0.0	0.0
CAIRDPGLESNEQFF	TRBV10-3*00	TRBD2*00	TRBJ2-1*00	0	nan	nan	nan	1	0.02357767665574234	0.0	0.0	0.0	0.0	0.0	0.0	0.0	0.0	0.0	0.0	0.0	0.0	0.0	0.0	0.0	0.0	0.0	0.0	0.0	0.0	0.0	0.0	0.0	0.0	0.0	0.0	0.0	0.0	0.02357767665574234	0.0	0.0	0.0
CAIRDRDATEAFF	TRBV10-3*00	TRBD1*00	TRBJ1-1*00	0	nan	nan	nan	1	0.0024191402375595707	0.0	0.0	0.0	0.0024191402375595707	0.0	0.0	0.0	0.0	0.0	0.0	0.0	0.0	0.0	0.0	0.0	0.0	0.0	0.0	0.0	0.0	0.0	0.0	0.0	0.0	0.0	0.0	0.0	0.0	0.0	0.0	0.0	0.0
CAIRDRDRGGGYTF	TRBV10-3*00	TRBD1*00	TRBJ1-2*00	0	nan	nan	nan	1	0.02256317689530686	0.0	0.0	0.0	0.0	0.0	0.0	0.0	0.02256317689530686	0.0	0.0	0.0	0.0	0.0	0.0	0.0	0.0	0.0	0.0	0.0	0.0	0.0	0.0	0.0	0.0	0.0	0.0	0.0	0.0	0.0	0.0	0.0	0.0
CAIRDSSGNTIYF	TRBV10-3*00	nan	TRBJ1-3*00	0	nan	nan	nan	1	0.011617100371747211	0.0	0.0	0.0	0.0	0.0	0.0	0.0	0.0	0.0	0.0	0.0	0.0	0.0	0.0	0.0	0.011617100371747211	0.0	0.0	0.0	0.0	0.0	0.0	0.0	0.0	0.0	0.0	0.0	0.0	0.0	0.0	0.0	0.0
CAIRDSYNEKLFF	TRBV10-3*00	nan	TRBJ1-4*00	0	nan	nan	nan	1	0.009275577404693442	0.009275577404693442	0.0	0.0	0.0	0.0	0.0	0.0	0.0	0.0	0.0	0.0	0.0	0.0	0.0	0.0	0.0	0.0	0.0	0.0	0.0	0.0	0.0	0.0	0.0	0.0	0.0	0.0	0.0	0.0	0.0	0.0	0.0
CAIREDRVDYEQYF	TRBV10-3*00	TRBD1*00	TRBJ2-7*00	0	nan	nan	nan	1	0.011617100371747211	0.0	0.0	0.0	0.0	0.0	0.0	0.0	0.0	0.0	0.0	0.0	0.0	0.0	0.0	0.0	0.011617100371747211	0.0	0.0	0.0	0.0	0.0	0.0	0.0	0.0	0.0	0.0	0.0	0.0	0.0	0.0	0.0	0.0
CAIREGNEQFF	TRBV10-3*00	nan	TRBJ2-1*00	0	nan	nan	nan	1	0.010684902233144567	0.0	0.0	0.0	0.0	0.0	0.0	0.0	0.0	0.0	0.0	0.0	0.0	0.0	0.0	0.0	0.0	0.0	0.0	0.0	0.0	0.0	0.0	0.0	0.0	0.0	0.0	0.0	0.0	0.0	0.0	0.0	0.010684902233144567
CAIREQGSDEQYF	TRBV10-3*00	TRBD1*00	TRBJ2-7*00	0	nan	nan	nan	1	0.005342451116572284	0.0	0.0	0.0	0.0	0.0	0.0	0.0	0.0	0.0	0.0	0.0	0.0	0.0	0.0	0.0	0.0	0.0	0.0	0.0	0.0	0.0	0.0	0.0	0.0	0.0	0.0	0.0	0.0	0.0	0.0	0.0	0.005342451116572284
CAIRESNGEHNEQFF	TRBV10-3*00	nan	TRBJ2-1*00	0	nan	nan	nan	2	0.007905205631459068	0.0	0.0	0.0	0.0024191402375595707	0.0	0.0	0.0	0.0	0.005486065393899496	0.0	0.0	0.0	0.0	0.0	0.0	0.0	0.0	0.0	0.0	0.0	0.0	0.0	0.0	0.0	0.0	0.0	0.0	0.0	0.0	0.0	0.0	0.0
CAIRETGENTEAFF	TRBV10-3*00	TRBD1*00	TRBJ1-1*00	0	nan	nan	nan	1	0.010684902233144567	0.0	0.0	0.0	0.0	0.0	0.0	0.0	0.0	0.0	0.0	0.0	0.0	0.0	0.0	0.0	0.0	0.0	0.0	0.0	0.0	0.0	0.0	0.0	0.0	0.0	0.0	0.0	0.0	0.0	0.0	0.0	0.010684902233144567
CAIRETGGGEQYF	TRBV10-3*00	TRBD1*00,TRBD2*00	TRBJ2-7*00	0	nan	nan	nan	1	0.010684902233144567	0.0	0.0	0.0	0.0	0.0	0.0	0.0	0.0	0.0	0.0	0.0	0.0	0.0	0.0	0.0	0.0	0.0	0.0	0.0	0.0	0.0	0.0	0.0	0.0	0.0	0.0	0.0	0.0	0.0	0.0	0.0	0.010684902233144567
CAIRGAARYEQFF	TRBV27*00	TRBD1*00,TRBD2*00	TRBJ2-1*00	0	nan	nan	nan	1	0.004512635379061373	0.0	0.0	0.0	0.0	0.0	0.0	0.0	0.004512635379061373	0.0	0.0	0.0	0.0	0.0	0.0	0.0	0.0	0.0	0.0	0.0	0.0	0.0	0.0	0.0	0.0	0.0	0.0	0.0	0.0	0.0	0.0	0.0	0.0
CAIRGALGTQYF	TRBV30*00	TRBD1*00	TRBJ2-5*00	0	nan	nan	nan	1	0.004019615724736715	0.0	0.0	0.0	0.0	0.0	0.0	0.0	0.0	0.0	0.0	0.0	0.0	0.0	0.0	0.0	0.0	0.0	0.0	0.0	0.004019615724736715	0.0	0.0	0.0	0.0	0.0	0.0	0.0	0.0	0.0	0.0	0.0	0.0
CAIRGGDLSNYGYTF	TRBV7-3*00	TRBD2*00	TRBJ1-2*00	0	nan	nan	nan	1	0.028044590899530247	0.0	0.0	0.0	0.0	0.0	0.0	0.0	0.0	0.0	0.0	0.0	0.0	0.0	0.0	0.0	0.0	0.0	0.0	0.0	0.0	0.028044590899530247	0.0	0.0	0.0	0.0	0.0	0.0	0.0	0.0	0.0	0.0	0.0
CAIRGGGAKNIQYF	TRBV28*00	TRBD1*00	TRBJ2-4*00	0	nan	nan	nan	1	0.013244448368725445	0.0	0.0	0.0	0.0	0.0	0.0	0.0	0.0	0.0	0.0	0.0	0.0	0.0	0.0	0.0	0.0	0.0	0.0	0.0	0.0	0.0	0.0	0.0	0.0	0.0	0.0	0.0	0.0	0.0	0.0	0.013244448368725445	0.0
CAIRGGGNYEQYF	TRBV10-3*00	TRBD1*00	TRBJ2-7*00	0	nan	nan	nan	2	0.006922935435489779	0.0	0.0	0.0	0.0	0.0	0.0	0.0	0.0	0.0	0.0	0.0	0.0	0.0	0.0	0.0	0.0	0.0	0.0	0.0	0.0	0.0	0.0	0.004565167769915544	0.0	0.0	0.0	0.0	0.0	0.002357767665574235	0.0	0.0	0.0
CAIRGGGTYEQNF	TRBV2*00	TRBD1*00	TRBJ2-7*00	0	nan	nan	nan	1	0.004252423881612519	0.0	0.0	0.0	0.0	0.004252423881612519	0.0	0.0	0.0	0.0	0.0	0.0	0.0	0.0	0.0	0.0	0.0	0.0	0.0	0.0	0.0	0.0	0.0	0.0	0.0	0.0	0.0	0.0	0.0	0.0	0.0	0.0	0.0
CAIRGGGTYEQYF	TRBV2*00	TRBD1*00	TRBJ2-7*00	0	nan	nan	nan	4	0.2463339469665014	0.0	0.0	0.0	0.012095701187797857	0.0637863582241878	0.1642341421090143	0.0	0.0	0.0	0.0	0.0	0.0	0.0	0.0	0.0	0.0	0.0	0.0	0.0	0.0	0.0	0.0	0.0	0.0	0.0	0.0	0.006217745445501459	0.0	0.0	0.0	0.0	0.0
CAIRGGIQDTQYF	TRBV10-3*00	TRBD1*00	TRBJ2-3*00	0	nan	nan	nan	9	0.33725943879817005	0.10898803450514796	0.03909304143862392	0.10124169966947563	0.016933981662916996	0.017009695526450076	0.024790059186266304	0.0	0.0	0.0	0.0025080885856888467	0.0	0.0	0.0	0.00804160188709591	0.0	0.0	0.0	0.0	0.0	0.0	0.0	0.0	0.0	0.0	0.0	0.0	0.018653236336504387	0.0	0.0	0.0	0.0	0.0
CAIRGGQGGPDAQYF	TRBV10-3*00	TRBD1*00,TRBD2*00	TRBJ2-3*00	0	nan	nan	nan	1	0.004805612955932529	0.0	0.0	0.0	0.0	0.0	0.0	0.0	0.0	0.0	0.0	0.0	0.0	0.0	0.0	0.0	0.0	0.0	0.0	0.0	0.0	0.0	0.0	0.0	0.0	0.0	0.0	0.0	0.0	0.0	0.004805612955932529	0.0	0.0
CAIRGGQGGPDTQYF	TRBV10-3*00	TRBD1*00,TRBD2*00	TRBJ2-3*00	0	nan	nan	nan	4	0.03857481738110687	0.0	0.0	0.0	0.0	0.0	0.0	0.0	0.0	0.0	0.0	0.0	0.0	0.0	0.0	0.0	0.0	0.0024232437540892236	0.0	0.0	0.00803923144947343	0.0	0.0	0.01369550330974663	0.0	0.0	0.0	0.0	0.0	0.0	0.014416838867797587	0.0	0.0
CAIRGGQGYTF	TRBV10-3*00	TRBD1*00,TRBD2*00	TRBJ1-2*00	0	nan	nan	nan	1	0.009676560950238283	0.0	0.0	0.0	0.009676560950238283	0.0	0.0	0.0	0.0	0.0	0.0	0.0	0.0	0.0	0.0	0.0	0.0	0.0	0.0	0.0	0.0	0.0	0.0	0.0	0.0	0.0	0.0	0.0	0.0	0.0	0.0	0.0	0.0
CAIRGGTQGRAYNEQFF	TRBV10-3*00	TRBD1*00	TRBJ2-1*00	0	nan	nan	nan	1	0.017009695526450076	0.0	0.0	0.0	0.0	0.017009695526450076	0.0	0.0	0.0	0.0	0.0	0.0	0.0	0.0	0.0	0.0	0.0	0.0	0.0	0.0	0.0	0.0	0.0	0.0	0.0	0.0	0.0	0.0	0.0	0.0	0.0	0.0	0.0
CAIRGGVDTGELFF	TRBV10-3*00	TRBD1*00,TRBD2*00	TRBJ2-2*00	0	nan	nan	nan	1	0.005342451116572284	0.0	0.0	0.0	0.0	0.0	0.0	0.0	0.0	0.0	0.0	0.0	0.0	0.0	0.0	0.0	0.0	0.0	0.0	0.0	0.0	0.0	0.0	0.0	0.0	0.0	0.0	0.0	0.0	0.0	0.0	0.0	0.005342451116572284
CAIRGLADPTDTQYF	TRBV10-3*00	TRBD2*00	TRBJ2-3*00	0	nan	nan	nan	1	0.005808550185873606	0.0	0.0	0.0	0.0	0.0	0.0	0.0	0.0	0.0	0.0	0.0	0.0	0.0	0.0	0.0	0.005808550185873606	0.0	0.0	0.0	0.0	0.0	0.0	0.0	0.0	0.0	0.0	0.0	0.0	0.0	0.0	0.0	0.0
CAIRGLAGSTDTQYF	TRBV10-3*00	TRBD2*00	TRBJ2-3*00	0	nan	nan	nan	1	0.008237006122841218	0.0	0.0	0.0	0.0	0.0	0.0	0.0	0.0	0.0	0.0	0.0	0.0	0.0	0.0	0.0	0.0	0.0	0.0	0.0	0.0	0.0	0.0	0.0	0.0	0.0	0.008237006122841218	0.0	0.0	0.0	0.0	0.0	0.0
CAIRGLAGSYEQYF	TRBV10-3*00	TRBD2*00	TRBJ2-7*00	0	nan	nan	nan	1	0.005808550185873606	0.0	0.0	0.0	0.0	0.0	0.0	0.0	0.0	0.0	0.0	0.0	0.0	0.0	0.0	0.0	0.005808550185873606	0.0	0.0	0.0	0.0	0.0	0.0	0.0	0.0	0.0	0.0	0.0	0.0	0.0	0.0	0.0	0.0
CAIRGLAGVADTQYF	TRBV10-3*00	TRBD2*00	TRBJ2-3*00	0	nan	nan	nan	1	0.008237006122841218	0.0	0.0	0.0	0.0	0.0	0.0	0.0	0.0	0.0	0.0	0.0	0.0	0.0	0.0	0.0	0.0	0.0	0.0	0.0	0.0	0.0	0.0	0.0	0.0	0.0	0.008237006122841218	0.0	0.0	0.0	0.0	0.0	0.0
CAIRGLGQEAQYF	TRBV10-3*00	nan	TRBJ2-5*00	0	nan	nan	nan	1	0.017374685083832855	0.0	0.017374685083832855	0.0	0.0	0.0	0.0	0.0	0.0	0.0	0.0	0.0	0.0	0.0	0.0	0.0	0.0	0.0	0.0	0.0	0.0	0.0	0.0	0.0	0.0	0.0	0.0	0.0	0.0	0.0	0.0	0.0	0.0
CAIRGNSNTEAFF	TRBV10-3*00	nan	TRBJ1-1*00	0	nan	nan	nan	1	0.010684902233144567	0.0	0.0	0.0	0.0	0.0	0.0	0.0	0.0	0.0	0.0	0.0	0.0	0.0	0.0	0.0	0.0	0.0	0.0	0.0	0.0	0.0	0.0	0.0	0.0	0.0	0.0	0.0	0.0	0.0	0.0	0.0	0.010684902233144567
CAIRGQDETDMQYF	TRBV10-3*00	TRBD1*00	TRBJ2-3*00	0	nan	nan	nan	1	0.002680533962365303	0.0	0.0	0.0	0.0	0.0	0.0	0.0	0.0	0.0	0.0	0.0	0.0	0.0	0.002680533962365303	0.0	0.0	0.0	0.0	0.0	0.0	0.0	0.0	0.0	0.0	0.0	0.0	0.0	0.0	0.0	0.0	0.0	0.0
CAIRGQDETDTQYF	TRBV10-3*00	TRBD1*00	TRBJ2-3*00	0	nan	nan	nan	1	0.01876373773655712	0.0	0.0	0.0	0.0	0.0	0.0	0.0	0.0	0.0	0.0	0.0	0.0	0.0	0.01876373773655712	0.0	0.0	0.0	0.0	0.0	0.0	0.0	0.0	0.0	0.0	0.0	0.0	0.0	0.0	0.0	0.0	0.0	0.0
CAIRGQDRNTIYF	TRBV10-3*00	TRBD1*00	TRBJ1-3*00	0	nan	nan	nan	1	0.005342451116572284	0.0	0.0	0.0	0.0	0.0	0.0	0.0	0.0	0.0	0.0	0.0	0.0	0.0	0.0	0.0	0.0	0.0	0.0	0.0	0.0	0.0	0.0	0.0	0.0	0.0	0.0	0.0	0.0	0.0	0.0	0.0	0.005342451116572284
CAIRGQENTEAFF	TRBV10-3*00	TRBD1*00	TRBJ1-1*00	0	nan	nan	nan	4	0.0774115108903027	0.0	0.0	0.0	0.0	0.0	0.0	0.0	0.0	0.0	0.0	0.0	0.0	0.0	0.0	0.0	0.0	0.0	0.0	0.0	0.0	0.0	0.0	0.050216845469070986	0.0	0.0	0.010982674830454958	0.0	0.011496455259628278	0.00471553533114847	0.0	0.0	0.0
CAIRGQGAFLF	TRBV10-3*00	TRBD1*00	TRBJ1-2*00	0	nan	nan	nan	1	0.011617100371747211	0.0	0.0	0.0	0.0	0.0	0.0	0.0	0.0	0.0	0.0	0.0	0.0	0.0	0.0	0.0	0.011617100371747211	0.0	0.0	0.0	0.0	0.0	0.0	0.0	0.0	0.0	0.0	0.0	0.0	0.0	0.0	0.0	0.0
CAIRGQGPYTEAFF	TRBV10-3*00	TRBD1*00	TRBJ1-1*00	0	nan	nan	nan	1	0.018551154809386884	0.018551154809386884	0.0	0.0	0.0	0.0	0.0	0.0	0.0	0.0	0.0	0.0	0.0	0.0	0.0	0.0	0.0	0.0	0.0	0.0	0.0	0.0	0.0	0.0	0.0	0.0	0.0	0.0	0.0	0.0	0.0	0.0	0.0
CAIRGQVMNTEAFF	TRBV5-1*00	TRBD1*00	TRBJ1-1*00	0	nan	nan	nan	1	0.005808550185873606	0.0	0.0	0.0	0.0	0.0	0.0	0.0	0.0	0.0	0.0	0.0	0.0	0.0	0.0	0.0	0.005808550185873606	0.0	0.0	0.0	0.0	0.0	0.0	0.0	0.0	0.0	0.0	0.0	0.0	0.0	0.0	0.0	0.0
CAIRGRSGDTEAFF	TRBV10-3*00	TRBD2*00	TRBJ1-1*00	0	nan	nan	nan	1	0.004565167769915544	0.0	0.0	0.0	0.0	0.0	0.0	0.0	0.0	0.0	0.0	0.0	0.0	0.0	0.0	0.0	0.0	0.0	0.0	0.0	0.0	0.0	0.0	0.004565167769915544	0.0	0.0	0.0	0.0	0.0	0.0	0.0	0.0	0.0
CAIRGSGSPETQYF	TRBV10-3*00	TRBD2*00	TRBJ2-5*00	0	nan	nan	nan	1	0.004019615724736715	0.0	0.0	0.0	0.0	0.0	0.0	0.0	0.0	0.0	0.0	0.0	0.0	0.0	0.0	0.0	0.0	0.0	0.0	0.0	0.004019615724736715	0.0	0.0	0.0	0.0	0.0	0.0	0.0	0.0	0.0	0.0	0.0	0.0
CAIRGSGSQETQYF	TRBV10-3*00	TRBD2*00	TRBJ2-5*00	0	nan	nan	nan	3	0.21443290851697983	0.0	0.0	0.0	0.0	0.0	0.0	0.0	0.0	0.0	0.0	0.0	0.0	0.0	0.0	0.0	0.0	0.0	0.0	0.0	0.05627462014631403	0.14723410222253383	0.010924186148131964	0.0	0.0	0.0	0.0	0.0	0.0	0.0	0.0	0.0	0.0
CAIRGSNQPQHF	TRBV10-3*00	nan	TRBJ1-5*00	0	nan	nan	nan	1	0.0028035549076228664	0.0	0.0	0.0	0.0	0.0	0.0	0.0028035549076228664	0.0	0.0	0.0	0.0	0.0	0.0	0.0	0.0	0.0	0.0	0.0	0.0	0.0	0.0	0.0	0.0	0.0	0.0	0.0	0.0	0.0	0.0	0.0	0.0	0.0
CAIRGTGSGDEQYF	TRBV10-3*00	TRBD1*00	TRBJ2-7*00	0	nan	nan	nan	1	0.004838280475119143	0.0	0.0	0.0	0.004838280475119143	0.0	0.0	0.0	0.0	0.0	0.0	0.0	0.0	0.0	0.0	0.0	0.0	0.0	0.0	0.0	0.0	0.0	0.0	0.0	0.0	0.0	0.0	0.0	0.0	0.0	0.0	0.0	0.0
CAIRGTPEYNSPLHF	TRBV10-3*00	TRBD1*00	TRBJ1-6*00	0	nan	nan	nan	1	0.006197514796566576	0.0	0.0	0.0	0.0	0.0	0.006197514796566576	0.0	0.0	0.0	0.0	0.0	0.0	0.0	0.0	0.0	0.0	0.0	0.0	0.0	0.0	0.0	0.0	0.0	0.0	0.0	0.0	0.0	0.0	0.0	0.0	0.0	0.0
CAIRGTSGGDTQYF	TRBV10-3*00	TRBD2*00	TRBJ2-3*00	0	nan	nan	nan	1	0.010684902233144567	0.0	0.0	0.0	0.0	0.0	0.0	0.0	0.0	0.0	0.0	0.0	0.0	0.0	0.0	0.0	0.0	0.0	0.0	0.0	0.0	0.0	0.0	0.0	0.0	0.0	0.0	0.0	0.0	0.0	0.0	0.0	0.010684902233144567
CAIRGWAGYTF	TRBV10-3*00	nan	TRBJ1-2*00	0	nan	nan	nan	1	0.005808550185873606	0.0	0.0	0.0	0.0	0.0	0.0	0.0	0.0	0.0	0.0	0.0	0.0	0.0	0.0	0.0	0.005808550185873606	0.0	0.0	0.0	0.0	0.0	0.0	0.0	0.0	0.0	0.0	0.0	0.0	0.0	0.0	0.0	0.0
CAIRIRDIKQPQHF	TRBV14*00	TRBD1*00,TRBD2*00	TRBJ1-5*00	0	nan	nan	nan	1	0.005808550185873606	0.0	0.0	0.0	0.0	0.0	0.0	0.0	0.0	0.0	0.0	0.0	0.0	0.0	0.0	0.0	0.005808550185873606	0.0	0.0	0.0	0.0	0.0	0.0	0.0	0.0	0.0	0.0	0.0	0.0	0.0	0.0	0.0	0.0
CAIRLGVEQFF	TRBV6-1*00	TRBD2*00	TRBJ2-1*00	0	nan	nan	nan	4	0.023085310930783715	0.0	0.0	0.0	0.0	0.0	0.0	0.0	0.004512635379061373	0.0	0.0025080885856888467	0.0	0.0	0.0	0.010722135849461212	0.0	0.0	0.0	0.0	0.0	0.0	0.0	0.0	0.0	0.0	0.0	0.0	0.0	0.0	0.0	0.0	0.0	0.005342451116572284
CAIRLRLGNNSPLHF	TRBV10-3*00	nan	TRBJ1-6*00	0	nan	nan	nan	1	0.016474012245682436	0.0	0.0	0.0	0.0	0.0	0.0	0.0	0.0	0.0	0.0	0.0	0.0	0.0	0.0	0.0	0.0	0.0	0.0	0.0	0.0	0.0	0.0	0.0	0.0	0.0	0.016474012245682436	0.0	0.0	0.0	0.0	0.0	0.0
CAIRNGDGETQYF	TRBV10-3*00	TRBD1*00,TRBD2*00	TRBJ2-5*00	0	nan	nan	nan	2	0.015070748476240462	0.0	0.0	0.0	0.0	0.0	0.0	0.0	0.0	0.0	0.0	0.0	0.0	0.0	0.005361067924730606	0.009709680551509855	0.0	0.0	0.0	0.0	0.0	0.0	0.0	0.0	0.0	0.0	0.0	0.0	0.0	0.0	0.0	0.0	0.0
CAIRNGGYTF	TRBV10-3*00	nan	TRBJ1-2*00	0	nan	nan	nan	1	0.008687342541916427	0.0	0.008687342541916427	0.0	0.0	0.0	0.0	0.0	0.0	0.0	0.0	0.0	0.0	0.0	0.0	0.0	0.0	0.0	0.0	0.0	0.0	0.0	0.0	0.0	0.0	0.0	0.0	0.0	0.0	0.0	0.0	0.0	0.0
CAIRNGQGYGNTEAFF	TRBV10-3*00	TRBD1*00	TRBJ1-1*00	0	nan	nan	nan	1	0.01178883832787117	0.0	0.0	0.0	0.0	0.0	0.0	0.0	0.0	0.0	0.0	0.0	0.0	0.0	0.0	0.0	0.0	0.0	0.0	0.0	0.0	0.0	0.0	0.0	0.0	0.0	0.0	0.0	0.0	0.01178883832787117	0.0	0.0	0.0
CAIRNREGAYNEQFF	TRBV10-3*00	TRBD1*00	TRBJ2-1*00	0	nan	nan	nan	1	0.005808550185873606	0.0	0.0	0.0	0.0	0.0	0.0	0.0	0.0	0.0	0.0	0.0	0.0	0.0	0.0	0.0	0.005808550185873606	0.0	0.0	0.0	0.0	0.0	0.0	0.0	0.0	0.0	0.0	0.0	0.0	0.0	0.0	0.0	0.0
CAIRPASANTGELFF	TRBV10-3*00	TRBD2*00	TRBJ2-2*00	0	nan	nan	nan	1	0.005342451116572284	0.0	0.0	0.0	0.0	0.0	0.0	0.0	0.0	0.0	0.0	0.0	0.0	0.0	0.0	0.0	0.0	0.0	0.0	0.0	0.0	0.0	0.0	0.0	0.0	0.0	0.0	0.0	0.0	0.0	0.0	0.0	0.005342451116572284
CAIRPATSFPGELFF	TRBV5-1*00	TRBD2*00	TRBJ2-2*00	0	nan	nan	nan	1	0.0025080885856888467	0.0	0.0	0.0	0.0	0.0	0.0	0.0	0.0	0.0	0.0025080885856888467	0.0	0.0	0.0	0.0	0.0	0.0	0.0	0.0	0.0	0.0	0.0	0.0	0.0	0.0	0.0	0.0	0.0	0.0	0.0	0.0	0.0	0.0
CAIRPDTGEDTQYF	TRBV10-3*00	TRBD1*00	TRBJ2-3*00	0	nan	nan	nan	1	0.005808550185873606	0.0	0.0	0.0	0.0	0.0	0.0	0.0	0.0	0.0	0.0	0.0	0.0	0.0	0.0	0.0	0.005808550185873606	0.0	0.0	0.0	0.0	0.0	0.0	0.0	0.0	0.0	0.0	0.0	0.0	0.0	0.0	0.0	0.0
CAIRPGEVYEQYF	TRBV10-3*00	TRBD2*00	TRBJ2-7*00	0	nan	nan	nan	1	0.0056777856635912005	0.0	0.0	0.0	0.0	0.0	0.0	0.0	0.0	0.0	0.0	0.0	0.0	0.0	0.0	0.0	0.0	0.0	0.0	0.0056777856635912005	0.0	0.0	0.0	0.0	0.0	0.0	0.0	0.0	0.0	0.0	0.0	0.0	0.0
CAIRPGQALTGELFF	TRBV10-3*00	TRBD1*00	TRBJ2-2*00	0	nan	nan	nan	1	0.010684902233144567	0.0	0.0	0.0	0.0	0.0	0.0	0.0	0.0	0.0	0.0	0.0	0.0	0.0	0.0	0.0	0.0	0.0	0.0	0.0	0.0	0.0	0.0	0.0	0.0	0.0	0.0	0.0	0.0	0.0	0.0	0.0	0.010684902233144567
CAIRPGQTNTDTQYF	TRBV10-3*00	TRBD1*00	TRBJ2-3*00	0	nan	nan	nan	1	0.010684902233144567	0.0	0.0	0.0	0.0	0.0	0.0	0.0	0.0	0.0	0.0	0.0	0.0	0.0	0.0	0.0	0.0	0.0	0.0	0.0	0.0	0.0	0.0	0.0	0.0	0.0	0.0	0.0	0.0	0.0	0.0	0.0	0.010684902233144567
CAIRPGTGGLGANVLTF	TRBV10-3*00	TRBD1*00	TRBJ2-6*00	0	nan	nan	nan	1	0.01602735334971685	0.0	0.0	0.0	0.0	0.0	0.0	0.0	0.0	0.0	0.0	0.0	0.0	0.0	0.0	0.0	0.0	0.0	0.0	0.0	0.0	0.0	0.0	0.0	0.0	0.0	0.0	0.0	0.0	0.0	0.0	0.0	0.01602735334971685
CAIRPGTHYVGYTF	TRBV10-3*00	TRBD1*00,TRBD2*00	TRBJ1-2*00	0	nan	nan	nan	1	0.0056777856635912005	0.0	0.0	0.0	0.0	0.0	0.0	0.0	0.0	0.0	0.0	0.0	0.0	0.0	0.0	0.0	0.0	0.0	0.0	0.0056777856635912005	0.0	0.0	0.0	0.0	0.0	0.0	0.0	0.0	0.0	0.0	0.0	0.0	0.0
CAIRPPTSGGVGEQFF	TRBV10-3*00	TRBD2*00	TRBJ2-1*00	0	nan	nan	nan	1	0.005607109815245733	0.0	0.0	0.0	0.0	0.0	0.0	0.005607109815245733	0.0	0.0	0.0	0.0	0.0	0.0	0.0	0.0	0.0	0.0	0.0	0.0	0.0	0.0	0.0	0.0	0.0	0.0	0.0	0.0	0.0	0.0	0.0	0.0	0.0
CAIRPRENTGELFF	TRBV10-3*00	TRBD1*00	TRBJ2-2*00	0	nan	nan	nan	1	0.010684902233144567	0.0	0.0	0.0	0.0	0.0	0.0	0.0	0.0	0.0	0.0	0.0	0.0	0.0	0.0	0.0	0.0	0.0	0.0	0.0	0.0	0.0	0.0	0.0	0.0	0.0	0.0	0.0	0.0	0.0	0.0	0.0	0.010684902233144567
CAIRPSGQQETQYF	TRBV10-3*00	TRBD2*00	TRBJ2-5*00	0	nan	nan	nan	1	0.004805612955932529	0.0	0.0	0.0	0.0	0.0	0.0	0.0	0.0	0.0	0.0	0.0	0.0	0.0	0.0	0.0	0.0	0.0	0.0	0.0	0.0	0.0	0.0	0.0	0.0	0.0	0.0	0.0	0.0	0.0	0.004805612955932529	0.0	0.0
CAIRPSGSYGYTF	TRBV10-3*00	TRBD2*00	TRBJ1-2*00	0	nan	nan	nan	1	0.005808550185873606	0.0	0.0	0.0	0.0	0.0	0.0	0.0	0.0	0.0	0.0	0.0	0.0	0.0	0.0	0.0	0.005808550185873606	0.0	0.0	0.0	0.0	0.0	0.0	0.0	0.0	0.0	0.0	0.0	0.0	0.0	0.0	0.0	0.0
CAIRPSVGSYEQYF	TRBV10-3*00	TRBD1*00	TRBJ2-7*00	0	nan	nan	nan	1	0.01602735334971685	0.0	0.0	0.0	0.0	0.0	0.0	0.0	0.0	0.0	0.0	0.0	0.0	0.0	0.0	0.0	0.0	0.0	0.0	0.0	0.0	0.0	0.0	0.0	0.0	0.0	0.0	0.0	0.0	0.0	0.0	0.0	0.01602735334971685
CAIRQGADQPQHF	TRBV10-3*00	TRBD1*00	TRBJ1-5*00	0	nan	nan	nan	1	0.017425650557620815	0.0	0.0	0.0	0.0	0.0	0.0	0.0	0.0	0.0	0.0	0.0	0.0	0.0	0.0	0.0	0.017425650557620815	0.0	0.0	0.0	0.0	0.0	0.0	0.0	0.0	0.0	0.0	0.0	0.0	0.0	0.0	0.0	0.0
CAIRQGGNTIYF	TRBV7-9*00	TRBD1*00	TRBJ1-3*00	0	nan	nan	nan	1	0.005342451116572284	0.0	0.0	0.0	0.0	0.0	0.0	0.0	0.0	0.0	0.0	0.0	0.0	0.0	0.0	0.0	0.0	0.0	0.0	0.0	0.0	0.0	0.0	0.0	0.0	0.0	0.0	0.0	0.0	0.0	0.0	0.0	0.005342451116572284
CAIRQGLAGKNEQFF	TRBV10-3*00	TRBD2*00	TRBJ2-1*00	0	nan	nan	nan	1	0.009275577404693442	0.009275577404693442	0.0	0.0	0.0	0.0	0.0	0.0	0.0	0.0	0.0	0.0	0.0	0.0	0.0	0.0	0.0	0.0	0.0	0.0	0.0	0.0	0.0	0.0	0.0	0.0	0.0	0.0	0.0	0.0	0.0	0.0	0.0
CAIRQGNNQPQHF	TRBV10-3*00	TRBD1*00	TRBJ1-5*00	0	nan	nan	nan	1	0.005342451116572284	0.0	0.0	0.0	0.0	0.0	0.0	0.0	0.0	0.0	0.0	0.0	0.0	0.0	0.0	0.0	0.0	0.0	0.0	0.0	0.0	0.0	0.0	0.0	0.0	0.0	0.0	0.0	0.0	0.0	0.0	0.0	0.005342451116572284
CAIRQGQGIDNEQFF	TRBV10-3*00	TRBD1*00	TRBJ2-1*00	0	nan	nan	nan	1	0.009275577404693442	0.009275577404693442	0.0	0.0	0.0	0.0	0.0	0.0	0.0	0.0	0.0	0.0	0.0	0.0	0.0	0.0	0.0	0.0	0.0	0.0	0.0	0.0	0.0	0.0	0.0	0.0	0.0	0.0	0.0	0.0	0.0	0.0	0.0
CAIRQSGSDNEKLFF	TRBV10-3*00	TRBD2*00	TRBJ1-4*00	0	nan	nan	nan	1	0.005808550185873606	0.0	0.0	0.0	0.0	0.0	0.0	0.0	0.0	0.0	0.0	0.0	0.0	0.0	0.0	0.0	0.005808550185873606	0.0	0.0	0.0	0.0	0.0	0.0	0.0	0.0	0.0	0.0	0.0	0.0	0.0	0.0	0.0	0.0
CAIRRDGSTDTQYF	TRBV10-3*00	TRBD1*00,TRBD2*00	TRBJ2-3*00	0	nan	nan	nan	1	0.005808550185873606	0.0	0.0	0.0	0.0	0.0	0.0	0.0	0.0	0.0	0.0	0.0	0.0	0.0	0.0	0.0	0.005808550185873606	0.0	0.0	0.0	0.0	0.0	0.0	0.0	0.0	0.0	0.0	0.0	0.0	0.0	0.0	0.0	0.0
CAIRRDRVGSQPQHF	TRBV23-1*00	TRBD1*00	TRBJ1-5*00	0	nan	nan	nan	1	0.0024191402375595707	0.0	0.0	0.0	0.0024191402375595707	0.0	0.0	0.0	0.0	0.0	0.0	0.0	0.0	0.0	0.0	0.0	0.0	0.0	0.0	0.0	0.0	0.0	0.0	0.0	0.0	0.0	0.0	0.0	0.0	0.0	0.0	0.0	0.0
CAIRRETSPAIGANVLTF	TRBV10-3*00	TRBD2*00	TRBJ2-6*00	0	nan	nan	nan	1	0.01602735334971685	0.0	0.0	0.0	0.0	0.0	0.0	0.0	0.0	0.0	0.0	0.0	0.0	0.0	0.0	0.0	0.0	0.0	0.0	0.0	0.0	0.0	0.0	0.0	0.0	0.0	0.0	0.0	0.0	0.0	0.0	0.0	0.01602735334971685
CAIRRHFMNTEAFF	TRBV10-3*00	nan	TRBJ1-1*00	0	nan	nan	nan	1	0.023234200743494422	0.0	0.0	0.0	0.0	0.0	0.0	0.0	0.0	0.0	0.0	0.0	0.0	0.0	0.0	0.0	0.023234200743494422	0.0	0.0	0.0	0.0	0.0	0.0	0.0	0.0	0.0	0.0	0.0	0.0	0.0	0.0	0.0	0.0
CAIRRPGAPYEQYF	TRBV10-3*00	TRBD1*00,TRBD2*00	TRBJ2-7*00	0	nan	nan	nan	1	0.025507837862906967	0.025507837862906967	0.0	0.0	0.0	0.0	0.0	0.0	0.0	0.0	0.0	0.0	0.0	0.0	0.0	0.0	0.0	0.0	0.0	0.0	0.0	0.0	0.0	0.0	0.0	0.0	0.0	0.0	0.0	0.0	0.0	0.0	0.0
CAIRRTGEAFF	TRBV11-2*00	TRBD2*00	TRBJ1-1*00	0	nan	nan	nan	1	0.011617100371747211	0.0	0.0	0.0	0.0	0.0	0.0	0.0	0.0	0.0	0.0	0.0	0.0	0.0	0.0	0.0	0.011617100371747211	0.0	0.0	0.0	0.0	0.0	0.0	0.0	0.0	0.0	0.0	0.0	0.0	0.0	0.0	0.0	0.0
CAIRSGGAGETQYF	TRBV10-3*00	TRBD2*00	TRBJ2-5*00	0	nan	nan	nan	1	0.005808550185873606	0.0	0.0	0.0	0.0	0.0	0.0	0.0	0.0	0.0	0.0	0.0	0.0	0.0	0.0	0.0	0.005808550185873606	0.0	0.0	0.0	0.0	0.0	0.0	0.0	0.0	0.0	0.0	0.0	0.0	0.0	0.0	0.0	0.0
CAIRSGTAYGYTF	TRBV10-3*00	TRBD1*00	TRBJ1-2*00	0	nan	nan	nan	1	0.005342451116572284	0.0	0.0	0.0	0.0	0.0	0.0	0.0	0.0	0.0	0.0	0.0	0.0	0.0	0.0	0.0	0.0	0.0	0.0	0.0	0.0	0.0	0.0	0.0	0.0	0.0	0.0	0.0	0.0	0.0	0.0	0.0	0.005342451116572284
CAIRSGTGDSGGYTF	TRBV10-3*00	TRBD1*00	TRBJ1-2*00	0	nan	nan	nan	1	0.010684902233144567	0.0	0.0	0.0	0.0	0.0	0.0	0.0	0.0	0.0	0.0	0.0	0.0	0.0	0.0	0.0	0.0	0.0	0.0	0.0	0.0	0.0	0.0	0.0	0.0	0.0	0.0	0.0	0.0	0.0	0.0	0.0	0.010684902233144567
CAIRSTGSLGYGYTF	TRBV10-3*00	TRBD1*00	TRBJ1-2*00	0	nan	nan	nan	1	0.0024191402375595707	0.0	0.0	0.0	0.0024191402375595707	0.0	0.0	0.0	0.0	0.0	0.0	0.0	0.0	0.0	0.0	0.0	0.0	0.0	0.0	0.0	0.0	0.0	0.0	0.0	0.0	0.0	0.0	0.0	0.0	0.0	0.0	0.0	0.0
CAIRTAGGGTEAFF	TRBV10-3*00	TRBD1*00,TRBD2*00	TRBJ1-1*00	0	nan	nan	nan	1	0.005808550185873606	0.0	0.0	0.0	0.0	0.0	0.0	0.0	0.0	0.0	0.0	0.0	0.0	0.0	0.0	0.0	0.005808550185873606	0.0	0.0	0.0	0.0	0.0	0.0	0.0	0.0	0.0	0.0	0.0	0.0	0.0	0.0	0.0	0.0
CAIRTGEGNEQFF	TRBV27*00	TRBD1*00,TRBD2*00	TRBJ2-1*00	0	nan	nan	nan	2	0.029616652495346923	0.0	0.0	0.0	0.0	0.0	0.0	0.0	0.0	0.0	0.0	0.0	0.0	0.0	0.0	0.02427420137877464	0.0	0.0	0.0	0.0	0.0	0.0	0.0	0.0	0.0	0.0	0.0	0.0	0.0	0.0	0.0	0.0	0.005342451116572284
CAIRTGGQLGEQFF	TRBV15*00	TRBD2*00,TRBD2*00,TRBD1*00	TRBJ2-1*00	0	nan	nan	nan	3	0.02684811431116598	0.0	0.0	0.011910788196408896	0.0	0.004252423881612519	0.0	0.0	0.0	0.0	0.0	0.0	0.0	0.0	0.0	0.0	0.0	0.0	0.0	0.0	0.0	0.0	0.0	0.0	0.0	0.0	0.0	0.0	0.0	0.0	0.0	0.0	0.010684902233144567
CAIRTGNQPQHF	TRBV2*00	TRBD1*00	TRBJ1-5*00	0	nan	nan	nan	1	0.011617100371747211	0.0	0.0	0.0	0.0	0.0	0.0	0.0	0.0	0.0	0.0	0.0	0.0	0.0	0.0	0.0	0.011617100371747211	0.0	0.0	0.0	0.0	0.0	0.0	0.0	0.0	0.0	0.0	0.0	0.0	0.0	0.0	0.0	0.0
CAIRTGQGNSPLHF	TRBV10-3*00	TRBD1*00	TRBJ1-6*00	0	nan	nan	nan	1	0.004343671270958214	0.0	0.004343671270958214	0.0	0.0	0.0	0.0	0.0	0.0	0.0	0.0	0.0	0.0	0.0	0.0	0.0	0.0	0.0	0.0	0.0	0.0	0.0	0.0	0.0	0.0	0.0	0.0	0.0	0.0	0.0	0.0	0.0	0.0
CAIRTGTDSTDTQYF	TRBV10-3*00	TRBD1*00	TRBJ2-3*00	0	nan	nan	nan	1	0.0056777856635912005	0.0	0.0	0.0	0.0	0.0	0.0	0.0	0.0	0.0	0.0	0.0	0.0	0.0	0.0	0.0	0.0	0.0	0.0	0.0056777856635912005	0.0	0.0	0.0	0.0	0.0	0.0	0.0	0.0	0.0	0.0	0.0	0.0	0.0
CAIRTGTEAFF	TRBV24-1*00	TRBD1*00	TRBJ1-1*00	0	nan	nan	nan	1	0.0023188943511733605	0.0023188943511733605	0.0	0.0	0.0	0.0	0.0	0.0	0.0	0.0	0.0	0.0	0.0	0.0	0.0	0.0	0.0	0.0	0.0	0.0	0.0	0.0	0.0	0.0	0.0	0.0	0.0	0.0	0.0	0.0	0.0	0.0	0.0
CAIRTSGVETQYF	TRBV10-3*00	TRBD2*00	TRBJ2-5*00	1	nan,KLGGALQAK	nan,IE1	nan,CMV	1	0.005808550185873606	0.0	0.0	0.0	0.0	0.0	0.0	0.0	0.0	0.0	0.0	0.0	0.0	0.0	0.0	0.0	0.005808550185873606	0.0	0.0	0.0	0.0	0.0	0.0	0.0	0.0	0.0	0.0	0.0	0.0	0.0	0.0	0.0	0.0
CAIRVAEGRISGANVLTF	TRBV10-3*00	TRBD2*00	TRBJ2-6*00	0	nan	nan	nan	2	0.01876726530696995	0.0	0.0	0.0	0.014514841425357432	0.004252423881612519	0.0	0.0	0.0	0.0	0.0	0.0	0.0	0.0	0.0	0.0	0.0	0.0	0.0	0.0	0.0	0.0	0.0	0.0	0.0	0.0	0.0	0.0	0.0	0.0	0.0	0.0	0.0
CAIRVGETPDEQYF	TRBV10-3*00	nan	TRBJ2-7*00	0	nan	nan	nan	1	0.012923235978288964	0.0	0.0	0.0	0.0	0.0	0.0	0.0	0.0	0.0	0.0	0.0	0.0	0.0	0.0	0.0	0.0	0.0	0.0	0.0	0.0	0.0	0.0	0.0	0.012923235978288964	0.0	0.0	0.0	0.0	0.0	0.0	0.0	0.0
CAIRVLAGVEQFF	TRBV10-3*00	TRBD2*00	TRBJ2-1*00	0	nan	nan	nan	1	0.010684902233144567	0.0	0.0	0.0	0.0	0.0	0.0	0.0	0.0	0.0	0.0	0.0	0.0	0.0	0.0	0.0	0.0	0.0	0.0	0.0	0.0	0.0	0.0	0.0	0.0	0.0	0.0	0.0	0.0	0.0	0.0	0.0	0.010684902233144567
CAISAAGHNEKLFF	TRBV10-3*00	nan	TRBJ1-4*00	0	nan	nan	nan	1	0.005808550185873606	0.0	0.0	0.0	0.0	0.0	0.0	0.0	0.0	0.0	0.0	0.0	0.0	0.0	0.0	0.0	0.005808550185873606	0.0	0.0	0.0	0.0	0.0	0.0	0.0	0.0	0.0	0.0	0.0	0.0	0.0	0.0	0.0	0.0
CAISADGNYGYTF	TRBV10-3*00	nan	TRBJ1-2*00	0	nan	nan	nan	1	0.0056777856635912005	0.0	0.0	0.0	0.0	0.0	0.0	0.0	0.0	0.0	0.0	0.0	0.0	0.0	0.0	0.0	0.0	0.0	0.0	0.0056777856635912005	0.0	0.0	0.0	0.0	0.0	0.0	0.0	0.0	0.0	0.0	0.0	0.0	0.0
CAISAEPTKRAFF	TRBV10-3*00	nan	TRBJ1-1*00	0	nan	nan	nan	1	0.03870624380095314	0.0	0.0	0.0	0.03870624380095314	0.0	0.0	0.0	0.0	0.0	0.0	0.0	0.0	0.0	0.0	0.0	0.0	0.0	0.0	0.0	0.0	0.0	0.0	0.0	0.0	0.0	0.0	0.0	0.0	0.0	0.0	0.0	0.0
CAISAETASYEQYF	TRBV10-3*00	TRBD1*00	TRBJ2-7*00	0	nan	nan	nan	1	0.005808550185873606	0.0	0.0	0.0	0.0	0.0	0.0	0.0	0.0	0.0	0.0	0.0	0.0	0.0	0.0	0.0	0.005808550185873606	0.0	0.0	0.0	0.0	0.0	0.0	0.0	0.0	0.0	0.0	0.0	0.0	0.0	0.0	0.0	0.0
CAISAGARNTIYF	TRBV10-3*00	TRBD1*00,TRBD2*00	TRBJ1-3*00	0	nan	nan	nan	1	0.007073302996722703	0.0	0.0	0.0	0.0	0.0	0.0	0.0	0.0	0.0	0.0	0.0	0.0	0.0	0.0	0.0	0.0	0.0	0.0	0.0	0.0	0.0	0.0	0.0	0.0	0.0	0.0	0.0	0.0	0.007073302996722703	0.0	0.0	0.0
CAISAGASGGSDTQYF	TRBV10-3*00	TRBD2*00	TRBJ2-3*00	0	nan	nan	nan	1	0.005342451116572284	0.0	0.0	0.0	0.0	0.0	0.0	0.0	0.0	0.0	0.0	0.0	0.0	0.0	0.0	0.0	0.0	0.0	0.0	0.0	0.0	0.0	0.0	0.0	0.0	0.0	0.0	0.0	0.0	0.0	0.0	0.0	0.005342451116572284
CAISAGEGYEQYF	TRBV10-3*00	TRBD2*00	TRBJ2-7*00	0	nan	nan	nan	1	0.005607109815245733	0.0	0.0	0.0	0.0	0.0	0.0	0.005607109815245733	0.0	0.0	0.0	0.0	0.0	0.0	0.0	0.0	0.0	0.0	0.0	0.0	0.0	0.0	0.0	0.0	0.0	0.0	0.0	0.0	0.0	0.0	0.0	0.0	0.0
CAISAGGVLGDTQYF	TRBV10-3*00	TRBD2*00,TRBD1*00	TRBJ2-3*00	0	nan	nan	nan	2	0.03487187096198269	0.0	0.0	0.0	0.0	0.0	0.0	0.016821329445737193	0.01805054151624549	0.0	0.0	0.0	0.0	0.0	0.0	0.0	0.0	0.0	0.0	0.0	0.0	0.0	0.0	0.0	0.0	0.0	0.0	0.0	0.0	0.0	0.0	0.0	0.0
CAISAGPMPSYEQYF	TRBV10-3*00	TRBD2*00	TRBJ2-7*00	0	nan	nan	nan	1	0.005342451116572284	0.0	0.0	0.0	0.0	0.0	0.0	0.0	0.0	0.0	0.0	0.0	0.0	0.0	0.0	0.0	0.0	0.0	0.0	0.0	0.0	0.0	0.0	0.0	0.0	0.0	0.0	0.0	0.0	0.0	0.0	0.0	0.005342451116572284
CAISAGQGAGNTEAFF	TRBV10-3*00	TRBD1*00	TRBJ1-1*00	0	nan	nan	nan	1	0.005808550185873606	0.0	0.0	0.0	0.0	0.0	0.0	0.0	0.0	0.0	0.0	0.0	0.0	0.0	0.0	0.0	0.005808550185873606	0.0	0.0	0.0	0.0	0.0	0.0	0.0	0.0	0.0	0.0	0.0	0.0	0.0	0.0	0.0	0.0
CAISAGQGKGQPQHF	TRBV10-3*00	TRBD1*00	TRBJ1-5*00	0	nan	nan	nan	1	0.005342451116572284	0.0	0.0	0.0	0.0	0.0	0.0	0.0	0.0	0.0	0.0	0.0	0.0	0.0	0.0	0.0	0.0	0.0	0.0	0.0	0.0	0.0	0.0	0.0	0.0	0.0	0.0	0.0	0.0	0.0	0.0	0.0	0.005342451116572284
CAISAGQGNYGYTF	TRBV10-3*00	TRBD1*00	TRBJ1-2*00	0	nan	nan	nan	1	0.007257420712678714	0.0	0.0	0.0	0.007257420712678714	0.0	0.0	0.0	0.0	0.0	0.0	0.0	0.0	0.0	0.0	0.0	0.0	0.0	0.0	0.0	0.0	0.0	0.0	0.0	0.0	0.0	0.0	0.0	0.0	0.0	0.0	0.0	0.0
CAISAGQPNTGELFF	TRBV10-3*00	TRBD1*00	TRBJ2-2*00	0	nan	nan	nan	1	0.005342451116572284	0.0	0.0	0.0	0.0	0.0	0.0	0.0	0.0	0.0	0.0	0.0	0.0	0.0	0.0	0.0	0.0	0.0	0.0	0.0	0.0	0.0	0.0	0.0	0.0	0.0	0.0	0.0	0.0	0.0	0.0	0.0	0.005342451116572284
CAISAGRNTEAFF	TRBV10-3*00	TRBD2*00	TRBJ1-1*00	0	nan	nan	nan	1	0.013913366107040163	0.013913366107040163	0.0	0.0	0.0	0.0	0.0	0.0	0.0	0.0	0.0	0.0	0.0	0.0	0.0	0.0	0.0	0.0	0.0	0.0	0.0	0.0	0.0	0.0	0.0	0.0	0.0	0.0	0.0	0.0	0.0	0.0	0.0
CAISAGSSFYGYTF	TRBV10-3*00	nan	TRBJ1-2*00	0	nan	nan	nan	2	0.02921465305296405	0.0	0.004343671270958214	0.0	0.0	0.0	0.0	0.0	0.0	0.0	0.0	0.0	0.0	0.0	0.0	0.0	0.0	0.0	0.0	0.0	0.0	0.0	0.0	0.0	0.0	0.0	0.0	0.024870981782005835	0.0	0.0	0.0	0.0	0.0
CAISAGTDTQYF	TRBV10-3*00	nan	TRBJ2-3*00	0	nan	nan	nan	1	0.005342451116572284	0.0	0.0	0.0	0.0	0.0	0.0	0.0	0.0	0.0	0.0	0.0	0.0	0.0	0.0	0.0	0.0	0.0	0.0	0.0	0.0	0.0	0.0	0.0	0.0	0.0	0.0	0.0	0.0	0.0	0.0	0.0	0.005342451116572284
CAISAGTGLAKNIQYF	TRBV10-3*00	TRBD1*00	TRBJ2-4*00	0	nan	nan	nan	1	0.019384853967433446	0.0	0.0	0.0	0.0	0.0	0.0	0.0	0.0	0.0	0.0	0.0	0.0	0.0	0.0	0.0	0.0	0.0	0.0	0.0	0.0	0.0	0.0	0.0	0.019384853967433446	0.0	0.0	0.0	0.0	0.0	0.0	0.0	0.0
CAISAGTLNTEAFF	TRBV10-3*00	TRBD1*00,TRBD2*00	TRBJ1-1*00	0	nan	nan	nan	1	0.005808550185873606	0.0	0.0	0.0	0.0	0.0	0.0	0.0	0.0	0.0	0.0	0.0	0.0	0.0	0.0	0.0	0.005808550185873606	0.0	0.0	0.0	0.0	0.0	0.0	0.0	0.0	0.0	0.0	0.0	0.0	0.0	0.0	0.0	0.0
CAISALGLADSGANVLTF	TRBV10-3*00	TRBD2*00	TRBJ2-6*00	0	nan	nan	nan	1	0.004252423881612519	0.0	0.0	0.0	0.0	0.004252423881612519	0.0	0.0	0.0	0.0	0.0	0.0	0.0	0.0	0.0	0.0	0.0	0.0	0.0	0.0	0.0	0.0	0.0	0.0	0.0	0.0	0.0	0.0	0.0	0.0	0.0	0.0	0.0
CAISALSGGNTIYF	TRBV10-3*00	TRBD2*00	TRBJ1-3*00	0	nan	nan	nan	1	0.00803923144947343	0.0	0.0	0.0	0.0	0.0	0.0	0.0	0.0	0.0	0.0	0.0	0.0	0.0	0.0	0.0	0.0	0.0	0.0	0.0	0.00803923144947343	0.0	0.0	0.0	0.0	0.0	0.0	0.0	0.0	0.0	0.0	0.0	0.0
CAISAQGEGEQYF	TRBV10-3*00	TRBD1*00,TRBD2*00	TRBJ2-7*00	0	nan	nan	nan	2	0.015230971502897891	0.009275577404693442	0.0	0.005955394098204449	0.0	0.0	0.0	0.0	0.0	0.0	0.0	0.0	0.0	0.0	0.0	0.0	0.0	0.0	0.0	0.0	0.0	0.0	0.0	0.0	0.0	0.0	0.0	0.0	0.0	0.0	0.0	0.0	0.0
CAISAQGPGANILTF	TRBV10-3*00	nan	TRBJ2-6*00	0	nan	nan	nan	1	0.005342451116572284	0.0	0.0	0.0	0.0	0.0	0.0	0.0	0.0	0.0	0.0	0.0	0.0	0.0	0.0	0.0	0.0	0.0	0.0	0.0	0.0	0.0	0.0	0.0	0.0	0.0	0.0	0.0	0.0	0.0	0.0	0.0	0.005342451116572284
CAISAQGSSPLHF	TRBV10-3*00	TRBD1*00	TRBJ1-6*00	0	nan	nan	nan	3	0.009859269865584653	0.0	0.0	0.0	0.0	0.004252423881612519	0.003098757398283288	0.0	0.0	0.0	0.0025080885856888467	0.0	0.0	0.0	0.0	0.0	0.0	0.0	0.0	0.0	0.0	0.0	0.0	0.0	0.0	0.0	0.0	0.0	0.0	0.0	0.0	0.0	0.0
CAISAQLGTGNEKLFF	TRBV6-4*00	TRBD1*00	TRBJ1-4*00	0	nan	nan	nan	1	0.004838280475119143	0.0	0.0	0.0	0.004838280475119143	0.0	0.0	0.0	0.0	0.0	0.0	0.0	0.0	0.0	0.0	0.0	0.0	0.0	0.0	0.0	0.0	0.0	0.0	0.0	0.0	0.0	0.0	0.0	0.0	0.0	0.0	0.0	0.0
CAISAQNSNQPQHF	TRBV10-3*00	nan	TRBJ1-5*00	0	nan	nan	nan	2	0.00827428844937781	0.0023188943511733605	0.0	0.005955394098204449	0.0	0.0	0.0	0.0	0.0	0.0	0.0	0.0	0.0	0.0	0.0	0.0	0.0	0.0	0.0	0.0	0.0	0.0	0.0	0.0	0.0	0.0	0.0	0.0	0.0	0.0	0.0	0.0	0.0
CAISARDNEQFF	TRBV10-3*00	TRBD1*00,TRBD2*00	TRBJ2-1*00	0	nan	nan	nan	1	0.005808550185873606	0.0	0.0	0.0	0.0	0.0	0.0	0.0	0.0	0.0	0.0	0.0	0.0	0.0	0.0	0.0	0.005808550185873606	0.0	0.0	0.0	0.0	0.0	0.0	0.0	0.0	0.0	0.0	0.0	0.0	0.0	0.0	0.0	0.0
CAISARGDTDTQYF	TRBV10-3*00	TRBD2*00,TRBD1*00	TRBJ2-3*00	0	nan	nan	nan	1	0.005342451116572284	0.0	0.0	0.0	0.0	0.0	0.0	0.0	0.0	0.0	0.0	0.0	0.0	0.0	0.0	0.0	0.0	0.0	0.0	0.0	0.0	0.0	0.0	0.0	0.0	0.0	0.0	0.0	0.0	0.0	0.0	0.0	0.005342451116572284
CAISASGGASYEQYF	TRBV10-3*00	TRBD2*00	TRBJ2-7*00	0	nan	nan	nan	1	0.003129204869042776	0.0	0.0	0.0	0.0	0.0	0.0	0.0	0.0	0.0	0.0	0.0	0.0	0.0	0.0	0.0	0.0	0.0	0.003129204869042776	0.0	0.0	0.0	0.0	0.0	0.0	0.0	0.0	0.0	0.0	0.0	0.0	0.0	0.0
CAISASGGREQYF	TRBV10-3*00	TRBD1*00	TRBJ2-7*00	0	nan	nan	nan	1	0.005808550185873606	0.0	0.0	0.0	0.0	0.0	0.0	0.0	0.0	0.0	0.0	0.0	0.0	0.0	0.0	0.0	0.005808550185873606	0.0	0.0	0.0	0.0	0.0	0.0	0.0	0.0	0.0	0.0	0.0	0.0	0.0	0.0	0.0	0.0
CAISASHVTNTGELFF	TRBV10-3*00	nan	TRBJ2-2*00	0	nan	nan	nan	1	0.01178883832787117	0.0	0.0	0.0	0.0	0.0	0.0	0.0	0.0	0.0	0.0	0.0	0.0	0.0	0.0	0.0	0.0	0.0	0.0	0.0	0.0	0.0	0.0	0.0	0.0	0.0	0.0	0.0	0.0	0.01178883832787117	0.0	0.0	0.0
CAISATETDTQYF	TRBV10-3*00	nan	TRBJ2-3*00	0	nan	nan	nan	1	0.009130335539831088	0.0	0.0	0.0	0.0	0.0	0.0	0.0	0.0	0.0	0.0	0.0	0.0	0.0	0.0	0.0	0.0	0.0	0.0	0.0	0.0	0.0	0.0	0.009130335539831088	0.0	0.0	0.0	0.0	0.0	0.0	0.0	0.0	0.0
CAISATGDTEAFF	TRBV10-3*00	TRBD1*00	TRBJ1-1*00	0	nan	nan	nan	3	0.6205492642180334	0.0	0.0	0.0	0.0	0.0	0.0	0.0	0.0	0.0	0.0	0.0	0.0	0.0	0.0	0.0	0.0	0.0	0.0	0.0	0.0	0.0	0.0	0.5843414745491896	0.032308089945722415	0.0038996997231213197	0.0	0.0	0.0	0.0	0.0	0.0	0.0
CAISATGFETQYF	TRBV10-3*00	TRBD1*00	TRBJ2-5*00	0	nan	nan	nan	1	0.011617100371747211	0.0	0.0	0.0	0.0	0.0	0.0	0.0	0.0	0.0	0.0	0.0	0.0	0.0	0.0	0.0	0.011617100371747211	0.0	0.0	0.0	0.0	0.0	0.0	0.0	0.0	0.0	0.0	0.0	0.0	0.0	0.0	0.0	0.0
CAISATGSHGYTF	TRBV10-3*00	nan	TRBJ1-2*00	0	nan	nan	nan	1	0.008687342541916427	0.0	0.008687342541916427	0.0	0.0	0.0	0.0	0.0	0.0	0.0	0.0	0.0	0.0	0.0	0.0	0.0	0.0	0.0	0.0	0.0	0.0	0.0	0.0	0.0	0.0	0.0	0.0	0.0	0.0	0.0	0.0	0.0	0.0
CAISATSGEADTQYF	TRBV10-3*00	TRBD2*00	TRBJ2-3*00	0	nan	nan	nan	1	0.005486065393899496	0.0	0.0	0.0	0.0	0.0	0.0	0.0	0.0	0.005486065393899496	0.0	0.0	0.0	0.0	0.0	0.0	0.0	0.0	0.0	0.0	0.0	0.0	0.0	0.0	0.0	0.0	0.0	0.0	0.0	0.0	0.0	0.0	0.0
CAISATSGGLDTQYF	TRBV10-3*00	TRBD2*00	TRBJ2-3*00	0	nan	nan	nan	1	0.005342451116572284	0.0	0.0	0.0	0.0	0.0	0.0	0.0	0.0	0.0	0.0	0.0	0.0	0.0	0.0	0.0	0.0	0.0	0.0	0.0	0.0	0.0	0.0	0.0	0.0	0.0	0.0	0.0	0.0	0.0	0.0	0.0	0.005342451116572284
CAISATSRGTEAFF	TRBV10-3*00	TRBD2*00	TRBJ1-1*00	0	nan	nan	nan	1	0.005342451116572284	0.0	0.0	0.0	0.0	0.0	0.0	0.0	0.0	0.0	0.0	0.0	0.0	0.0	0.0	0.0	0.0	0.0	0.0	0.0	0.0	0.0	0.0	0.0	0.0	0.0	0.0	0.0	0.0	0.0	0.0	0.0	0.005342451116572284
CAISATTGDSYNEQFF	TRBV24-1*00	TRBD1*00	TRBJ2-1*00	0	nan	nan	nan	1	0.0028035549076228664	0.0	0.0	0.0	0.0	0.0	0.0	0.0028035549076228664	0.0	0.0	0.0	0.0	0.0	0.0	0.0	0.0	0.0	0.0	0.0	0.0	0.0	0.0	0.0	0.0	0.0	0.0	0.0	0.0	0.0	0.0	0.0	0.0	0.0
CAISATYEQYF	TRBV10-3*00	nan	TRBJ2-7*00	0	nan	nan	nan	1	0.005808550185873606	0.0	0.0	0.0	0.0	0.0	0.0	0.0	0.0	0.0	0.0	0.0	0.0	0.0	0.0	0.0	0.005808550185873606	0.0	0.0	0.0	0.0	0.0	0.0	0.0	0.0	0.0	0.0	0.0	0.0	0.0	0.0	0.0	0.0
CAISAVPLAGGEDEQFF	TRBV10-3*00	TRBD2*00	TRBJ2-1*00	0	nan	nan	nan	1	0.0023188943511733605	0.0023188943511733605	0.0	0.0	0.0	0.0	0.0	0.0	0.0	0.0	0.0	0.0	0.0	0.0	0.0	0.0	0.0	0.0	0.0	0.0	0.0	0.0	0.0	0.0	0.0	0.0	0.0	0.0	0.0	0.0	0.0	0.0	0.0
CAISAVTGNNEQFF	TRBV10-3*00	TRBD1*00	TRBJ2-1*00	0	nan	nan	nan	1	0.009025270758122745	0.0	0.0	0.0	0.0	0.0	0.0	0.0	0.009025270758122745	0.0	0.0	0.0	0.0	0.0	0.0	0.0	0.0	0.0	0.0	0.0	0.0	0.0	0.0	0.0	0.0	0.0	0.0	0.0	0.0	0.0	0.0	0.0	0.0
CAISAVTKAGNTIYF	TRBV10-3*00	nan	TRBJ1-3*00	0	nan	nan	nan	1	0.005808550185873606	0.0	0.0	0.0	0.0	0.0	0.0	0.0	0.0	0.0	0.0	0.0	0.0	0.0	0.0	0.0	0.005808550185873606	0.0	0.0	0.0	0.0	0.0	0.0	0.0	0.0	0.0	0.0	0.0	0.0	0.0	0.0	0.0	0.0
CAISDAAGTGLVNNQPQHF	TRBV10-3*00	TRBD1*00	TRBJ1-5*00	0	nan	nan	nan	1	0.004846487508178447	0.0	0.0	0.0	0.0	0.0	0.0	0.0	0.0	0.0	0.0	0.0	0.0	0.0	0.0	0.0	0.0	0.004846487508178447	0.0	0.0	0.0	0.0	0.0	0.0	0.0	0.0	0.0	0.0	0.0	0.0	0.0	0.0	0.0
CAISDAGHSYEQYF	TRBV10-3*00	TRBD1*00	TRBJ2-7*00	0	nan	nan	nan	1	0.011617100371747211	0.0	0.0	0.0	0.0	0.0	0.0	0.0	0.0	0.0	0.0	0.0	0.0	0.0	0.0	0.0	0.011617100371747211	0.0	0.0	0.0	0.0	0.0	0.0	0.0	0.0	0.0	0.0	0.0	0.0	0.0	0.0	0.0	0.0
CAISDAGTGVYGYTF	TRBV10-3*00	TRBD1*00	TRBJ1-2*00	0	nan	nan	nan	1	0.0023188943511733605	0.0023188943511733605	0.0	0.0	0.0	0.0	0.0	0.0	0.0	0.0	0.0	0.0	0.0	0.0	0.0	0.0	0.0	0.0	0.0	0.0	0.0	0.0	0.0	0.0	0.0	0.0	0.0	0.0	0.0	0.0	0.0	0.0	0.0
CAISDAQGQQNYGYTF	TRBV10-3*00	TRBD1*00	TRBJ1-2*00	0	nan	nan	nan	1	0.0023188943511733605	0.0023188943511733605	0.0	0.0	0.0	0.0	0.0	0.0	0.0	0.0	0.0	0.0	0.0	0.0	0.0	0.0	0.0	0.0	0.0	0.0	0.0	0.0	0.0	0.0	0.0	0.0	0.0	0.0	0.0	0.0	0.0	0.0	0.0
CAISDAQPGRETQYF	TRBV10-3*00	TRBD2*00,TRBD1*00	TRBJ2-5*00	0	nan	nan	nan	1	0.011617100371747211	0.0	0.0	0.0	0.0	0.0	0.0	0.0	0.0	0.0	0.0	0.0	0.0	0.0	0.0	0.0	0.011617100371747211	0.0	0.0	0.0	0.0	0.0	0.0	0.0	0.0	0.0	0.0	0.0	0.0	0.0	0.0	0.0	0.0
CAISDDLAKNIQYF	TRBV10-3*00	nan	TRBJ2-4*00	0	nan	nan	nan	1	0.017659264491633922	0.0	0.0	0.0	0.0	0.0	0.0	0.0	0.0	0.0	0.0	0.0	0.0	0.0	0.0	0.0	0.0	0.0	0.0	0.0	0.0	0.0	0.0	0.0	0.0	0.0	0.0	0.0	0.0	0.0	0.0	0.017659264491633922	0.0
CAISDFGGAQPQHF	TRBV10-3*00	TRBD1*00	TRBJ1-5*00	0	nan	nan	nan	1	0.0024191402375595707	0.0	0.0	0.0	0.0024191402375595707	0.0	0.0	0.0	0.0	0.0	0.0	0.0	0.0	0.0	0.0	0.0	0.0	0.0	0.0	0.0	0.0	0.0	0.0	0.0	0.0	0.0	0.0	0.0	0.0	0.0	0.0	0.0	0.0
CAISDFGGGSYNEQFF	TRBV10-3*00	TRBD1*00,TRBD2*00	TRBJ2-1*00	0	nan	nan	nan	1	0.008687342541916427	0.0	0.008687342541916427	0.0	0.0	0.0	0.0	0.0	0.0	0.0	0.0	0.0	0.0	0.0	0.0	0.0	0.0	0.0	0.0	0.0	0.0	0.0	0.0	0.0	0.0	0.0	0.0	0.0	0.0	0.0	0.0	0.0	0.0
CAISDFLVRIDNEQFF	TRBV10-3*00	nan	TRBJ2-1*00	0	nan	nan	nan	1	0.0029776970491022245	0.0	0.0	0.0029776970491022245	0.0	0.0	0.0	0.0	0.0	0.0	0.0	0.0	0.0	0.0	0.0	0.0	0.0	0.0	0.0	0.0	0.0	0.0	0.0	0.0	0.0	0.0	0.0	0.0	0.0	0.0	0.0	0.0	0.0
CAISDFPGENTGELFF	TRBV10-3*00	TRBD1*00,TRBD2*00	TRBJ2-2*00	0	nan	nan	nan	1	0.021809193786803013	0.0	0.0	0.0	0.0	0.0	0.0	0.0	0.0	0.0	0.0	0.0	0.0	0.0	0.0	0.0	0.0	0.021809193786803013	0.0	0.0	0.0	0.0	0.0	0.0	0.0	0.0	0.0	0.0	0.0	0.0	0.0	0.0	0.0
CAISDFTVYGYTF	TRBV10-3*00	nan	TRBJ1-2*00	0	nan	nan	nan	1	0.011617100371747211	0.0	0.0	0.0	0.0	0.0	0.0	0.0	0.0	0.0	0.0	0.0	0.0	0.0	0.0	0.0	0.011617100371747211	0.0	0.0	0.0	0.0	0.0	0.0	0.0	0.0	0.0	0.0	0.0	0.0	0.0	0.0	0.0	0.0
CAISDGADKNIQYF	TRBV10-3*00,TRBV6-1*00	nan	TRBJ2-4*00	0	nan	nan	nan	1	0.005808550185873606	0.0	0.0	0.0	0.0	0.0	0.0	0.0	0.0	0.0	0.0	0.0	0.0	0.0	0.0	0.0	0.005808550185873606	0.0	0.0	0.0	0.0	0.0	0.0	0.0	0.0	0.0	0.0	0.0	0.0	0.0	0.0	0.0	0.0
CAISDGDGETQYF	TRBV10-3*00	nan	TRBJ2-5*00	0	nan	nan	nan	1	0.017425650557620815	0.0	0.0	0.0	0.0	0.0	0.0	0.0	0.0	0.0	0.0	0.0	0.0	0.0	0.0	0.0	0.017425650557620815	0.0	0.0	0.0	0.0	0.0	0.0	0.0	0.0	0.0	0.0	0.0	0.0	0.0	0.0	0.0	0.0
CAISDGDRDGYTF	TRBV10-3*00	TRBD1*00	TRBJ1-2*00	0	nan	nan	nan	1	0.0029776970491022245	0.0	0.0	0.0029776970491022245	0.0	0.0	0.0	0.0	0.0	0.0	0.0	0.0	0.0	0.0	0.0	0.0	0.0	0.0	0.0	0.0	0.0	0.0	0.0	0.0	0.0	0.0	0.0	0.0	0.0	0.0	0.0	0.0	0.0
CAISDGGAKNIQYF	TRBV10-3*00	nan	TRBJ2-4*00	0	nan	nan	nan	1	0.005808550185873606	0.0	0.0	0.0	0.0	0.0	0.0	0.0	0.0	0.0	0.0	0.0	0.0	0.0	0.0	0.0	0.005808550185873606	0.0	0.0	0.0	0.0	0.0	0.0	0.0	0.0	0.0	0.0	0.0	0.0	0.0	0.0	0.0	0.0
CAISDGGATGELFF	TRBV10-3*00	TRBD1*00	TRBJ2-2*00	0	nan	nan	nan	1	0.004343671270958214	0.0	0.004343671270958214	0.0	0.0	0.0	0.0	0.0	0.0	0.0	0.0	0.0	0.0	0.0	0.0	0.0	0.0	0.0	0.0	0.0	0.0	0.0	0.0	0.0	0.0	0.0	0.0	0.0	0.0	0.0	0.0	0.0	0.0
CAISDGGETQYF	TRBV10-3*00	TRBD2*00	TRBJ2-5*00	0	nan	nan	nan	1	0.005342451116572284	0.0	0.0	0.0	0.0	0.0	0.0	0.0	0.0	0.0	0.0	0.0	0.0	0.0	0.0	0.0	0.0	0.0	0.0	0.0	0.0	0.0	0.0	0.0	0.0	0.0	0.0	0.0	0.0	0.0	0.0	0.0	0.005342451116572284
CAISDGGGGQETQYF	TRBV10-3*00	TRBD1*00,TRBD2*00	TRBJ2-5*00	0	nan	nan	nan	10	0.258553124665711	0.0	0.0	0.0	0.0	0.0	0.0	0.0	0.0	0.0	0.0	0.0	0.0	0.0	0.0	0.0	0.0	0.04604163132769526	0.03442125355947054	0.022711142654364802	0.01607846289894686	0.014022295449765127	0.0	0.009130335539831088	0.0	0.0077993994462426395	0.032948024491364865	0.0	0.0	0.04008205031476198	0.0	0.03531852898326785	0.0
CAISDGGSTDTQYF	TRBV10-3*00	nan,TRBD1*00	TRBJ2-3*00	0	nan	nan	nan	2	0.0147158577700305	0.0	0.0	0.0	0.0	0.0	0.003098757398283288	0.0	0.0	0.0	0.0	0.0	0.0	0.0	0.0	0.0	0.011617100371747211	0.0	0.0	0.0	0.0	0.0	0.0	0.0	0.0	0.0	0.0	0.0	0.0	0.0	0.0	0.0	0.0
CAISDGLAGGSIQFF	TRBV24-1*00	TRBD2*00	TRBJ2-1*00	0	nan	nan	nan	1	0.003129204869042776	0.0	0.0	0.0	0.0	0.0	0.0	0.0	0.0	0.0	0.0	0.0	0.0	0.0	0.0	0.0	0.0	0.0	0.003129204869042776	0.0	0.0	0.0	0.0	0.0	0.0	0.0	0.0	0.0	0.0	0.0	0.0	0.0	0.0
CAISDGLYEQYF	TRBV10-3*00	nan	TRBJ2-7*00	0	nan	nan	nan	6	0.03819719222328094	0.0	0.0	0.0	0.0	0.0	0.0	0.0	0.0	0.0	0.0	0.0	0.0	0.0	0.0	0.0	0.0	0.0024232437540892236	0.009387614607128328	0.0056777856635912005	0.0	0.0	0.0	0.0	0.0	0.0	0.0	0.0	0.0	0.007073302996722703	0.004805612955932529	0.008829632245816961	0.0
CAISDGQGPSWSYGYTF	TRBV10-3*00	TRBD1*00,TRBD2*00	TRBJ1-2*00	0	nan	nan	nan	1	0.004838280475119143	0.0	0.0	0.0	0.004838280475119143	0.0	0.0	0.0	0.0	0.0	0.0	0.0	0.0	0.0	0.0	0.0	0.0	0.0	0.0	0.0	0.0	0.0	0.0	0.0	0.0	0.0	0.0	0.0	0.0	0.0	0.0	0.0	0.0
CAISDGQVNGYTF	TRBV10-3*00	TRBD1*00	TRBJ1-2*00	0	nan	nan	nan	2	0.02001469235751627	0.0	0.0	0.0	0.007257420712678714	0.012757271644837557	0.0	0.0	0.0	0.0	0.0	0.0	0.0	0.0	0.0	0.0	0.0	0.0	0.0	0.0	0.0	0.0	0.0	0.0	0.0	0.0	0.0	0.0	0.0	0.0	0.0	0.0	0.0
CAISDGTNYNEQFF	TRBV10-3*00	TRBD2*00	TRBJ2-1*00	0	nan	nan	nan	1	0.008504847763225038	0.0	0.0	0.0	0.0	0.008504847763225038	0.0	0.0	0.0	0.0	0.0	0.0	0.0	0.0	0.0	0.0	0.0	0.0	0.0	0.0	0.0	0.0	0.0	0.0	0.0	0.0	0.0	0.0	0.0	0.0	0.0	0.0	0.0
CAISDGVLNSNQPQHF	TRBV10-3*00	nan	TRBJ1-5*00	0	nan	nan	nan	1	0.005808550185873606	0.0	0.0	0.0	0.0	0.0	0.0	0.0	0.0	0.0	0.0	0.0	0.0	0.0	0.0	0.0	0.005808550185873606	0.0	0.0	0.0	0.0	0.0	0.0	0.0	0.0	0.0	0.0	0.0	0.0	0.0	0.0	0.0	0.0
CAISDHAGLASYEQYF	TRBV10-3*00	TRBD1*00,TRBD2*00	TRBJ2-7*00	0	nan	nan	nan	1	0.011594471755866803	0.011594471755866803	0.0	0.0	0.0	0.0	0.0	0.0	0.0	0.0	0.0	0.0	0.0	0.0	0.0	0.0	0.0	0.0	0.0	0.0	0.0	0.0	0.0	0.0	0.0	0.0	0.0	0.0	0.0	0.0	0.0	0.0	0.0
CAISDKGNNEQFF	TRBV10-3*00	nan	TRBJ2-1*00	0	nan	nan	nan	1	0.0072827907654213105	0.0	0.0	0.0	0.0	0.0	0.0	0.0	0.0	0.0	0.0	0.0	0.0	0.0	0.0	0.0	0.0	0.0	0.0	0.0	0.0	0.0	0.0072827907654213105	0.0	0.0	0.0	0.0	0.0	0.0	0.0	0.0	0.0	0.0
CAISDLAGGNEQFF	TRBV10-3*00	TRBD2*00	TRBJ2-1*00	0	nan	nan	nan	1	0.004343671270958214	0.0	0.004343671270958214	0.0	0.0	0.0	0.0	0.0	0.0	0.0	0.0	0.0	0.0	0.0	0.0	0.0	0.0	0.0	0.0	0.0	0.0	0.0	0.0	0.0	0.0	0.0	0.0	0.0	0.0	0.0	0.0	0.0	0.0
CAISDLGGGNQPQHF	TRBV10-3*00	TRBD1*00,TRBD2*00	TRBJ1-5*00	0	nan	nan	nan	1	0.005342451116572284	0.0	0.0	0.0	0.0	0.0	0.0	0.0	0.0	0.0	0.0	0.0	0.0	0.0	0.0	0.0	0.0	0.0	0.0	0.0	0.0	0.0	0.0	0.0	0.0	0.0	0.0	0.0	0.0	0.0	0.0	0.0	0.005342451116572284
CAISDLLRAEYPNEQFF	TRBV10-3*00	TRBD1*00,TRBD2*00	TRBJ2-1*00	0	nan	nan	nan	2	0.00814600602419515	0.0	0.0	0.0	0.0	0.0	0.0	0.0028035549076228664	0.0	0.0	0.0	0.0	0.0	0.0	0.0	0.0	0.0	0.0	0.0	0.0	0.0	0.0	0.0	0.0	0.0	0.0	0.0	0.0	0.0	0.0	0.0	0.0	0.005342451116572284
CAISDLYTEAFF	TRBV10-3*00	nan	TRBJ1-1*00	0	nan	nan	nan	1	0.0024191402375595707	0.0	0.0	0.0	0.0024191402375595707	0.0	0.0	0.0	0.0	0.0	0.0	0.0	0.0	0.0	0.0	0.0	0.0	0.0	0.0	0.0	0.0	0.0	0.0	0.0	0.0	0.0	0.0	0.0	0.0	0.0	0.0	0.0	0.0
CAISDMALGQPQHF	TRBV10-3*00	TRBD2*00	TRBJ1-5*00	0	nan	nan	nan	1	0.014022295449765127	0.0	0.0	0.0	0.0	0.0	0.0	0.0	0.0	0.0	0.0	0.0	0.0	0.0	0.0	0.0	0.0	0.0	0.0	0.0	0.0	0.014022295449765127	0.0	0.0	0.0	0.0	0.0	0.0	0.0	0.0	0.0	0.0	0.0
CAISDNREQFF	TRBV10-3*00	TRBD1*00	TRBJ2-1*00	0	nan	nan	nan	1	0.005016177171377693	0.0	0.0	0.0	0.0	0.0	0.0	0.0	0.0	0.0	0.005016177171377693	0.0	0.0	0.0	0.0	0.0	0.0	0.0	0.0	0.0	0.0	0.0	0.0	0.0	0.0	0.0	0.0	0.0	0.0	0.0	0.0	0.0	0.0
CAISDNSGQGNTGELFF	TRBV10-3*00	TRBD1*00	TRBJ2-2*00	0	nan	nan	nan	1	0.020098078623683572	0.0	0.0	0.0	0.0	0.0	0.0	0.0	0.0	0.0	0.0	0.0	0.0	0.0	0.0	0.0	0.0	0.0	0.0	0.0	0.020098078623683572	0.0	0.0	0.0	0.0	0.0	0.0	0.0	0.0	0.0	0.0	0.0	0.0
CAISDNSRGYSTDTQYF	TRBV10-3*00	TRBD1*00	TRBJ2-3*00	0	nan	nan	nan	2	0.01620363853655379	0.0	0.0	0.0	0.0	0.0	0.0	0.0	0.0	0.0	0.0	0.0	0.0	0.0	0.0	0.0	0.0	0.0	0.0	0.0	0.0	0.0	0.0	0.009130335539831088	0.0	0.0	0.0	0.0	0.0	0.007073302996722703	0.0	0.0	0.0
CAISDNTEAFF	TRBV10-3*00	nan	TRBJ1-1*00	0	nan	nan	nan	1	0.012435490891002918	0.0	0.0	0.0	0.0	0.0	0.0	0.0	0.0	0.0	0.0	0.0	0.0	0.0	0.0	0.0	0.0	0.0	0.0	0.0	0.0	0.0	0.0	0.0	0.0	0.0	0.0	0.012435490891002918	0.0	0.0	0.0	0.0	0.0
CAISDPDTGAGGRNEQFF	TRBV10-3*00	TRBD2*00,TRBD1*00	TRBJ2-1*00	0	nan	nan	nan	4	0.029778567823929028	0.0	0.0	0.0	0.0024191402375595707	0.0	0.0	0.0	0.0	0.0	0.0	0.0	0.0	0.00743383883437407	0.005361067924730606	0.014564520827264782	0.0	0.0	0.0	0.0	0.0	0.0	0.0	0.0	0.0	0.0	0.0	0.0	0.0	0.0	0.0	0.0	0.0
CAISDPDTNYGYTF	TRBV10-3*00	TRBD1*00,TRBD2*00	TRBJ1-2*00	0	nan	nan	nan	8	0.06577632005447313	0.009275577404693442	0.013031013812874642	0.005955394098204449	0.0	0.0	0.0	0.0	0.013537906137184115	0.0	0.0025080885856888467	0.0	0.0037170575772218707	0.0	0.00804160188709591	0.009709680551509855	0.0	0.0	0.0	0.0	0.0	0.0	0.0	0.0	0.0	0.0	0.0	0.0	0.0	0.0	0.0	0.0	0.0
CAISDPGARQYF	TRBV10-3*00	TRBD1*00	TRBJ2-7*00	0	nan	nan	nan	1	0.005342451116572284	0.0	0.0	0.0	0.0	0.0	0.0	0.0	0.0	0.0	0.0	0.0	0.0	0.0	0.0	0.0	0.0	0.0	0.0	0.0	0.0	0.0	0.0	0.0	0.0	0.0	0.0	0.0	0.0	0.0	0.0	0.0	0.005342451116572284
CAISDPGREPGELFF	TRBV10-3*00	TRBD1*00	TRBJ2-2*00	0	nan	nan	nan	1	0.002743032696949748	0.0	0.0	0.0	0.0	0.0	0.0	0.0	0.0	0.002743032696949748	0.0	0.0	0.0	0.0	0.0	0.0	0.0	0.0	0.0	0.0	0.0	0.0	0.0	0.0	0.0	0.0	0.0	0.0	0.0	0.0	0.0	0.0	0.0
CAISDPGRGPGELFF	TRBV10-3*00	TRBD1*00,TRBD2*00	TRBJ2-2*00	0	nan	nan	nan	2	0.024173359373911997	0.0	0.0	0.0	0.0	0.0	0.0	0.0028035549076228664	0.0	0.0	0.0	0.0	0.0	0.0	0.0	0.0	0.0	0.0	0.0	0.0	0.0	0.0	0.0	0.0	0.0	0.0	0.0	0.0	0.0	0.0	0.0	0.0	0.02136980446628913
CAISDPGRGPGEQYF	TRBV10-3*00	TRBD1*00	TRBJ2-7*00	0	nan	nan	nan	6	0.06506871780651241	0.004637788702346721	0.0	0.005955394098204449	0.0	0.0	0.0	0.011214219630491466	0.0	0.0	0.0	0.0	0.0	0.011150758251561107	0.01608320377419182	0.0	0.0	0.0	0.0	0.0	0.0	0.0	0.0	0.0	0.0	0.0	0.0	0.0	0.0	0.0	0.0	0.0	0.01602735334971685
CAISDPGTPYEQYF	TRBV10-3*00	nan	TRBJ2-7*00	0	nan	nan	nan	2	0.035987832987554855	0.009275577404693442	0.0	0.0	0.0	0.0	0.0	0.0	0.0	0.0	0.0	0.0	0.0	0.0	0.0	0.0	0.0	0.0	0.0	0.0	0.0	0.0	0.0	0.0	0.0	0.0	0.0	0.0	0.0	0.0	0.0	0.0	0.02671225558286141
CAISDPGTSGELFF	TRBV10-3*00	TRBD2*00,TRBD1*00	TRBJ2-2*00	0	nan	nan	nan	1	0.009275577404693442	0.009275577404693442	0.0	0.0	0.0	0.0	0.0	0.0	0.0	0.0	0.0	0.0	0.0	0.0	0.0	0.0	0.0	0.0	0.0	0.0	0.0	0.0	0.0	0.0	0.0	0.0	0.0	0.0	0.0	0.0	0.0	0.0	0.0
CAISDPGVQETQYF	TRBV10-3*00	nan	TRBJ2-5*00	0	nan	nan	nan	1	0.005491337415227479	0.0	0.0	0.0	0.0	0.0	0.0	0.0	0.0	0.0	0.0	0.0	0.0	0.0	0.0	0.0	0.0	0.0	0.0	0.0	0.0	0.0	0.0	0.0	0.0	0.0	0.005491337415227479	0.0	0.0	0.0	0.0	0.0	0.0
CAISDPNYSGANVLTF	TRBV10-3*00	nan	TRBJ2-6*00	0	nan	nan	nan	2	0.044142760252092364	0.0	0.0	0.0	0.0	0.0	0.0	0.0	0.0	0.0	0.0	0.025557472365983002	0.01858528788610936	0.0	0.0	0.0	0.0	0.0	0.0	0.0	0.0	0.0	0.0	0.0	0.0	0.0	0.0	0.0	0.0	0.0	0.0	0.0	0.0
CAISDPPPGNTIYF	TRBV10-3*00	TRBD1*00	TRBJ1-3*00	0	nan	nan	nan	1	0.011617100371747211	0.0	0.0	0.0	0.0	0.0	0.0	0.0	0.0	0.0	0.0	0.0	0.0	0.0	0.0	0.0	0.011617100371747211	0.0	0.0	0.0	0.0	0.0	0.0	0.0	0.0	0.0	0.0	0.0	0.0	0.0	0.0	0.0	0.0
CAISDPRDTEAFF	TRBV10-3*00	TRBD1*00	TRBJ1-1*00	0	nan	nan	nan	1	0.01369550330974663	0.0	0.0	0.0	0.0	0.0	0.0	0.0	0.0	0.0	0.0	0.0	0.0	0.0	0.0	0.0	0.0	0.0	0.0	0.0	0.0	0.0	0.0	0.01369550330974663	0.0	0.0	0.0	0.0	0.0	0.0	0.0	0.0	0.0
CAISDPSTDPRAETQYF	TRBV10-3*00	TRBD2*00	TRBJ2-5*00	0	nan	nan	nan	1	0.025935444321316576	0.0	0.0	0.0	0.0	0.0	0.0	0.0	0.0	0.0	0.0	0.0	0.0	0.0	0.0	0.0	0.0	0.0	0.0	0.0	0.0	0.0	0.0	0.0	0.0	0.0	0.0	0.0	0.0	0.025935444321316576	0.0	0.0	0.0
CAISDPTGKNTEAFF	TRBV10-3*00	TRBD1*00	TRBJ1-1*00	0	nan	nan	nan	1	0.005808550185873606	0.0	0.0	0.0	0.0	0.0	0.0	0.0	0.0	0.0	0.0	0.0	0.0	0.0	0.0	0.0	0.005808550185873606	0.0	0.0	0.0	0.0	0.0	0.0	0.0	0.0	0.0	0.0	0.0	0.0	0.0	0.0	0.0	0.0
CAISDPTSGYNEQFF	TRBV10-3*00	TRBD2*00	TRBJ2-1*00	0	nan	nan	nan	1	0.004637788702346721	0.004637788702346721	0.0	0.0	0.0	0.0	0.0	0.0	0.0	0.0	0.0	0.0	0.0	0.0	0.0	0.0	0.0	0.0	0.0	0.0	0.0	0.0	0.0	0.0	0.0	0.0	0.0	0.0	0.0	0.0	0.0	0.0	0.0
CAISDPTTENTGELFF	TRBV10-3*00	TRBD1*00	TRBJ2-2*00	0	nan	nan	nan	1	0.0028035549076228664	0.0	0.0	0.0	0.0	0.0	0.0	0.0028035549076228664	0.0	0.0	0.0	0.0	0.0	0.0	0.0	0.0	0.0	0.0	0.0	0.0	0.0	0.0	0.0	0.0	0.0	0.0	0.0	0.0	0.0	0.0	0.0	0.0	0.0
CAISDQDGVQYF	TRBV10-3*00	TRBD1*00	TRBJ2-5*00	0	nan	nan	nan	1	0.0028388928317956003	0.0	0.0	0.0	0.0	0.0	0.0	0.0	0.0	0.0	0.0	0.0	0.0	0.0	0.0	0.0	0.0	0.0	0.0	0.0028388928317956003	0.0	0.0	0.0	0.0	0.0	0.0	0.0	0.0	0.0	0.0	0.0	0.0	0.0
CAISDQGGNYGYTF	TRBV10-3*00	TRBD1*00,TRBD2*00	TRBJ1-2*00	0	nan	nan	nan	1	0.005342451116572284	0.0	0.0	0.0	0.0	0.0	0.0	0.0	0.0	0.0	0.0	0.0	0.0	0.0	0.0	0.0	0.0	0.0	0.0	0.0	0.0	0.0	0.0	0.0	0.0	0.0	0.0	0.0	0.0	0.0	0.0	0.0	0.005342451116572284
CAISDQGGSDYGYTF	TRBV10-3*00	TRBD1*00	TRBJ1-2*00	0	nan	nan	nan	1	0.005808550185873606	0.0	0.0	0.0	0.0	0.0	0.0	0.0	0.0	0.0	0.0	0.0	0.0	0.0	0.0	0.0	0.005808550185873606	0.0	0.0	0.0	0.0	0.0	0.0	0.0	0.0	0.0	0.0	0.0	0.0	0.0	0.0	0.0	0.0
CAISDQGQGTDTQYF	TRBV10-3*00	TRBD1*00	TRBJ2-3*00	0	nan	nan	nan	2	0.009021300353124324	0.0	0.0	0.0	0.0	0.0	0.0	0.0028035549076228664	0.0	0.0	0.0	0.0	0.0	0.0	0.0	0.0	0.0	0.0	0.0	0.0	0.0	0.0	0.0	0.0	0.0	0.0	0.0	0.006217745445501459	0.0	0.0	0.0	0.0	0.0
CAISDQPNEQFF	TRBV24-1*00	nan	TRBJ2-1*00	0	nan	nan	nan	1	0.0023188943511733605	0.0023188943511733605	0.0	0.0	0.0	0.0	0.0	0.0	0.0	0.0	0.0	0.0	0.0	0.0	0.0	0.0	0.0	0.0	0.0	0.0	0.0	0.0	0.0	0.0	0.0	0.0	0.0	0.0	0.0	0.0	0.0	0.0	0.0
CAISDRAGQGTGTEAFF	TRBV10-3*00	TRBD1*00	TRBJ1-1*00	0	nan	nan	nan	1	0.005342451116572284	0.0	0.0	0.0	0.0	0.0	0.0	0.0	0.0	0.0	0.0	0.0	0.0	0.0	0.0	0.0	0.0	0.0	0.0	0.0	0.0	0.0	0.0	0.0	0.0	0.0	0.0	0.0	0.0	0.0	0.0	0.0	0.005342451116572284
CAISDRALADEQYF	TRBV10-3*00	nan	TRBJ2-7*00	0	nan	nan	nan	1	0.005808550185873606	0.0	0.0	0.0	0.0	0.0	0.0	0.0	0.0	0.0	0.0	0.0	0.0	0.0	0.0	0.0	0.005808550185873606	0.0	0.0	0.0	0.0	0.0	0.0	0.0	0.0	0.0	0.0	0.0	0.0	0.0	0.0	0.0	0.0
CAISDRDQQYF	TRBV11-1*00	TRBD1*00	TRBJ2-7*00	0	nan	nan	nan	1	0.005342451116572284	0.0	0.0	0.0	0.0	0.0	0.0	0.0	0.0	0.0	0.0	0.0	0.0	0.0	0.0	0.0	0.0	0.0	0.0	0.0	0.0	0.0	0.0	0.0	0.0	0.0	0.0	0.0	0.0	0.0	0.0	0.0	0.005342451116572284
CAISDRDRGDEQYF	TRBV10-3*00	TRBD1*00	TRBJ2-7*00	0	nan	nan	nan	1	0.002680533962365303	0.0	0.0	0.0	0.0	0.0	0.0	0.0	0.0	0.0	0.0	0.0	0.0	0.0	0.002680533962365303	0.0	0.0	0.0	0.0	0.0	0.0	0.0	0.0	0.0	0.0	0.0	0.0	0.0	0.0	0.0	0.0	0.0	0.0
CAISDRDSDTQYF	TRBV10-3*00	TRBD2*00,TRBD1*00	TRBJ2-3*00	0	nan	nan	nan	1	0.010972130787798993	0.0	0.0	0.0	0.0	0.0	0.0	0.0	0.0	0.010972130787798993	0.0	0.0	0.0	0.0	0.0	0.0	0.0	0.0	0.0	0.0	0.0	0.0	0.0	0.0	0.0	0.0	0.0	0.0	0.0	0.0	0.0	0.0	0.0
CAISDRERPLHF	TRBV10-3*00	TRBD1*00,TRBD2*00	TRBJ1-6*00	0	nan	nan	nan	1	0.002357767665574235	0.0	0.0	0.0	0.0	0.0	0.0	0.0	0.0	0.0	0.0	0.0	0.0	0.0	0.0	0.0	0.0	0.0	0.0	0.0	0.0	0.0	0.0	0.0	0.0	0.0	0.0	0.0	0.0	0.002357767665574235	0.0	0.0	0.0
CAISDRGAAAGTDTQYF	TRBV10-3*00	TRBD1*00	TRBJ2-3*00	0	nan	nan	nan	1	0.004252423881612519	0.0	0.0	0.0	0.0	0.004252423881612519	0.0	0.0	0.0	0.0	0.0	0.0	0.0	0.0	0.0	0.0	0.0	0.0	0.0	0.0	0.0	0.0	0.0	0.0	0.0	0.0	0.0	0.0	0.0	0.0	0.0	0.0	0.0
CAISDRGAASYNEQFF	TRBV10-3*00	TRBD1*00,TRBD2*00	TRBJ2-1*00	0	nan	nan	nan	1	0.005342451116572284	0.0	0.0	0.0	0.0	0.0	0.0	0.0	0.0	0.0	0.0	0.0	0.0	0.0	0.0	0.0	0.0	0.0	0.0	0.0	0.0	0.0	0.0	0.0	0.0	0.0	0.0	0.0	0.0	0.0	0.0	0.0	0.005342451116572284
CAISDRGGYYGYTF	TRBV10-3*00	TRBD1*00	TRBJ1-2*00	0	nan	nan	nan	4	0.04043856401160705	0.0	0.017374685083832855	0.0	0.012095701187797857	0.0	0.0	0.005607109815245733	0.0	0.0	0.0	0.0	0.0	0.0	0.005361067924730606	0.0	0.0	0.0	0.0	0.0	0.0	0.0	0.0	0.0	0.0	0.0	0.0	0.0	0.0	0.0	0.0	0.0	0.0
CAISDRGREETQYF	TRBV10-3*00	TRBD1*00,TRBD2*00	TRBJ2-5*00	0	nan	nan	nan	1	0.011617100371747211	0.0	0.0	0.0	0.0	0.0	0.0	0.0	0.0	0.0	0.0	0.0	0.0	0.0	0.0	0.0	0.011617100371747211	0.0	0.0	0.0	0.0	0.0	0.0	0.0	0.0	0.0	0.0	0.0	0.0	0.0	0.0	0.0	0.0
CAISDRGTNNEQFF	TRBV10-3*00	TRBD2*00,TRBD1*00	TRBJ2-1*00	0	nan	nan	nan	1	0.011150758251561107	0.0	0.0	0.0	0.0	0.0	0.0	0.0	0.0	0.0	0.0	0.0	0.0	0.011150758251561107	0.0	0.0	0.0	0.0	0.0	0.0	0.0	0.0	0.0	0.0	0.0	0.0	0.0	0.0	0.0	0.0	0.0	0.0	0.0
CAISDRKREAFF	TRBV10-3*00	nan	TRBJ1-1*00	0	nan	nan	nan	1	0.0027456687076137395	0.0	0.0	0.0	0.0	0.0	0.0	0.0	0.0	0.0	0.0	0.0	0.0	0.0	0.0	0.0	0.0	0.0	0.0	0.0	0.0	0.0	0.0	0.0	0.0	0.0	0.0027456687076137395	0.0	0.0	0.0	0.0	0.0	0.0
CAISDRQREAFF	TRBV10-3*00	nan	TRBJ1-1*00	0	nan	nan	nan	6	0.07706930395868505	0.0	0.0	0.0	0.0	0.0	0.0	0.0	0.0	0.0	0.0	0.0	0.0	0.0	0.0	0.0	0.0	0.02423243754089224	0.0	0.0	0.00803923144947343	0.0	0.0	0.0	0.012923235978288964	0.0	0.024711018368523654	0.0	0.0	0.002357767665574235	0.004805612955932529	0.0	0.0
CAISDRQSDTQYF	TRBV10-3*00	nan	TRBJ2-3*00	0	nan	nan	nan	2	0.022012473786179577	0.004637788702346721	0.017374685083832855	0.0	0.0	0.0	0.0	0.0	0.0	0.0	0.0	0.0	0.0	0.0	0.0	0.0	0.0	0.0	0.0	0.0	0.0	0.0	0.0	0.0	0.0	0.0	0.0	0.0	0.0	0.0	0.0	0.0	0.0
CAISDRRPYEQYF	TRBV10-3*00	nan	TRBJ2-7*00	0	nan	nan	nan	1	0.013402669811826516	0.0	0.0	0.0	0.0	0.0	0.0	0.0	0.0	0.0	0.0	0.0	0.0	0.0	0.013402669811826516	0.0	0.0	0.0	0.0	0.0	0.0	0.0	0.0	0.0	0.0	0.0	0.0	0.0	0.0	0.0	0.0	0.0	0.0
CAISDRRSTEAFF	TRBV10-3*00	nan	TRBJ1-1*00	0	nan	nan	nan	1	0.005342451116572284	0.0	0.0	0.0	0.0	0.0	0.0	0.0	0.0	0.0	0.0	0.0	0.0	0.0	0.0	0.0	0.0	0.0	0.0	0.0	0.0	0.0	0.0	0.0	0.0	0.0	0.0	0.0	0.0	0.0	0.0	0.0	0.005342451116572284
CAISDRTQGANEQFF	TRBV10-3*00	TRBD1*00	TRBJ2-1*00	0	nan	nan	nan	1	0.005808550185873606	0.0	0.0	0.0	0.0	0.0	0.0	0.0	0.0	0.0	0.0	0.0	0.0	0.0	0.0	0.0	0.005808550185873606	0.0	0.0	0.0	0.0	0.0	0.0	0.0	0.0	0.0	0.0	0.0	0.0	0.0	0.0	0.0	0.0
CAISDSNRVSYEQYF	TRBV10-3*00,TRBV24-1*00	TRBD1*00	TRBJ2-7*00	0	nan	nan	nan	1	0.02468729427254773	0.0	0.0	0.0	0.0	0.0	0.0	0.0	0.0	0.02468729427254773	0.0	0.0	0.0	0.0	0.0	0.0	0.0	0.0	0.0	0.0	0.0	0.0	0.0	0.0	0.0	0.0	0.0	0.0	0.0	0.0	0.0	0.0	0.0
CAISDSPSGVTDTQYF	TRBV10-3*00	TRBD2*00	TRBJ2-3*00	0	nan	nan	nan	3	0.5824216024087564	0.0	0.0	0.0	0.0	0.0	0.0	0.0	0.0	0.0	0.0	0.0	0.0	0.0	0.0	0.0	0.0	0.0	0.0	0.0	0.0	0.0	0.0	0.0	0.0	0.0	0.09335273605886713	0.006217745445501459	0.4828511209043878	0.0	0.0	0.0	0.0
CAISDSRDTQYF	TRBV24-1*00	nan	TRBJ2-3*00	0	nan	nan	nan	1	0.0024232437540892236	0.0	0.0	0.0	0.0	0.0	0.0	0.0	0.0	0.0	0.0	0.0	0.0	0.0	0.0	0.0	0.0	0.0024232437540892236	0.0	0.0	0.0	0.0	0.0	0.0	0.0	0.0	0.0	0.0	0.0	0.0	0.0	0.0	0.0
CAISDSYEQYF	TRBV10-3*00	nan	TRBJ2-7*00	0	nan	nan	nan	1	0.008687342541916427	0.0	0.008687342541916427	0.0	0.0	0.0	0.0	0.0	0.0	0.0	0.0	0.0	0.0	0.0	0.0	0.0	0.0	0.0	0.0	0.0	0.0	0.0	0.0	0.0	0.0	0.0	0.0	0.0	0.0	0.0	0.0	0.0	0.0
CAISDTDGQNYGYTF	TRBV10-3*00	nan	TRBJ1-2*00	0	nan	nan	nan	1	0.015048531514133082	0.0	0.0	0.0	0.0	0.0	0.0	0.0	0.0	0.0	0.015048531514133082	0.0	0.0	0.0	0.0	0.0	0.0	0.0	0.0	0.0	0.0	0.0	0.0	0.0	0.0	0.0	0.0	0.0	0.0	0.0	0.0	0.0	0.0
CAISDTGVGYTF	TRBV10-3*00	TRBD1*00	TRBJ1-2*00	0	nan	nan	nan	1	0.011617100371747211	0.0	0.0	0.0	0.0	0.0	0.0	0.0	0.0	0.0	0.0	0.0	0.0	0.0	0.0	0.0	0.011617100371747211	0.0	0.0	0.0	0.0	0.0	0.0	0.0	0.0	0.0	0.0	0.0	0.0	0.0	0.0	0.0	0.0
CAISDTTGQPQHF	TRBV10-3*00	nan	TRBJ1-5*00	0	nan	nan	nan	1	0.0028035549076228664	0.0	0.0	0.0	0.0	0.0	0.0	0.0028035549076228664	0.0	0.0	0.0	0.0	0.0	0.0	0.0	0.0	0.0	0.0	0.0	0.0	0.0	0.0	0.0	0.0	0.0	0.0	0.0	0.0	0.0	0.0	0.0	0.0	0.0
CAISDVGLDEKLFF	TRBV10-3*00	nan	TRBJ1-4*00	0	nan	nan	nan	1	0.005808550185873606	0.0	0.0	0.0	0.0	0.0	0.0	0.0	0.0	0.0	0.0	0.0	0.0	0.0	0.0	0.0	0.005808550185873606	0.0	0.0	0.0	0.0	0.0	0.0	0.0	0.0	0.0	0.0	0.0	0.0	0.0	0.0	0.0	0.0
CAISDVWGGADTQYF	TRBV10-3*00	TRBD1*00	TRBJ2-3*00	0	nan	nan	nan	1	0.0025080885856888467	0.0	0.0	0.0	0.0	0.0	0.0	0.0	0.0	0.0	0.0025080885856888467	0.0	0.0	0.0	0.0	0.0	0.0	0.0	0.0	0.0	0.0	0.0	0.0	0.0	0.0	0.0	0.0	0.0	0.0	0.0	0.0	0.0	0.0
CAISDWGRGRLNTEAFF	TRBV10-3*00	TRBD1*00	TRBJ1-1*00	0	nan	nan	nan	1	0.011617100371747211	0.0	0.0	0.0	0.0	0.0	0.0	0.0	0.0	0.0	0.0	0.0	0.0	0.0	0.0	0.0	0.011617100371747211	0.0	0.0	0.0	0.0	0.0	0.0	0.0	0.0	0.0	0.0	0.0	0.0	0.0	0.0	0.0	0.0
CAISDYGGENTDTQYF	TRBV10-3*00	TRBD2*00	TRBJ2-3*00	0	nan	nan	nan	1	0.01178883832787117	0.0	0.0	0.0	0.0	0.0	0.0	0.0	0.0	0.0	0.0	0.0	0.0	0.0	0.0	0.0	0.0	0.0	0.0	0.0	0.0	0.0	0.0	0.0	0.0	0.0	0.0	0.0	0.0	0.01178883832787117	0.0	0.0	0.0
CAISDYGTGGLEAFF	TRBV10-3*00	TRBD1*00	TRBJ1-1*00	0	nan	nan	nan	1	0.014539462524535345	0.0	0.0	0.0	0.0	0.0	0.0	0.0	0.0	0.0	0.0	0.0	0.0	0.0	0.0	0.0	0.0	0.014539462524535345	0.0	0.0	0.0	0.0	0.0	0.0	0.0	0.0	0.0	0.0	0.0	0.0	0.0	0.0	0.0
CAISEAATYEQYF	TRBV10-3*00,TRBV6-1*00,TRBV6-4*00	nan	TRBJ2-7*00	0	nan	nan	nan	1	0.005342451116572284	0.0	0.0	0.0	0.0	0.0	0.0	0.0	0.0	0.0	0.0	0.0	0.0	0.0	0.0	0.0	0.0	0.0	0.0	0.0	0.0	0.0	0.0	0.0	0.0	0.0	0.0	0.0	0.0	0.0	0.0	0.0	0.005342451116572284
CAISEAEPQDTQYF	TRBV10-3*00	nan	TRBJ2-3*00	1	nan,KLGGALQAK,AVFDRKSDAK	nan,IE1,EBNA4	nan,CMV,EBV	1	0.08712825278810409	0.0	0.0	0.0	0.0	0.0	0.0	0.0	0.0	0.0	0.0	0.0	0.0	0.0	0.0	0.0	0.08712825278810409	0.0	0.0	0.0	0.0	0.0	0.0	0.0	0.0	0.0	0.0	0.0	0.0	0.0	0.0	0.0	0.0
CAISEAGAKRDTQYF	TRBV10-3*00	TRBD1*00	TRBJ2-3*00	0	nan	nan	nan	2	0.03785962203987996	0.0	0.0	0.0	0.0	0.0	0.0	0.0	0.0	0.0	0.02508088585688846	0.012778736182991501	0.0	0.0	0.0	0.0	0.0	0.0	0.0	0.0	0.0	0.0	0.0	0.0	0.0	0.0	0.0	0.0	0.0	0.0	0.0	0.0	0.0
CAISEAGANSPLHF	TRBV10-2*00	TRBD1*00	TRBJ1-6*00	0	nan	nan	nan	1	0.005808550185873606	0.0	0.0	0.0	0.0	0.0	0.0	0.0	0.0	0.0	0.0	0.0	0.0	0.0	0.0	0.0	0.005808550185873606	0.0	0.0	0.0	0.0	0.0	0.0	0.0	0.0	0.0	0.0	0.0	0.0	0.0	0.0	0.0	0.0
CAISEAGFNYGYTF	TRBV10-3*00	nan	TRBJ1-2*00	0	nan	nan	nan	1	0.006217745445501459	0.0	0.0	0.0	0.0	0.0	0.0	0.0	0.0	0.0	0.0	0.0	0.0	0.0	0.0	0.0	0.0	0.0	0.0	0.0	0.0	0.0	0.0	0.0	0.0	0.0	0.0	0.006217745445501459	0.0	0.0	0.0	0.0	0.0
CAISEAGGLAKNIQYF	TRBV10-3*00	TRBD1*00,TRBD2*00	TRBJ2-4*00	0	nan	nan	nan	1	0.004838280475119143	0.0	0.0	0.0	0.004838280475119143	0.0	0.0	0.0	0.0	0.0	0.0	0.0	0.0	0.0	0.0	0.0	0.0	0.0	0.0	0.0	0.0	0.0	0.0	0.0	0.0	0.0	0.0	0.0	0.0	0.0	0.0	0.0	0.0
CAISEAGGPYEQYF	TRBV10-3*00	TRBD1*00	TRBJ2-7*00	0	nan	nan	nan	1	0.005342451116572284	0.0	0.0	0.0	0.0	0.0	0.0	0.0	0.0	0.0	0.0	0.0	0.0	0.0	0.0	0.0	0.0	0.0	0.0	0.0	0.0	0.0	0.0	0.0	0.0	0.0	0.0	0.0	0.0	0.0	0.0	0.0	0.005342451116572284
CAISEAGTFDQPQHF	TRBV10-3*00	TRBD2*00,TRBD1*00	TRBJ1-5*00	0	nan	nan	nan	1	0.004565167769915544	0.0	0.0	0.0	0.0	0.0	0.0	0.0	0.0	0.0	0.0	0.0	0.0	0.0	0.0	0.0	0.0	0.0	0.0	0.0	0.0	0.0	0.0	0.004565167769915544	0.0	0.0	0.0	0.0	0.0	0.0	0.0	0.0	0.0
CAISEAGTSDTQYF	TRBV10-3*00	TRBD1*00	TRBJ2-3*00	0	nan	nan	nan	1	0.003098757398283288	0.0	0.0	0.0	0.0	0.0	0.003098757398283288	0.0	0.0	0.0	0.0	0.0	0.0	0.0	0.0	0.0	0.0	0.0	0.0	0.0	0.0	0.0	0.0	0.0	0.0	0.0	0.0	0.0	0.0	0.0	0.0	0.0	0.0
CAISEAQGTAYGYTF	TRBV10-3*00	TRBD1*00	TRBJ1-2*00	0	nan	nan	nan	1	0.0024191402375595707	0.0	0.0	0.0	0.0024191402375595707	0.0	0.0	0.0	0.0	0.0	0.0	0.0	0.0	0.0	0.0	0.0	0.0	0.0	0.0	0.0	0.0	0.0	0.0	0.0	0.0	0.0	0.0	0.0	0.0	0.0	0.0	0.0	0.0
CAISEARGDYEQYF	TRBV10-3*00	TRBD2*00,TRBD1*00	TRBJ2-7*00	0	nan	nan	nan	3	0.034924718690309386	0.0	0.0	0.0029776970491022245	0.0	0.021262119408062594	0.0	0.0	0.0	0.0	0.0	0.0	0.0	0.0	0.0	0.0	0.0	0.0	0.0	0.0	0.0	0.0	0.0	0.0	0.0	0.0	0.0	0.0	0.0	0.0	0.0	0.0	0.010684902233144567
CAISEARTGGETQYF	TRBV10-3*00	TRBD1*00	TRBJ2-5*00	0	nan	nan	nan	1	0.002743032696949748	0.0	0.0	0.0	0.0	0.0	0.0	0.0	0.0	0.002743032696949748	0.0	0.0	0.0	0.0	0.0	0.0	0.0	0.0	0.0	0.0	0.0	0.0	0.0	0.0	0.0	0.0	0.0	0.0	0.0	0.0	0.0	0.0	0.0
CAISEASGGAETQYF	TRBV10-3*00	TRBD2*00,TRBD1*00	TRBJ2-5*00	0	nan	nan	nan	1	0.00961122591186506	0.0	0.0	0.0	0.0	0.0	0.0	0.0	0.0	0.0	0.0	0.0	0.0	0.0	0.0	0.0	0.0	0.0	0.0	0.0	0.0	0.0	0.0	0.0	0.0	0.0	0.0	0.0	0.0	0.0	0.00961122591186506	0.0	0.0
CAISEASGGKEQYF	TRBV10-3*00	TRBD2*00	TRBJ2-7*00	0	nan	nan	nan	1	0.004343671270958214	0.0	0.004343671270958214	0.0	0.0	0.0	0.0	0.0	0.0	0.0	0.0	0.0	0.0	0.0	0.0	0.0	0.0	0.0	0.0	0.0	0.0	0.0	0.0	0.0	0.0	0.0	0.0	0.0	0.0	0.0	0.0	0.0	0.0
CAISEAVRGLAGYNEQFF	TRBV10-3*00	TRBD2*00	TRBJ2-1*00	0	nan	nan	nan	4	0.2971187455843942	0.0	0.0	0.0	0.0	0.0	0.0	0.0	0.0	0.0	0.0	0.0	0.0	0.0	0.0	0.0	0.0	0.07512055637676594	0.12829739963075382	0.031227821149751603	0.0	0.0	0.0	0.0	0.0	0.0	0.0	0.0	0.0	0.0	0.062472968427122876	0.0	0.0
CAISEDGLTYGYTF	TRBV10-3*00	nan	TRBJ1-2*00	0	nan	nan	nan	1	0.005342451116572284	0.0	0.0	0.0	0.0	0.0	0.0	0.0	0.0	0.0	0.0	0.0	0.0	0.0	0.0	0.0	0.0	0.0	0.0	0.0	0.0	0.0	0.0	0.0	0.0	0.0	0.0	0.0	0.0	0.0	0.0	0.0	0.005342451116572284
CAISEDIGLTNEQFF	TRBV10-3*00	nan	TRBJ2-1*00	0	nan	nan	nan	1	0.0069566830535200816	0.0069566830535200816	0.0	0.0	0.0	0.0	0.0	0.0	0.0	0.0	0.0	0.0	0.0	0.0	0.0	0.0	0.0	0.0	0.0	0.0	0.0	0.0	0.0	0.0	0.0	0.0	0.0	0.0	0.0	0.0	0.0	0.0	0.0
CAISEDRDTYGYTF	TRBV10-3*00	TRBD1*00	TRBJ1-2*00	0	nan	nan	nan	2	0.013174428499021541	0.0069566830535200816	0.0	0.0	0.0	0.0	0.0	0.0	0.0	0.0	0.0	0.0	0.0	0.0	0.0	0.0	0.0	0.0	0.0	0.0	0.0	0.0	0.0	0.0	0.0	0.0	0.0	0.006217745445501459	0.0	0.0	0.0	0.0	0.0
CAISEDRGGFYNEQFF	TRBV10-3*00	TRBD2*00,TRBD1*00	TRBJ2-1*00	0	nan	nan	nan	3	0.02253625412437527	0.0	0.0	0.0	0.0	0.0	0.0	0.0	0.0	0.0	0.0	0.0	0.0	0.0	0.0	0.0	0.0	0.0024232437540892236	0.0	0.0	0.0	0.0	0.0	0.009130335539831088	0.0	0.0	0.010982674830454958	0.0	0.0	0.0	0.0	0.0	0.0
CAISEDRSNEKLFF	TRBV10-3*00	TRBD1*00	TRBJ1-4*00	0	nan	nan	nan	7	0.11862499533328687	0.011594471755866803	0.0	0.005955394098204449	0.0	0.0	0.0	0.0	0.0	0.0	0.007524265757066541	0.0638936809149575	0.0	0.018584597085935177	0.0	0.004854840275754928	0.0	0.0	0.0	0.0	0.0	0.0	0.0	0.0	0.0	0.0	0.0	0.006217745445501459	0.0	0.0	0.0	0.0	0.0
CAISEDVRMQPQHF	TRBV10-3*00	nan	TRBJ1-5*00	0	nan	nan	nan	1	0.017556620099821924	0.0	0.0	0.0	0.0	0.0	0.0	0.0	0.0	0.0	0.017556620099821924	0.0	0.0	0.0	0.0	0.0	0.0	0.0	0.0	0.0	0.0	0.0	0.0	0.0	0.0	0.0	0.0	0.0	0.0	0.0	0.0	0.0	0.0
CAISEEGLSSGNTIYF	TRBV10-3*00	TRBD1*00,TRBD2*00	TRBJ1-3*00	0	nan	nan	nan	1	0.0025080885856888467	0.0	0.0	0.0	0.0	0.0	0.0	0.0	0.0	0.0	0.0025080885856888467	0.0	0.0	0.0	0.0	0.0	0.0	0.0	0.0	0.0	0.0	0.0	0.0	0.0	0.0	0.0	0.0	0.0	0.0	0.0	0.0	0.0	0.0
CAISEEGVSSGNTIYF	TRBV10-3*00	TRBD1*00	TRBJ1-3*00	0	nan	nan	nan	2	0.012835909250378252	0.0	0.0	0.0	0.0	0.0	0.0	0.0028035549076228664	0.0	0.0	0.010032354342755387	0.0	0.0	0.0	0.0	0.0	0.0	0.0	0.0	0.0	0.0	0.0	0.0	0.0	0.0	0.0	0.0	0.0	0.0	0.0	0.0	0.0	0.0
CAISEEGYDEQFF	TRBV10-3*00	nan	TRBJ2-1*00	0	nan	nan	nan	2	0.030847407918010012	0.0	0.0	0.0	0.0	0.0	0.0	0.0	0.0	0.0	0.0	0.0	0.0	0.0	0.0	0.0	0.0	0.007269731262267672	0.0	0.0	0.0	0.0	0.0	0.0	0.0	0.0	0.0	0.0	0.0	0.02357767665574234	0.0	0.0	0.0
CAISEEQGEAFF	TRBV10-3*00	TRBD1*00	TRBJ1-1*00	0	nan	nan	nan	4	0.05150041637739912	0.0	0.0	0.0	0.0	0.0	0.0	0.0	0.0	0.0	0.0	0.0	0.0	0.0	0.0	0.0	0.0	0.021809193786803013	0.0	0.0028388928317956003	0.0	0.0	0.0	0.0	0.0	0.0	0.0	0.012435490891002918	0.0	0.0	0.014416838867797587	0.0	0.0
CAISEERGDFSEQYF	TRBV10-3*00	nan	TRBJ2-7*00	0	nan	nan	nan	1	0.006461617989144482	0.0	0.0	0.0	0.0	0.0	0.0	0.0	0.0	0.0	0.0	0.0	0.0	0.0	0.0	0.0	0.0	0.0	0.0	0.0	0.0	0.0	0.0	0.0	0.006461617989144482	0.0	0.0	0.0	0.0	0.0	0.0	0.0	0.0
CAISEERGGFSEQYF	TRBV10-3*00	nan,TRBD2*00	TRBJ2-7*00	0	nan	nan	nan	2	0.10078560649445556	0.0	0.0	0.0	0.0	0.0	0.0	0.0	0.0	0.0	0.0	0.0	0.0	0.0	0.0	0.0	0.0	0.0	0.0	0.0	0.0	0.0	0.0	0.06847751654873316	0.03230808994572241	0.0	0.0	0.0	0.0	0.0	0.0	0.0	0.0
CAISEERGTNYGYTF	TRBV10-3*00	nan	TRBJ1-2*00	0	nan	nan	nan	1	0.005342451116572284	0.0	0.0	0.0	0.0	0.0	0.0	0.0	0.0	0.0	0.0	0.0	0.0	0.0	0.0	0.0	0.0	0.0	0.0	0.0	0.0	0.0	0.0	0.0	0.0	0.0	0.0	0.0	0.0	0.0	0.0	0.0	0.005342451116572284
CAISEERQLNYGYTF	TRBV10-3*00	nan	TRBJ1-2*00	0	nan	nan	nan	2	0.009107264157367446	0.0	0.0	0.0	0.0	0.004252423881612519	0.0	0.0	0.0	0.0	0.0	0.0	0.0	0.0	0.0	0.004854840275754928	0.0	0.0	0.0	0.0	0.0	0.0	0.0	0.0	0.0	0.0	0.0	0.0	0.0	0.0	0.0	0.0	0.0
CAISEEVAGESSYEQYF	TRBV10-3*00	TRBD2*00	TRBJ2-7*00	0	nan	nan	nan	1	0.005808550185873606	0.0	0.0	0.0	0.0	0.0	0.0	0.0	0.0	0.0	0.0	0.0	0.0	0.0	0.0	0.0	0.005808550185873606	0.0	0.0	0.0	0.0	0.0	0.0	0.0	0.0	0.0	0.0	0.0	0.0	0.0	0.0	0.0	0.0
CAISEFGEQFF	TRBV10-3*00	nan	TRBJ2-1*00	0	nan	nan	nan	1	0.005342451116572284	0.0	0.0	0.0	0.0	0.0	0.0	0.0	0.0	0.0	0.0	0.0	0.0	0.0	0.0	0.0	0.0	0.0	0.0	0.0	0.0	0.0	0.0	0.0	0.0	0.0	0.0	0.0	0.0	0.0	0.0	0.0	0.005342451116572284
CAISEFMRESADTQYF	TRBV10-3*00	TRBD2*00	TRBJ2-3*00	0	nan	nan	nan	1	0.008504847763225038	0.0	0.0	0.0	0.0	0.008504847763225038	0.0	0.0	0.0	0.0	0.0	0.0	0.0	0.0	0.0	0.0	0.0	0.0	0.0	0.0	0.0	0.0	0.0	0.0	0.0	0.0	0.0	0.0	0.0	0.0	0.0	0.0	0.0
CAISEFNYGYTF	TRBV10-3*00	nan	TRBJ1-2*00	0	nan	nan	nan	3	0.02504105600168944	0.0	0.0	0.0	0.0	0.0	0.0	0.0	0.0	0.0	0.0	0.0	0.0	0.0	0.0	0.0	0.0	0.009692975016356895	0.0	0.0	0.0	0.0	0.0	0.009130335539831088	0.0	0.0	0.0	0.006217745445501459	0.0	0.0	0.0	0.0	0.0
CAISEGAEGGYTF	TRBV10-3*00	TRBD1*00,TRBD2*00	TRBJ1-2*00	0	nan	nan	nan	1	0.00803923144947343	0.0	0.0	0.0	0.0	0.0	0.0	0.0	0.0	0.0	0.0	0.0	0.0	0.0	0.0	0.0	0.0	0.0	0.0	0.0	0.00803923144947343	0.0	0.0	0.0	0.0	0.0	0.0	0.0	0.0	0.0	0.0	0.0	0.0
CAISEGAGEAFF	TRBV10-3*00	TRBD1*00	TRBJ1-1*00	0	nan	nan	nan	1	0.00803923144947343	0.0	0.0	0.0	0.0	0.0	0.0	0.0	0.0	0.0	0.0	0.0	0.0	0.0	0.0	0.0	0.0	0.0	0.0	0.0	0.00803923144947343	0.0	0.0	0.0	0.0	0.0	0.0	0.0	0.0	0.0	0.0	0.0	0.0
CAISEGAGGPYGYTF	TRBV10-3*00	TRBD1*00,TRBD2*00	TRBJ1-2*00	0	nan	nan	nan	7	0.058755644267318725	0.0	0.017374685083832855	0.0	0.0	0.0	0.0	0.0	0.0	0.0	0.0	0.0	0.0	0.0	0.0	0.0	0.0	0.014539462524535345	0.003129204869042776	0.0056777856635912005	0.0	0.007011147724882563	0.0	0.0	0.0	0.0	0.0	0.006217745445501459	0.0	0.0	0.004805612955932529	0.0	0.0
CAISEGAVLAKNIQYF	TRBV10-3*00	TRBD1*00	TRBJ2-4*00	0	nan	nan	nan	1	0.010684902233144567	0.0	0.0	0.0	0.0	0.0	0.0	0.0	0.0	0.0	0.0	0.0	0.0	0.0	0.0	0.0	0.0	0.0	0.0	0.0	0.0	0.0	0.0	0.0	0.0	0.0	0.0	0.0	0.0	0.0	0.0	0.0	0.010684902233144567
CAISEGDDYGYTF	TRBV10-3*00	TRBD1*00,TRBD2*00	TRBJ1-2*00	0	nan	nan	nan	2	0.01914098142379042	0.0	0.0	0.0	0.0	0.0	0.0	0.0	0.0	0.0	0.0	0.0	0.0	0.0	0.0	0.0	0.0	0.0	0.0	0.0	0.0	0.0	0.0	0.0	0.012923235978288964	0.0	0.0	0.006217745445501459	0.0	0.0	0.0	0.0	0.0
CAISEGDEKLFF	TRBV10-3*00	TRBD1*00,TRBD2*00	TRBJ1-4*00	0	nan	nan	nan	2	0.01046195009100066	0.0	0.0	0.0	0.0	0.0	0.0	0.005607109815245733	0.0	0.0	0.0	0.0	0.0	0.0	0.0	0.004854840275754928	0.0	0.0	0.0	0.0	0.0	0.0	0.0	0.0	0.0	0.0	0.0	0.0	0.0	0.0	0.0	0.0	0.0
CAISEGEAIDTQYF	TRBV10-3*00	TRBD2*00	TRBJ2-3*00	0	nan	nan	nan	1	0.017425650557620815	0.0	0.0	0.0	0.0	0.0	0.0	0.0	0.0	0.0	0.0	0.0	0.0	0.0	0.0	0.0	0.017425650557620815	0.0	0.0	0.0	0.0	0.0	0.0	0.0	0.0	0.0	0.0	0.0	0.0	0.0	0.0	0.0	0.0
CAISEGEGFEQFF	TRBV10-3*00	TRBD2*00	TRBJ2-1*00	0	nan	nan	nan	1	0.005808550185873606	0.0	0.0	0.0	0.0	0.0	0.0	0.0	0.0	0.0	0.0	0.0	0.0	0.0	0.0	0.0	0.005808550185873606	0.0	0.0	0.0	0.0	0.0	0.0	0.0	0.0	0.0	0.0	0.0	0.0	0.0	0.0	0.0	0.0
CAISEGETQYF	TRBV10-3*00	nan	TRBJ2-5*00	0	nan	nan	nan	1	0.005607109815245733	0.0	0.0	0.0	0.0	0.0	0.0	0.005607109815245733	0.0	0.0	0.0	0.0	0.0	0.0	0.0	0.0	0.0	0.0	0.0	0.0	0.0	0.0	0.0	0.0	0.0	0.0	0.0	0.0	0.0	0.0	0.0	0.0	0.0
CAISEGGDYPPHNEQFF	TRBV10-3*00	TRBD2*00,TRBD1*00	TRBJ2-1*00	0	nan	nan	nan	1	0.005808550185873606	0.0	0.0	0.0	0.0	0.0	0.0	0.0	0.0	0.0	0.0	0.0	0.0	0.0	0.0	0.0	0.005808550185873606	0.0	0.0	0.0	0.0	0.0	0.0	0.0	0.0	0.0	0.0	0.0	0.0	0.0	0.0	0.0	0.0
CAISEGGGLGYGYTF	TRBV10-3*00	TRBD2*00	TRBJ1-2*00	0	nan	nan	nan	1	0.005342451116572284	0.0	0.0	0.0	0.0	0.0	0.0	0.0	0.0	0.0	0.0	0.0	0.0	0.0	0.0	0.0	0.0	0.0	0.0	0.0	0.0	0.0	0.0	0.0	0.0	0.0	0.0	0.0	0.0	0.0	0.0	0.0	0.005342451116572284
CAISEGGGRAGNTIYF	TRBV10-3*00	TRBD1*00	TRBJ1-3*00	0	nan	nan	nan	2	0.03454828796613388	0.0	0.0	0.0	0.0	0.0	0.0	0.0	0.0	0.0	0.0	0.0	0.0	0.0	0.0	0.0	0.0	0.0	0.0	0.0	0.0	0.0	0.0	0.0	0.0	0.0	0.01921968095329617	0.0	0.015328607012837708	0.0	0.0	0.0	0.0
CAISEGGLDYEQYF	TRBV10-3*00	TRBD2*00	TRBJ2-7*00	0	nan	nan	nan	3	0.18940064876487725	0.0	0.0	0.0	0.0	0.0	0.0	0.0	0.0	0.0	0.0	0.0	0.0	0.0	0.0	0.0	0.0	0.0	0.0	0.0	0.012058847174210147	0.028044590899530247	0.14929721069113686	0.0	0.0	0.0	0.0	0.0	0.0	0.0	0.0	0.0	0.0
CAISEGGLGNQPQHF	TRBV10-3*00	TRBD2*00	TRBJ1-5*00	0	nan	nan	nan	1	0.005607109815245733	0.0	0.0	0.0	0.0	0.0	0.0	0.005607109815245733	0.0	0.0	0.0	0.0	0.0	0.0	0.0	0.0	0.0	0.0	0.0	0.0	0.0	0.0	0.0	0.0	0.0	0.0	0.0	0.0	0.0	0.0	0.0	0.0	0.0
CAISEGGNNQPQHF	TRBV10-3*00	TRBD1*00	TRBJ1-5*00	0	nan	nan	nan	6	0.08939643986604948	0.013913366107040163	0.0	0.0	0.004838280475119143	0.0	0.0	0.02803554907622866	0.009025270758122745	0.0	0.017556620099821924	0.0	0.0	0.0	0.0	0.0	0.0	0.0	0.0	0.0	0.0	0.0	0.0	0.0	0.0	0.0	0.0	0.0	0.0	0.0	0.0	0.0	0.01602735334971685
CAISEGGNSPLHF	TRBV10-3*00	nan	TRBJ1-6*00	0	nan	nan	nan	1	0.011617100371747211	0.0	0.0	0.0	0.0	0.0	0.0	0.0	0.0	0.0	0.0	0.0	0.0	0.0	0.0	0.0	0.011617100371747211	0.0	0.0	0.0	0.0	0.0	0.0	0.0	0.0	0.0	0.0	0.0	0.0	0.0	0.0	0.0	0.0
CAISEGGPETQYF	TRBV10-3*00	TRBD1*00	TRBJ2-5*00	0	nan	nan	nan	1	0.006217745445501459	0.0	0.0	0.0	0.0	0.0	0.0	0.0	0.0	0.0	0.0	0.0	0.0	0.0	0.0	0.0	0.0	0.0	0.0	0.0	0.0	0.0	0.0	0.0	0.0	0.0	0.0	0.006217745445501459	0.0	0.0	0.0	0.0	0.0
CAISEGGQETQYF	TRBV10-3*00	TRBD1*00	TRBJ2-5*00	0	nan	nan	nan	1	0.005808550185873606	0.0	0.0	0.0	0.0	0.0	0.0	0.0	0.0	0.0	0.0	0.0	0.0	0.0	0.0	0.0	0.005808550185873606	0.0	0.0	0.0	0.0	0.0	0.0	0.0	0.0	0.0	0.0	0.0	0.0	0.0	0.0	0.0	0.0
CAISEGGQVASYEQYF	TRBV10-3*00	TRBD1*00	TRBJ2-7*00	0	nan	nan	nan	1	0.010684902233144567	0.0	0.0	0.0	0.0	0.0	0.0	0.0	0.0	0.0	0.0	0.0	0.0	0.0	0.0	0.0	0.0	0.0	0.0	0.0	0.0	0.0	0.0	0.0	0.0	0.0	0.0	0.0	0.0	0.0	0.0	0.0	0.010684902233144567
CAISEGGRDTEAFF	TRBV10-3*00	TRBD1*00,TRBD2*00	TRBJ1-1*00	0	nan	nan	nan	1	0.009275577404693442	0.009275577404693442	0.0	0.0	0.0	0.0	0.0	0.0	0.0	0.0	0.0	0.0	0.0	0.0	0.0	0.0	0.0	0.0	0.0	0.0	0.0	0.0	0.0	0.0	0.0	0.0	0.0	0.0	0.0	0.0	0.0	0.0	0.0
CAISEGGSKYEAFF	TRBV10-3*00	TRBD2*00	TRBJ1-1*00	0	nan	nan	nan	1	0.0036413953827106552	0.0	0.0	0.0	0.0	0.0	0.0	0.0	0.0	0.0	0.0	0.0	0.0	0.0	0.0	0.0	0.0	0.0	0.0	0.0	0.0	0.0	0.0036413953827106552	0.0	0.0	0.0	0.0	0.0	0.0	0.0	0.0	0.0	0.0
CAISEGGSTEAFF	TRBV10-3*00	TRBD1*00	TRBJ1-1*00	0	nan	nan	nan	1	0.005808550185873606	0.0	0.0	0.0	0.0	0.0	0.0	0.0	0.0	0.0	0.0	0.0	0.0	0.0	0.0	0.0	0.005808550185873606	0.0	0.0	0.0	0.0	0.0	0.0	0.0	0.0	0.0	0.0	0.0	0.0	0.0	0.0	0.0	0.0
CAISEGGTGNQPQHF	TRBV10-3*00	TRBD1*00,TRBD2*00	TRBJ1-5*00	0	nan	nan	nan	1	0.012435490891002918	0.0	0.0	0.0	0.0	0.0	0.0	0.0	0.0	0.0	0.0	0.0	0.0	0.0	0.0	0.0	0.0	0.0	0.0	0.0	0.0	0.0	0.0	0.0	0.0	0.0	0.0	0.012435490891002918	0.0	0.0	0.0	0.0	0.0
CAISEGGYEQYF	TRBV10-3*00	nan	TRBJ2-7*00	0	nan	nan	nan	1	0.004838280475119143	0.0	0.0	0.0	0.004838280475119143	0.0	0.0	0.0	0.0	0.0	0.0	0.0	0.0	0.0	0.0	0.0	0.0	0.0	0.0	0.0	0.0	0.0	0.0	0.0	0.0	0.0	0.0	0.0	0.0	0.0	0.0	0.0	0.0
CAISEGLAFHSGNTIYF	TRBV10-3*00	nan	TRBJ1-3*00	0	nan	nan	nan	1	0.005342451116572284	0.0	0.0	0.0	0.0	0.0	0.0	0.0	0.0	0.0	0.0	0.0	0.0	0.0	0.0	0.0	0.0	0.0	0.0	0.0	0.0	0.0	0.0	0.0	0.0	0.0	0.0	0.0	0.0	0.0	0.0	0.0	0.005342451116572284
CAISEGLGNNEQFF	TRBV10-3*00	TRBD2*00	TRBJ2-1*00	0	nan	nan	nan	1	0.004019615724736715	0.0	0.0	0.0	0.0	0.0	0.0	0.0	0.0	0.0	0.0	0.0	0.0	0.0	0.0	0.0	0.0	0.0	0.0	0.0	0.004019615724736715	0.0	0.0	0.0	0.0	0.0	0.0	0.0	0.0	0.0	0.0	0.0	0.0
CAISEGLKDTQYF	TRBV10-3*00	nan	TRBJ2-3*00	0	nan	nan	nan	1	0.007524265757066541	0.0	0.0	0.0	0.0	0.0	0.0	0.0	0.0	0.0	0.007524265757066541	0.0	0.0	0.0	0.0	0.0	0.0	0.0	0.0	0.0	0.0	0.0	0.0	0.0	0.0	0.0	0.0	0.0	0.0	0.0	0.0	0.0	0.0
CAISEGLPRTGQYF	TRBV10-3*00	TRBD1*00	TRBJ2-7*00	0	nan	nan	nan	1	0.005361067924730606	0.0	0.0	0.0	0.0	0.0	0.0	0.0	0.0	0.0	0.0	0.0	0.0	0.0	0.005361067924730606	0.0	0.0	0.0	0.0	0.0	0.0	0.0	0.0	0.0	0.0	0.0	0.0	0.0	0.0	0.0	0.0	0.0	0.0
CAISEGLQPAKNIQYF	TRBV10-3*00	TRBD2*00	TRBJ2-4*00	0	nan	nan	nan	1	0.008687342541916427	0.0	0.008687342541916427	0.0	0.0	0.0	0.0	0.0	0.0	0.0	0.0	0.0	0.0	0.0	0.0	0.0	0.0	0.0	0.0	0.0	0.0	0.0	0.0	0.0	0.0	0.0	0.0	0.0	0.0	0.0	0.0	0.0	0.0
CAISEGQGSYNEQFF	TRBV10-3*00	nan	TRBJ2-1*00	0	nan	nan	nan	1	0.005955394098204449	0.0	0.0	0.005955394098204449	0.0	0.0	0.0	0.0	0.0	0.0	0.0	0.0	0.0	0.0	0.0	0.0	0.0	0.0	0.0	0.0	0.0	0.0	0.0	0.0	0.0	0.0	0.0	0.0	0.0	0.0	0.0	0.0	0.0
CAISEGQGTEAFF	TRBV10-3*00	TRBD1*00	TRBJ1-1*00	0	nan	nan	nan	1	0.006217745445501459	0.0	0.0	0.0	0.0	0.0	0.0	0.0	0.0	0.0	0.0	0.0	0.0	0.0	0.0	0.0	0.0	0.0	0.0	0.0	0.0	0.0	0.0	0.0	0.0	0.0	0.0	0.006217745445501459	0.0	0.0	0.0	0.0	0.0
CAISEGQPYEQYF	TRBV10-3*00	TRBD1*00	TRBJ2-7*00	0	nan	nan	nan	1	0.0024191402375595707	0.0	0.0	0.0	0.0024191402375595707	0.0	0.0	0.0	0.0	0.0	0.0	0.0	0.0	0.0	0.0	0.0	0.0	0.0	0.0	0.0	0.0	0.0	0.0	0.0	0.0	0.0	0.0	0.0	0.0	0.0	0.0	0.0	0.0
CAISEGQTLTEAFF	TRBV10-3*00	nan	TRBJ1-1*00	0	nan	nan	nan	1	0.011617100371747211	0.0	0.0	0.0	0.0	0.0	0.0	0.0	0.0	0.0	0.0	0.0	0.0	0.0	0.0	0.0	0.011617100371747211	0.0	0.0	0.0	0.0	0.0	0.0	0.0	0.0	0.0	0.0	0.0	0.0	0.0	0.0	0.0	0.0
CAISEGQTTQYF	TRBV10-3*00	nan	TRBJ2-5*00	0	nan	nan	nan	1	0.005342451116572284	0.0	0.0	0.0	0.0	0.0	0.0	0.0	0.0	0.0	0.0	0.0	0.0	0.0	0.0	0.0	0.0	0.0	0.0	0.0	0.0	0.0	0.0	0.0	0.0	0.0	0.0	0.0	0.0	0.0	0.0	0.0	0.005342451116572284
CAISEGQVYGYTF	TRBV10-3*00	TRBD1*00	TRBJ1-2*00	0	nan	nan	nan	1	0.014565581530842621	0.0	0.0	0.0	0.0	0.0	0.0	0.0	0.0	0.0	0.0	0.0	0.0	0.0	0.0	0.0	0.0	0.0	0.0	0.0	0.0	0.0	0.014565581530842621	0.0	0.0	0.0	0.0	0.0	0.0	0.0	0.0	0.0	0.0
CAISEGRDQPQHF	TRBV10-3*00	TRBD2*00	TRBJ1-5*00	0	nan	nan	nan	1	0.0028388928317956003	0.0	0.0	0.0	0.0	0.0	0.0	0.0	0.0	0.0	0.0	0.0	0.0	0.0	0.0	0.0	0.0	0.0	0.0	0.0028388928317956003	0.0	0.0	0.0	0.0	0.0	0.0	0.0	0.0	0.0	0.0	0.0	0.0	0.0
CAISEGRGAEAFF	TRBV10-3*00	TRBD1*00	TRBJ1-1*00	0	nan	nan	nan	1	0.0025080885856888467	0.0	0.0	0.0	0.0	0.0	0.0	0.0	0.0	0.0	0.0025080885856888467	0.0	0.0	0.0	0.0	0.0	0.0	0.0	0.0	0.0	0.0	0.0	0.0	0.0	0.0	0.0	0.0	0.0	0.0	0.0	0.0	0.0	0.0
CAISEGSGGAGYTF	TRBV10-3*00	TRBD2*00,TRBD1*00	TRBJ1-2*00	0	nan	nan	nan	3	0.031162101317701654	0.0	0.0	0.0	0.0	0.0	0.0	0.0	0.0	0.0	0.0	0.0	0.0	0.0	0.0	0.0	0.0	0.0	0.006258409738085552	0.0	0.020098078623683572	0.0	0.0	0.0	0.0	0.0	0.0	0.0	0.0	0.0	0.004805612955932529	0.0	0.0
CAISEGSGGRLEQFF	TRBV10-3*00	TRBD2*00	TRBJ2-1*00	0	nan	nan	nan	5	0.04578134640841254	0.0	0.0	0.0	0.0	0.0	0.0	0.0	0.0	0.0	0.0	0.0	0.0	0.0	0.0	0.0	0.0	0.007269731262267672	0.012516819476171104	0.0	0.012058847174210147	0.0	0.0	0.009130335539831088	0.0	0.0	0.0	0.0	0.0	0.0	0.004805612955932529	0.0	0.0
CAISEGSGTGSTEAFF	TRBV10-3*00	TRBD1*00	TRBJ1-1*00	0	nan	nan	nan	1	0.00803923144947343	0.0	0.0	0.0	0.0	0.0	0.0	0.0	0.0	0.0	0.0	0.0	0.0	0.0	0.0	0.0	0.0	0.0	0.0	0.0	0.00803923144947343	0.0	0.0	0.0	0.0	0.0	0.0	0.0	0.0	0.0	0.0	0.0	0.0
CAISEGSGTGSTEALF	TRBV10-3*00	TRBD1*00	TRBJ1-1*00	0	nan	nan	nan	1	0.004019615724736715	0.0	0.0	0.0	0.0	0.0	0.0	0.0	0.0	0.0	0.0	0.0	0.0	0.0	0.0	0.0	0.0	0.0	0.0	0.0	0.004019615724736715	0.0	0.0	0.0	0.0	0.0	0.0	0.0	0.0	0.0	0.0	0.0	0.0
CAISEGSGTKNIQYF	TRBV10-3*00	TRBD2*00	TRBJ2-4*00	0	nan	nan	nan	3	0.03887571823170332	0.0	0.0	0.0	0.014514841425357432	0.0212621194080626	0.003098757398283288	0.0	0.0	0.0	0.0	0.0	0.0	0.0	0.0	0.0	0.0	0.0	0.0	0.0	0.0	0.0	0.0	0.0	0.0	0.0	0.0	0.0	0.0	0.0	0.0	0.0	0.0
CAISEGSVRGQYF	TRBV10-3*00	TRBD1*00	TRBJ2-7*00	0	nan	nan	nan	1	0.0024191402375595707	0.0	0.0	0.0	0.0024191402375595707	0.0	0.0	0.0	0.0	0.0	0.0	0.0	0.0	0.0	0.0	0.0	0.0	0.0	0.0	0.0	0.0	0.0	0.0	0.0	0.0	0.0	0.0	0.0	0.0	0.0	0.0	0.0	0.0
CAISEGTGEAFF	TRBV10-3*00	TRBD1*00	TRBJ1-1*00	0	nan	nan	nan	2	0.031022264771815536	0.0	0.0	0.0	0.0	0.0	0.0	0.0	0.0	0.0	0.0	0.0	0.0	0.0	0.0	0.0	0.0	0.0	0.0	0.0	0.020098078623683572	0.0	0.010924186148131964	0.0	0.0	0.0	0.0	0.0	0.0	0.0	0.0	0.0	0.0
CAISEGTGEAFS	TRBV10-3*00	TRBD1*00	TRBJ1-1*00	0	nan	nan	nan	1	0.004019615724736715	0.0	0.0	0.0	0.0	0.0	0.0	0.0	0.0	0.0	0.0	0.0	0.0	0.0	0.0	0.0	0.0	0.0	0.0	0.0	0.004019615724736715	0.0	0.0	0.0	0.0	0.0	0.0	0.0	0.0	0.0	0.0	0.0	0.0
CAISEGTPNNQPQHF	TRBV10-3*00	TRBD2*00	TRBJ1-5*00	0	nan	nan	nan	1	0.00961122591186506	0.0	0.0	0.0	0.0	0.0	0.0	0.0	0.0	0.0	0.0	0.0	0.0	0.0	0.0	0.0	0.0	0.0	0.0	0.0	0.0	0.0	0.0	0.0	0.0	0.0	0.0	0.0	0.0	0.0	0.00961122591186506	0.0	0.0
CAISEGYEQYF	TRBV10-3*00	nan	TRBJ2-7*00	0	nan	nan	nan	2	0.04084429713466335	0.0	0.0	0.0	0.0	0.0	0.0	0.0	0.0	0.0	0.0025080885856888467	0.0383362085489745	0.0	0.0	0.0	0.0	0.0	0.0	0.0	0.0	0.0	0.0	0.0	0.0	0.0	0.0	0.0	0.0	0.0	0.0	0.0	0.0	0.0
CAISEHRSDTEAFF	TRBV10-3*00	TRBD1*00	TRBJ1-1*00	0	nan	nan	nan	1	0.005808550185873606	0.0	0.0	0.0	0.0	0.0	0.0	0.0	0.0	0.0	0.0	0.0	0.0	0.0	0.0	0.0	0.005808550185873606	0.0	0.0	0.0	0.0	0.0	0.0	0.0	0.0	0.0	0.0	0.0	0.0	0.0	0.0	0.0	0.0
CAISEIGQGAEAFF	TRBV10-3*00	TRBD1*00	TRBJ1-1*00	0	nan	nan	nan	1	0.005361067924730606	0.0	0.0	0.0	0.0	0.0	0.0	0.0	0.0	0.0	0.0	0.0	0.0	0.0	0.005361067924730606	0.0	0.0	0.0	0.0	0.0	0.0	0.0	0.0	0.0	0.0	0.0	0.0	0.0	0.0	0.0	0.0	0.0	0.0
CAISEIGSDTEAFF	TRBV10-3*00	nan	TRBJ1-1*00	0	nan	nan	nan	1	0.0024191402375595707	0.0	0.0	0.0	0.0024191402375595707	0.0	0.0	0.0	0.0	0.0	0.0	0.0	0.0	0.0	0.0	0.0	0.0	0.0	0.0	0.0	0.0	0.0	0.0	0.0	0.0	0.0	0.0	0.0	0.0	0.0	0.0	0.0	0.0
CAISEIGTPHGYTF	TRBV10-3*00	TRBD1*00,TRBD2*00	TRBJ1-2*00	0	nan	nan	nan	1	0.004343671270958214	0.0	0.004343671270958214	0.0	0.0	0.0	0.0	0.0	0.0	0.0	0.0	0.0	0.0	0.0	0.0	0.0	0.0	0.0	0.0	0.0	0.0	0.0	0.0	0.0	0.0	0.0	0.0	0.0	0.0	0.0	0.0	0.0	0.0
CAISEIPEQPQHF	TRBV10-3*00	TRBD1*00,TRBD2*00	TRBJ1-5*00	0	nan	nan	nan	1	0.005955394098204449	0.0	0.0	0.005955394098204449	0.0	0.0	0.0	0.0	0.0	0.0	0.0	0.0	0.0	0.0	0.0	0.0	0.0	0.0	0.0	0.0	0.0	0.0	0.0	0.0	0.0	0.0	0.0	0.0	0.0	0.0	0.0	0.0	0.0
CAISEIPETEAFF	TRBV10-3*00	nan	TRBJ1-1*00	0	nan	nan	nan	1	0.006197514796566576	0.0	0.0	0.0	0.0	0.0	0.006197514796566576	0.0	0.0	0.0	0.0	0.0	0.0	0.0	0.0	0.0	0.0	0.0	0.0	0.0	0.0	0.0	0.0	0.0	0.0	0.0	0.0	0.0	0.0	0.0	0.0	0.0	0.0
CAISEISDTQYF	TRBV10-3*00	nan	TRBJ2-3*00	0	nan	nan	nan	4	0.022532609134756992	0.0023188943511733605	0.0	0.0	0.0	0.0	0.0	0.0	0.004512635379061373	0.0	0.005016177171377693	0.0	0.0	0.0	0.0	0.0	0.0	0.0	0.0	0.0	0.0	0.0	0.0	0.0	0.0	0.0	0.0	0.0	0.0	0.0	0.0	0.0	0.010684902233144567
CAISELAGVVEQYF	TRBV10-3*00	TRBD1*00	TRBJ2-7*00	0	nan	nan	nan	1	0.005342451116572284	0.0	0.0	0.0	0.0	0.0	0.0	0.0	0.0	0.0	0.0	0.0	0.0	0.0	0.0	0.0	0.0	0.0	0.0	0.0	0.0	0.0	0.0	0.0	0.0	0.0	0.0	0.0	0.0	0.0	0.0	0.0	0.005342451116572284
CAISELGGAGAFF	TRBV10-3*00	TRBD2*00,TRBD1*00	TRBJ1-1*00	0	nan	nan	nan	1	0.004343671270958214	0.0	0.004343671270958214	0.0	0.0	0.0	0.0	0.0	0.0	0.0	0.0	0.0	0.0	0.0	0.0	0.0	0.0	0.0	0.0	0.0	0.0	0.0	0.0	0.0	0.0	0.0	0.0	0.0	0.0	0.0	0.0	0.0	0.0
CAISELGVNQPQHF	TRBV10-3*00	TRBD1*00	TRBJ1-5*00	0	nan	nan	nan	1	0.00743383883437407	0.0	0.0	0.0	0.0	0.0	0.0	0.0	0.0	0.0	0.0	0.0	0.0	0.00743383883437407	0.0	0.0	0.0	0.0	0.0	0.0	0.0	0.0	0.0	0.0	0.0	0.0	0.0	0.0	0.0	0.0	0.0	0.0	0.0
CAISELLSAEAFF	TRBV10-3*00	nan	TRBJ1-1*00	0	nan	nan	nan	1	0.004252423881612519	0.0	0.0	0.0	0.0	0.004252423881612519	0.0	0.0	0.0	0.0	0.0	0.0	0.0	0.0	0.0	0.0	0.0	0.0	0.0	0.0	0.0	0.0	0.0	0.0	0.0	0.0	0.0	0.0	0.0	0.0	0.0	0.0	0.0
CAISELNGELFF	TRBV10-3*00	nan	TRBJ2-2*00	0	nan	nan	nan	1	0.006217745445501459	0.0	0.0	0.0	0.0	0.0	0.0	0.0	0.0	0.0	0.0	0.0	0.0	0.0	0.0	0.0	0.0	0.0	0.0	0.0	0.0	0.0	0.0	0.0	0.0	0.0	0.0	0.006217745445501459	0.0	0.0	0.0	0.0	0.0
CAISELSMGNTEAFF	TRBV10-3*00	nan	TRBJ1-1*00	0	nan	nan	nan	1	0.008229098090849242	0.0	0.0	0.0	0.0	0.0	0.0	0.0	0.0	0.008229098090849242	0.0	0.0	0.0	0.0	0.0	0.0	0.0	0.0	0.0	0.0	0.0	0.0	0.0	0.0	0.0	0.0	0.0	0.0	0.0	0.0	0.0	0.0	0.0
CAISEMGGGRNEQFF	TRBV10-3*00	TRBD1*00,TRBD2*00	TRBJ2-1*00	0	nan	nan	nan	1	0.008687342541916427	0.0	0.008687342541916427	0.0	0.0	0.0	0.0	0.0	0.0	0.0	0.0	0.0	0.0	0.0	0.0	0.0	0.0	0.0	0.0	0.0	0.0	0.0	0.0	0.0	0.0	0.0	0.0	0.0	0.0	0.0	0.0	0.0	0.0
CAISEMSGAGGYTF	TRBV10-3*00	TRBD1*00	TRBJ1-2*00	0	nan	nan	nan	1	0.011617100371747211	0.0	0.0	0.0	0.0	0.0	0.0	0.0	0.0	0.0	0.0	0.0	0.0	0.0	0.0	0.0	0.011617100371747211	0.0	0.0	0.0	0.0	0.0	0.0	0.0	0.0	0.0	0.0	0.0	0.0	0.0	0.0	0.0	0.0
CAISENLRGLRETQYF	TRBV10-3*00	TRBD1*00	TRBJ2-5*00	0	nan	nan	nan	1	0.004252423881612519	0.0	0.0	0.0	0.0	0.004252423881612519	0.0	0.0	0.0	0.0	0.0	0.0	0.0	0.0	0.0	0.0	0.0	0.0	0.0	0.0	0.0	0.0	0.0	0.0	0.0	0.0	0.0	0.0	0.0	0.0	0.0	0.0	0.0
CAISENPRQGLEQYF	TRBV10-3*00	TRBD1*00	TRBJ2-7*00	0	nan	nan	nan	2	0.009912195828518303	0.0	0.0	0.0	0.0	0.0	0.0	0.0	0.0	0.0	0.0	0.0	0.0	0.0	0.0	0.0	0.0	0.0	0.0	0.0028388928317956003	0.0	0.0	0.0	0.0	0.0	0.0	0.0	0.0	0.0	0.007073302996722703	0.0	0.0	0.0
CAISENTYGYTF	TRBV10-3*00	nan	TRBJ1-2*00	0	nan	nan	nan	1	0.005808550185873606	0.0	0.0	0.0	0.0	0.0	0.0	0.0	0.0	0.0	0.0	0.0	0.0	0.0	0.0	0.0	0.005808550185873606	0.0	0.0	0.0	0.0	0.0	0.0	0.0	0.0	0.0	0.0	0.0	0.0	0.0	0.0	0.0	0.0
CAISEPAAIGDTPNYGYTF	TRBV10-3*00	TRBD1*00	TRBJ1-2*00	0	nan	nan	nan	1	0.005808550185873606	0.0	0.0	0.0	0.0	0.0	0.0	0.0	0.0	0.0	0.0	0.0	0.0	0.0	0.0	0.0	0.005808550185873606	0.0	0.0	0.0	0.0	0.0	0.0	0.0	0.0	0.0	0.0	0.0	0.0	0.0	0.0	0.0	0.0
CAISEPARGGDEAFF	TRBV10-3*00	TRBD2*00,TRBD1*00	TRBJ1-1*00	0	nan	nan	nan	1	0.005342451116572284	0.0	0.0	0.0	0.0	0.0	0.0	0.0	0.0	0.0	0.0	0.0	0.0	0.0	0.0	0.0	0.0	0.0	0.0	0.0	0.0	0.0	0.0	0.0	0.0	0.0	0.0	0.0	0.0	0.0	0.0	0.0	0.005342451116572284
CAISEPEIGQTQYF	TRBV10-3*00	TRBD1*00	TRBJ2-3*00	0	nan	nan	nan	1	0.005808550185873606	0.0	0.0	0.0	0.0	0.0	0.0	0.0	0.0	0.0	0.0	0.0	0.0	0.0	0.0	0.0	0.005808550185873606	0.0	0.0	0.0	0.0	0.0	0.0	0.0	0.0	0.0	0.0	0.0	0.0	0.0	0.0	0.0	0.0
CAISEPGAGGTDTQYF	TRBV10-3*00	TRBD2*00	TRBJ2-3*00	0	nan	nan	nan	1	0.004343671270958214	0.0	0.004343671270958214	0.0	0.0	0.0	0.0	0.0	0.0	0.0	0.0	0.0	0.0	0.0	0.0	0.0	0.0	0.0	0.0	0.0	0.0	0.0	0.0	0.0	0.0	0.0	0.0	0.0	0.0	0.0	0.0	0.0	0.0
CAISEPGGANQPQHF	TRBV10-3*00	TRBD1*00,TRBD2*00	TRBJ1-5*00	0	nan	nan	nan	1	0.0025080885856888467	0.0	0.0	0.0	0.0	0.0	0.0	0.0	0.0	0.0	0.0025080885856888467	0.0	0.0	0.0	0.0	0.0	0.0	0.0	0.0	0.0	0.0	0.0	0.0	0.0	0.0	0.0	0.0	0.0	0.0	0.0	0.0	0.0	0.0
CAISEPGQGPGEQYF	TRBV10-3*00	TRBD1*00	TRBJ2-7*00	0	nan	nan	nan	1	0.008237006122841218	0.0	0.0	0.0	0.0	0.0	0.0	0.0	0.0	0.0	0.0	0.0	0.0	0.0	0.0	0.0	0.0	0.0	0.0	0.0	0.0	0.0	0.0	0.0	0.0	0.0	0.008237006122841218	0.0	0.0	0.0	0.0	0.0	0.0
CAISEPGSEETQYF	TRBV10-3*00	nan	TRBJ2-5*00	0	nan	nan	nan	4	0.03699518757398566	0.0069566830535200816	0.02171835635479107	0.0029776970491022245	0.0	0.0	0.0	0.0	0.0	0.0	0.0	0.0	0.0	0.0	0.0	0.0	0.0	0.0	0.0	0.0	0.0	0.0	0.0	0.0	0.0	0.0	0.0	0.0	0.0	0.0	0.0	0.0	0.005342451116572284
CAISEPGSGKLETQYF	TRBV10-3*00	TRBD1*00	TRBJ2-5*00	0	nan	nan	nan	1	0.004838280475119143	0.0	0.0	0.0	0.004838280475119143	0.0	0.0	0.0	0.0	0.0	0.0	0.0	0.0	0.0	0.0	0.0	0.0	0.0	0.0	0.0	0.0	0.0	0.0	0.0	0.0	0.0	0.0	0.0	0.0	0.0	0.0	0.0	0.0
CAISEPIGTDTQYF	TRBV10-3*00	nan	TRBJ2-3*00	0	nan	nan	nan	3	0.033064522108542146	0.009275577404693442	0.0	0.0	0.0024191402375595707	0.0	0.0	0.0	0.0	0.0	0.0	0.0	0.0	0.0	0.0	0.0	0.0	0.0	0.0	0.0	0.0	0.0	0.0	0.0	0.0	0.0	0.0	0.0	0.0	0.0	0.0	0.0	0.02136980446628913
CAISEPPGPGGGGNTQYF	TRBV10-3*00	TRBD2*00,TRBD1*00	TRBJ2-3*00	0	nan	nan	nan	1	0.0028035549076228664	0.0	0.0	0.0	0.0	0.0	0.0	0.0028035549076228664	0.0	0.0	0.0	0.0	0.0	0.0	0.0	0.0	0.0	0.0	0.0	0.0	0.0	0.0	0.0	0.0	0.0	0.0	0.0	0.0	0.0	0.0	0.0	0.0	0.0
CAISEPQLSYTDTQYF	TRBV10-3*00	nan	TRBJ2-3*00	1	nan,RLRAEAQVK,KLGGALQAK	nan,EBNA3A,IE1	nan,EBV,CMV	1	0.02904275092936803	0.0	0.0	0.0	0.0	0.0	0.0	0.0	0.0	0.0	0.0	0.0	0.0	0.0	0.0	0.0	0.02904275092936803	0.0	0.0	0.0	0.0	0.0	0.0	0.0	0.0	0.0	0.0	0.0	0.0	0.0	0.0	0.0	0.0
CAISEPRGTSYEQYF	TRBV10-3*00	TRBD1*00,TRBD2*00	TRBJ2-7*00	0	nan	nan	nan	1	0.0025080885856888467	0.0	0.0	0.0	0.0	0.0	0.0	0.0	0.0	0.0	0.0025080885856888467	0.0	0.0	0.0	0.0	0.0	0.0	0.0	0.0	0.0	0.0	0.0	0.0	0.0	0.0	0.0	0.0	0.0	0.0	0.0	0.0	0.0	0.0
CAISEPSGGLNTGELFF	TRBV10-3*00	TRBD2*00	TRBJ2-2*00	0	nan	nan	nan	1	0.005808550185873606	0.0	0.0	0.0	0.0	0.0	0.0	0.0	0.0	0.0	0.0	0.0	0.0	0.0	0.0	0.0	0.005808550185873606	0.0	0.0	0.0	0.0	0.0	0.0	0.0	0.0	0.0	0.0	0.0	0.0	0.0	0.0	0.0	0.0
CAISEPSGGTDTQYF	TRBV10-3*00	TRBD2*00	TRBJ2-3*00	0	nan	nan	nan	1	0.0028035549076228664	0.0	0.0	0.0	0.0	0.0	0.0	0.0028035549076228664	0.0	0.0	0.0	0.0	0.0	0.0	0.0	0.0	0.0	0.0	0.0	0.0	0.0	0.0	0.0	0.0	0.0	0.0	0.0	0.0	0.0	0.0	0.0	0.0	0.0
CAISEPSSGDYNEQFF	TRBV10-3*00	TRBD2*00	TRBJ2-1*00	0	nan	nan	nan	2	0.025943112740270745	0.0	0.0	0.0	0.0	0.0	0.0	0.0	0.0	0.0	0.01254044292844423	0.0	0.0	0.0	0.013402669811826516	0.0	0.0	0.0	0.0	0.0	0.0	0.0	0.0	0.0	0.0	0.0	0.0	0.0	0.0	0.0	0.0	0.0	0.0
CAISEPSYEQYF	TRBV10-3*00	nan	TRBJ2-7*00	0	nan	nan	nan	1	0.004565167769915544	0.0	0.0	0.0	0.0	0.0	0.0	0.0	0.0	0.0	0.0	0.0	0.0	0.0	0.0	0.0	0.0	0.0	0.0	0.0	0.0	0.0	0.0	0.004565167769915544	0.0	0.0	0.0	0.0	0.0	0.0	0.0	0.0	0.0
CAISEPTGDYYGYTF	TRBV10-3*00	TRBD1*00	TRBJ1-2*00	0	nan	nan	nan	1	0.005607109815245733	0.0	0.0	0.0	0.0	0.0	0.0	0.005607109815245733	0.0	0.0	0.0	0.0	0.0	0.0	0.0	0.0	0.0	0.0	0.0	0.0	0.0	0.0	0.0	0.0	0.0	0.0	0.0	0.0	0.0	0.0	0.0	0.0	0.0
CAISEPTRQREAFF	TRBV10-3*00	nan	TRBJ1-1*00	0	nan	nan	nan	1	0.009709680551509855	0.0	0.0	0.0	0.0	0.0	0.0	0.0	0.0	0.0	0.0	0.0	0.0	0.0	0.0	0.009709680551509855	0.0	0.0	0.0	0.0	0.0	0.0	0.0	0.0	0.0	0.0	0.0	0.0	0.0	0.0	0.0	0.0	0.0
CAISEQEGPYPHF	TRBV10-3*00	TRBD2*00	TRBJ1-6*00	0	nan	nan	nan	1	0.005808550185873606	0.0	0.0	0.0	0.0	0.0	0.0	0.0	0.0	0.0	0.0	0.0	0.0	0.0	0.0	0.0	0.005808550185873606	0.0	0.0	0.0	0.0	0.0	0.0	0.0	0.0	0.0	0.0	0.0	0.0	0.0	0.0	0.0	0.0
CAISEQEQKYEQYF	TRBV10-3*00	TRBD1*00	TRBJ2-7*00	0	nan	nan	nan	1	0.005808550185873606	0.0	0.0	0.0	0.0	0.0	0.0	0.0	0.0	0.0	0.0	0.0	0.0	0.0	0.0	0.0	0.005808550185873606	0.0	0.0	0.0	0.0	0.0	0.0	0.0	0.0	0.0	0.0	0.0	0.0	0.0	0.0	0.0	0.0
CAISEQGADTEAFF	TRBV10-3*00	TRBD1*00	TRBJ1-1*00	0	nan	nan	nan	1	0.009025270758122745	0.0	0.0	0.0	0.0	0.0	0.0	0.0	0.009025270758122745	0.0	0.0	0.0	0.0	0.0	0.0	0.0	0.0	0.0	0.0	0.0	0.0	0.0	0.0	0.0	0.0	0.0	0.0	0.0	0.0	0.0	0.0	0.0	0.0
CAISEQGTQYF	TRBV10-3*00	nan	TRBJ2-3*00	0	nan	nan	nan	3	0.024907532453136174	0.009275577404693442	0.0	0.005955394098204449	0.009676560950238283	0.0	0.0	0.0	0.0	0.0	0.0	0.0	0.0	0.0	0.0	0.0	0.0	0.0	0.0	0.0	0.0	0.0	0.0	0.0	0.0	0.0	0.0	0.0	0.0	0.0	0.0	0.0	0.0
CAISEQTRSTDTQYF	TRBV10-3*00	nan	TRBJ2-3*00	0	nan	nan	nan	1	0.005808550185873606	0.0	0.0	0.0	0.0	0.0	0.0	0.0	0.0	0.0	0.0	0.0	0.0	0.0	0.0	0.0	0.005808550185873606	0.0	0.0	0.0	0.0	0.0	0.0	0.0	0.0	0.0	0.0	0.0	0.0	0.0	0.0	0.0	0.0
CAISEQVLAGATYEQYF	TRBV10-3*00	TRBD2*00	TRBJ2-7*00	0	nan	nan	nan	4	0.07156006566599739	0.0	0.008687342541916427	0.0	0.0	0.0	0.0	0.0	0.0	0.0	0.0	0.0	0.0	0.0	0.0	0.0	0.0	0.0	0.0	0.0	0.004019615724736715	0.0	0.0	0.0	0.0	0.0	0.04942203673704731	0.0	0.0	0.00943107066229694	0.0	0.0	0.0
CAISERDQAPYNEQFF	TRBV10-3*00	TRBD1*00,TRBD2*00	TRBJ2-1*00	0	nan	nan	nan	1	0.004512635379061373	0.0	0.0	0.0	0.0	0.0	0.0	0.0	0.004512635379061373	0.0	0.0	0.0	0.0	0.0	0.0	0.0	0.0	0.0	0.0	0.0	0.0	0.0	0.0	0.0	0.0	0.0	0.0	0.0	0.0	0.0	0.0	0.0	0.0
CAISERDRTYQPQHF	TRBV10-3*00	TRBD1*00	TRBJ1-5*00	0	nan	nan	nan	4	0.021145325591369828	0.0	0.0	0.0	0.0	0.0	0.0	0.005607109815245733	0.0	0.002743032696949748	0.0	0.0	0.0074341151544437415	0.0	0.005361067924730606	0.0	0.0	0.0	0.0	0.0	0.0	0.0	0.0	0.0	0.0	0.0	0.0	0.0	0.0	0.0	0.0	0.0	0.0
CAISERDSNHPQHF	TRBV10-3*00	nan	TRBJ1-5*00	0	nan	nan	nan	1	0.005808550185873606	0.0	0.0	0.0	0.0	0.0	0.0	0.0	0.0	0.0	0.0	0.0	0.0	0.0	0.0	0.0	0.005808550185873606	0.0	0.0	0.0	0.0	0.0	0.0	0.0	0.0	0.0	0.0	0.0	0.0	0.0	0.0	0.0	0.0
CAISERDSNQPQHF	TRBV10-3*00	nan	TRBJ1-5*00	0	nan	nan	nan	1	0.011617100371747211	0.0	0.0	0.0	0.0	0.0	0.0	0.0	0.0	0.0	0.0	0.0	0.0	0.0	0.0	0.0	0.011617100371747211	0.0	0.0	0.0	0.0	0.0	0.0	0.0	0.0	0.0	0.0	0.0	0.0	0.0	0.0	0.0	0.0
CAISERDTGELFF	TRBV10-3*00	nan	TRBJ2-2*00	0	nan	nan	nan	1	0.005342451116572284	0.0	0.0	0.0	0.0	0.0	0.0	0.0	0.0	0.0	0.0	0.0	0.0	0.0	0.0	0.0	0.0	0.0	0.0	0.0	0.0	0.0	0.0	0.0	0.0	0.0	0.0	0.0	0.0	0.0	0.0	0.0	0.005342451116572284
CAISERESDGYTF	TRBV10-3*00	TRBD1*00,TRBD2*00	TRBJ1-2*00	0	nan	nan	nan	1	0.005808550185873606	0.0	0.0	0.0	0.0	0.0	0.0	0.0	0.0	0.0	0.0	0.0	0.0	0.0	0.0	0.0	0.005808550185873606	0.0	0.0	0.0	0.0	0.0	0.0	0.0	0.0	0.0	0.0	0.0	0.0	0.0	0.0	0.0	0.0
CAISERGADTDTQYF	TRBV10-3*00	TRBD2*00,TRBD1*00	TRBJ2-3*00	0	nan	nan	nan	1	0.012778736182991501	0.0	0.0	0.0	0.0	0.0	0.0	0.0	0.0	0.0	0.0	0.012778736182991501	0.0	0.0	0.0	0.0	0.0	0.0	0.0	0.0	0.0	0.0	0.0	0.0	0.0	0.0	0.0	0.0	0.0	0.0	0.0	0.0	0.0
CAISERGAPGETQYF	TRBV10-3*00	TRBD1*00,TRBD2*00	TRBJ2-5*00	0	nan	nan	nan	1	0.005808550185873606	0.0	0.0	0.0	0.0	0.0	0.0	0.0	0.0	0.0	0.0	0.0	0.0	0.0	0.0	0.0	0.005808550185873606	0.0	0.0	0.0	0.0	0.0	0.0	0.0	0.0	0.0	0.0	0.0	0.0	0.0	0.0	0.0	0.0
CAISERGGGDEQFF	TRBV10-3*00	TRBD2*00	TRBJ2-1*00	0	nan	nan	nan	1	0.005491337415227479	0.0	0.0	0.0	0.0	0.0	0.0	0.0	0.0	0.0	0.0	0.0	0.0	0.0	0.0	0.0	0.0	0.0	0.0	0.0	0.0	0.0	0.0	0.0	0.0	0.0	0.005491337415227479	0.0	0.0	0.0	0.0	0.0	0.0
CAISERGQGPYNEQFF	TRBV10-3*00	TRBD1*00,TRBD2*00	TRBJ2-1*00	0	nan	nan	nan	1	0.004252423881612519	0.0	0.0	0.0	0.0	0.004252423881612519	0.0	0.0	0.0	0.0	0.0	0.0	0.0	0.0	0.0	0.0	0.0	0.0	0.0	0.0	0.0	0.0	0.0	0.0	0.0	0.0	0.0	0.0	0.0	0.0	0.0	0.0	0.0
CAISERGRGGTDTQYF	TRBV10-3*00	TRBD1*00	TRBJ2-3*00	0	nan	nan	nan	1	0.010684902233144567	0.0	0.0	0.0	0.0	0.0	0.0	0.0	0.0	0.0	0.0	0.0	0.0	0.0	0.0	0.0	0.0	0.0	0.0	0.0	0.0	0.0	0.0	0.0	0.0	0.0	0.0	0.0	0.0	0.0	0.0	0.0	0.010684902233144567
CAISERGTSGGAEFF	TRBV10-3*00	TRBD2*00	TRBJ2-1*00	0	nan	nan	nan	1	0.01650437365901964	0.0	0.0	0.0	0.0	0.0	0.0	0.0	0.0	0.0	0.0	0.0	0.0	0.0	0.0	0.0	0.0	0.0	0.0	0.0	0.0	0.0	0.0	0.0	0.0	0.0	0.0	0.0	0.0	0.01650437365901964	0.0	0.0	0.0
CAISERGTSGGAEFI	TRBV10-3*00	TRBD2*00	TRBJ2-1*00	0	nan	nan	nan	1	0.002357767665574235	0.0	0.0	0.0	0.0	0.0	0.0	0.0	0.0	0.0	0.0	0.0	0.0	0.0	0.0	0.0	0.0	0.0	0.0	0.0	0.0	0.0	0.0	0.0	0.0	0.0	0.0	0.0	0.0	0.002357767665574235	0.0	0.0	0.0
CAISERIYNEQFF	TRBV10-3*00	nan	TRBJ2-1*00	0	nan	nan	nan	2	0.015958546897331467	0.0	0.0	0.0	0.0	0.0	0.0	0.0	0.0	0.0	0.0	0.0	0.0	0.0	0.0	0.0	0.0	0.0	0.0	0.0	0.012058847174210147	0.0	0.0	0.0	0.0	0.0038996997231213197	0.0	0.0	0.0	0.0	0.0	0.0	0.0
CAISERMGQAYGYTF	TRBV10-3*00	TRBD1*00	TRBJ1-2*00	0	nan	nan	nan	1	0.017009695526450076	0.0	0.0	0.0	0.0	0.017009695526450076	0.0	0.0	0.0	0.0	0.0	0.0	0.0	0.0	0.0	0.0	0.0	0.0	0.0	0.0	0.0	0.0	0.0	0.0	0.0	0.0	0.0	0.0	0.0	0.0	0.0	0.0	0.0
CAISERPGTAQETQYF	TRBV10-3*00	TRBD1*00,TRBD2*00	TRBJ2-5*00	0	nan	nan	nan	1	0.004637788702346721	0.004637788702346721	0.0	0.0	0.0	0.0	0.0	0.0	0.0	0.0	0.0	0.0	0.0	0.0	0.0	0.0	0.0	0.0	0.0	0.0	0.0	0.0	0.0	0.0	0.0	0.0	0.0	0.0	0.0	0.0	0.0	0.0	0.0
CAISERQEDTQYF	TRBV10-3*00	TRBD1*00	TRBJ2-3*00	0	nan	nan	nan	1	0.0024191402375595707	0.0	0.0	0.0	0.0024191402375595707	0.0	0.0	0.0	0.0	0.0	0.0	0.0	0.0	0.0	0.0	0.0	0.0	0.0	0.0	0.0	0.0	0.0	0.0	0.0	0.0	0.0	0.0	0.0	0.0	0.0	0.0	0.0	0.0
CAISERSANTGELFF	TRBV10-3*00	nan	TRBJ2-2*00	0	nan	nan	nan	1	0.005808550185873606	0.0	0.0	0.0	0.0	0.0	0.0	0.0	0.0	0.0	0.0	0.0	0.0	0.0	0.0	0.0	0.005808550185873606	0.0	0.0	0.0	0.0	0.0	0.0	0.0	0.0	0.0	0.0	0.0	0.0	0.0	0.0	0.0	0.0
CAISERSGFTDTQYF	TRBV10-3*00	TRBD2*00	TRBJ2-3*00	0	nan	nan	nan	1	0.002743032696949748	0.0	0.0	0.0	0.0	0.0	0.0	0.0	0.0	0.002743032696949748	0.0	0.0	0.0	0.0	0.0	0.0	0.0	0.0	0.0	0.0	0.0	0.0	0.0	0.0	0.0	0.0	0.0	0.0	0.0	0.0	0.0	0.0	0.0
CAISERSGLTDTQYF	TRBV10-3*00	TRBD2*00	TRBJ2-3*00	0	nan	nan	nan	11	0.33851250060976046	0.0	0.004343671270958214	0.0	0.016933981662916996	0.008504847763225038	0.0	0.050463988337211586	0.04963898916967509	0.04114549045424622	0.017556620099821924	0.11500862564692352	0.0037170575772218707	0.0	0.01876373773655712	0.0	0.0	0.0	0.0	0.0	0.0	0.0	0.0	0.0	0.0	0.0	0.0	0.012435490891002918	0.0	0.0	0.0	0.0	0.0
CAISERSGLTYTQYF	TRBV10-3*00	TRBD2*00	TRBJ2-3*00	0	nan	nan	nan	1	0.0025080885856888467	0.0	0.0	0.0	0.0	0.0	0.0	0.0	0.0	0.0	0.0025080885856888467	0.0	0.0	0.0	0.0	0.0	0.0	0.0	0.0	0.0	0.0	0.0	0.0	0.0	0.0	0.0	0.0	0.0	0.0	0.0	0.0	0.0	0.0
CAISERVTEAFF	TRBV10-3*00	nan	TRBJ1-1*00	0	nan	nan	nan	1	0.017425650557620815	0.0	0.0	0.0	0.0	0.0	0.0	0.0	0.0	0.0	0.0	0.0	0.0	0.0	0.0	0.0	0.017425650557620815	0.0	0.0	0.0	0.0	0.0	0.0	0.0	0.0	0.0	0.0	0.0	0.0	0.0	0.0	0.0	0.0
CAISERVTNTEAFF	TRBV10-3*00	nan	TRBJ1-1*00	0	nan	nan	nan	1	0.005808550185873606	0.0	0.0	0.0	0.0	0.0	0.0	0.0	0.0	0.0	0.0	0.0	0.0	0.0	0.0	0.0	0.005808550185873606	0.0	0.0	0.0	0.0	0.0	0.0	0.0	0.0	0.0	0.0	0.0	0.0	0.0	0.0	0.0	0.0
CAISESAGDYNEQFF	TRBV10-3*00	TRBD2*00	TRBJ2-1*00	0	nan	nan	nan	1	0.010684902233144567	0.0	0.0	0.0	0.0	0.0	0.0	0.0	0.0	0.0	0.0	0.0	0.0	0.0	0.0	0.0	0.0	0.0	0.0	0.0	0.0	0.0	0.0	0.0	0.0	0.0	0.0	0.0	0.0	0.0	0.0	0.0	0.010684902233144567
CAISESAGQPQHF	TRBV10-3*00	TRBD2*00	TRBJ1-5*00	0	nan	nan	nan	1	0.005361067924730606	0.0	0.0	0.0	0.0	0.0	0.0	0.0	0.0	0.0	0.0	0.0	0.0	0.0	0.005361067924730606	0.0	0.0	0.0	0.0	0.0	0.0	0.0	0.0	0.0	0.0	0.0	0.0	0.0	0.0	0.0	0.0	0.0	0.0
CAISESARTDTQYF	TRBV10-3*00	nan	TRBJ2-3*00	0	nan	nan	nan	2	0.011824855260747192	0.0	0.0	0.0	0.0	0.0	0.0	0.005607109815245733	0.0	0.0	0.0	0.0	0.0	0.0	0.0	0.0	0.0	0.0	0.0	0.0	0.0	0.0	0.0	0.0	0.0	0.0	0.0	0.006217745445501459	0.0	0.0	0.0	0.0	0.0
CAISESASEQYF	TRBV10-3*00	nan	TRBJ2-7*00	0	nan	nan	nan	1	0.004343671270958214	0.0	0.004343671270958214	0.0	0.0	0.0	0.0	0.0	0.0	0.0	0.0	0.0	0.0	0.0	0.0	0.0	0.0	0.0	0.0	0.0	0.0	0.0	0.0	0.0	0.0	0.0	0.0	0.0	0.0	0.0	0.0	0.0	0.0
CAISESATQSHRITDTQYF	TRBV10-3*00	nan	TRBJ2-3*00	0	nan	nan	nan	1	0.005342451116572284	0.0	0.0	0.0	0.0	0.0	0.0	0.0	0.0	0.0	0.0	0.0	0.0	0.0	0.0	0.0	0.0	0.0	0.0	0.0	0.0	0.0	0.0	0.0	0.0	0.0	0.0	0.0	0.0	0.0	0.0	0.0	0.005342451116572284
CAISESDIVEQYF	TRBV10-3*00	TRBD1*00	TRBJ2-7*00	0	nan	nan	nan	7	0.06040453412573439	0.0	0.0	0.0	0.0	0.0	0.0	0.0	0.0	0.0	0.0	0.0	0.0	0.0	0.0	0.0	0.0	0.007269731262267672	0.003129204869042776	0.0028388928317956003	0.0	0.0	0.0	0.0	0.019384853967433446	0.0	0.0	0.0	0.0	0.014146605993445405	0.004805612955932529	0.008829632245816961	0.0
CAISESDRVAQFF	TRBV10-3*00	TRBD1*00	TRBJ2-1*00	0	nan	nan	nan	9	0.14835967705578626	0.0	0.0	0.0	0.0	0.0	0.0	0.0	0.0	0.0	0.0	0.0	0.0	0.0	0.0	0.0	0.0	0.0	0.0	0.0028388928317956003	0.00803923144947343	0.04206688634929538	0.0036413953827106552	0.009130335539831088	0.0	0.0	0.04667636802943356	0.006217745445501459	0.0	0.01650437365901964	0.0	0.013244448368725445	0.0
CAISESDRVARFF	TRBV10-3*00	TRBD1*00	TRBJ2-1*00	0	nan	nan	nan	1	0.0027456687076137395	0.0	0.0	0.0	0.0	0.0	0.0	0.0	0.0	0.0	0.0	0.0	0.0	0.0	0.0	0.0	0.0	0.0	0.0	0.0	0.0	0.0	0.0	0.0	0.0	0.0	0.0027456687076137395	0.0	0.0	0.0	0.0	0.0	0.0
CAISESDSKFRDTQYF	TRBV10-3*00	TRBD1*00	TRBJ2-3*00	0	nan	nan	nan	1	0.0028035549076228664	0.0	0.0	0.0	0.0	0.0	0.0	0.0028035549076228664	0.0	0.0	0.0	0.0	0.0	0.0	0.0	0.0	0.0	0.0	0.0	0.0	0.0	0.0	0.0	0.0	0.0	0.0	0.0	0.0	0.0	0.0	0.0	0.0	0.0
CAISESDSLQETQYF	TRBV10-3*00	TRBD1*00	TRBJ2-5*00	0	nan	nan	nan	1	0.004252423881612519	0.0	0.0	0.0	0.0	0.004252423881612519	0.0	0.0	0.0	0.0	0.0	0.0	0.0	0.0	0.0	0.0	0.0	0.0	0.0	0.0	0.0	0.0	0.0	0.0	0.0	0.0	0.0	0.0	0.0	0.0	0.0	0.0	0.0
CAISESDWPGVSPLHF	TRBV10-3*00	TRBD1*00	TRBJ1-6*00	0	nan	nan	nan	1	0.007524265757066541	0.0	0.0	0.0	0.0	0.0	0.0	0.0	0.0	0.0	0.007524265757066541	0.0	0.0	0.0	0.0	0.0	0.0	0.0	0.0	0.0	0.0	0.0	0.0	0.0	0.0	0.0	0.0	0.0	0.0	0.0	0.0	0.0	0.0
CAISESEDILNQKLFF	TRBV10-3*00	nan	TRBJ1-4*00	0	nan	nan	nan	1	0.011617100371747211	0.0	0.0	0.0	0.0	0.0	0.0	0.0	0.0	0.0	0.0	0.0	0.0	0.0	0.0	0.0	0.011617100371747211	0.0	0.0	0.0	0.0	0.0	0.0	0.0	0.0	0.0	0.0	0.0	0.0	0.0	0.0	0.0	0.0
CAISESEEGSALGGYTF	TRBV10-3*00	TRBD2*00,TRBD1*00	TRBJ1-2*00	0	nan	nan	nan	1	0.005016177171377693	0.0	0.0	0.0	0.0	0.0	0.0	0.0	0.0	0.0	0.005016177171377693	0.0	0.0	0.0	0.0	0.0	0.0	0.0	0.0	0.0	0.0	0.0	0.0	0.0	0.0	0.0	0.0	0.0	0.0	0.0	0.0	0.0	0.0
CAISESEGAGTEAFF	TRBV10-3*00	TRBD1*00	TRBJ1-1*00	0	nan	nan	nan	1	0.004512635379061373	0.0	0.0	0.0	0.0	0.0	0.0	0.0	0.004512635379061373	0.0	0.0	0.0	0.0	0.0	0.0	0.0	0.0	0.0	0.0	0.0	0.0	0.0	0.0	0.0	0.0	0.0	0.0	0.0	0.0	0.0	0.0	0.0	0.0
CAISESEGANYGYTF	TRBV10-3*00	TRBD2*00	TRBJ1-2*00	0	nan	nan	nan	2	0.019719858281657517	0.0	0.0	0.0	0.0	0.0	0.0	0.0	0.0	0.0	0.0	0.0	0.0	0.0	0.0	0.0	0.0	0.0	0.0	0.0	0.01607846289894686	0.0	0.0036413953827106552	0.0	0.0	0.0	0.0	0.0	0.0	0.0	0.0	0.0	0.0
CAISESEGSGANVLTF	TRBV10-3*00	TRBD1*00,TRBD2*00	TRBJ2-6*00	0	nan	nan	nan	2	0.007597872972704676	0.0	0.0	0.0	0.0	0.0	0.0	0.0	0.0	0.002743032696949748	0.0	0.0	0.0	0.0	0.0	0.004854840275754928	0.0	0.0	0.0	0.0	0.0	0.0	0.0	0.0	0.0	0.0	0.0	0.0	0.0	0.0	0.0	0.0	0.0
CAISESFQGLAKNIQYF	TRBV10-3*00	nan	TRBJ2-4*00	0	nan	nan	nan	1	0.014564520827264782	0.0	0.0	0.0	0.0	0.0	0.0	0.0	0.0	0.0	0.0	0.0	0.0	0.0	0.0	0.014564520827264782	0.0	0.0	0.0	0.0	0.0	0.0	0.0	0.0	0.0	0.0	0.0	0.0	0.0	0.0	0.0	0.0	0.0
CAISESGDINNEQFF	TRBV10-3*00	TRBD1*00	TRBJ2-1*00	0	nan	nan	nan	1	0.018260671079662175	0.0	0.0	0.0	0.0	0.0	0.0	0.0	0.0	0.0	0.0	0.0	0.0	0.0	0.0	0.0	0.0	0.0	0.0	0.0	0.0	0.0	0.0	0.018260671079662175	0.0	0.0	0.0	0.0	0.0	0.0	0.0	0.0	0.0
CAISESGGGAETQYF	TRBV10-3*00	TRBD2*00,TRBD1*00	TRBJ2-5*00	0	nan	nan	nan	2	0.01587407574680486	0.0	0.0	0.0	0.009676560950238283	0.0	0.006197514796566576	0.0	0.0	0.0	0.0	0.0	0.0	0.0	0.0	0.0	0.0	0.0	0.0	0.0	0.0	0.0	0.0	0.0	0.0	0.0	0.0	0.0	0.0	0.0	0.0	0.0	0.0
CAISESGGPEAFF	TRBV10-3*00	nan	TRBJ1-1*00	0	nan	nan	nan	5	0.03680592462929492	0.0	0.0	0.0	0.004838280475119143	0.008504847763225038	0.0	0.008410664722868598	0.0	0.0	0.0	0.0	0.0	0.0	0.0	0.009709680551509855	0.0	0.0	0.0	0.0	0.0	0.0	0.0	0.0	0.0	0.0	0.0	0.0	0.0	0.0	0.0	0.0	0.005342451116572284
CAISESGGRTEAFF	TRBV10-3*00	TRBD1*00	TRBJ1-1*00	0	nan	nan	nan	1	0.0023188943511733605	0.0023188943511733605	0.0	0.0	0.0	0.0	0.0	0.0	0.0	0.0	0.0	0.0	0.0	0.0	0.0	0.0	0.0	0.0	0.0	0.0	0.0	0.0	0.0	0.0	0.0	0.0	0.0	0.0	0.0	0.0	0.0	0.0	0.0
CAISESGGSYNEQFF	TRBV10-3*00	TRBD1*00	TRBJ2-1*00	0	nan	nan	nan	1	0.010032354342755387	0.0	0.0	0.0	0.0	0.0	0.0	0.0	0.0	0.0	0.010032354342755387	0.0	0.0	0.0	0.0	0.0	0.0	0.0	0.0	0.0	0.0	0.0	0.0	0.0	0.0	0.0	0.0	0.0	0.0	0.0	0.0	0.0	0.0
CAISESGGTQYF	TRBV10-3*00	nan	TRBJ2-5*00	0	nan	nan	nan	1	0.005342451116572284	0.0	0.0	0.0	0.0	0.0	0.0	0.0	0.0	0.0	0.0	0.0	0.0	0.0	0.0	0.0	0.0	0.0	0.0	0.0	0.0	0.0	0.0	0.0	0.0	0.0	0.0	0.0	0.0	0.0	0.0	0.0	0.005342451116572284
CAISESGGWGNEQFF	TRBV10-3*00	TRBD1*00	TRBJ2-1*00	0	nan	nan	nan	1	0.0072827907654213105	0.0	0.0	0.0	0.0	0.0	0.0	0.0	0.0	0.0	0.0	0.0	0.0	0.0	0.0	0.0	0.0	0.0	0.0	0.0	0.0	0.0	0.0072827907654213105	0.0	0.0	0.0	0.0	0.0	0.0	0.0	0.0	0.0	0.0
CAISESGITEAFF	TRBV10-3*00	nan	TRBJ1-1*00	0	nan	nan	nan	2	0.021614122046052255	0.0	0.0	0.0	0.0	0.0	0.0	0.0	0.0	0.0	0.0	0.0	0.0	0.0	0.0	0.0	0.0	0.0	0.018775229214256655	0.0028388928317956003	0.0	0.0	0.0	0.0	0.0	0.0	0.0	0.0	0.0	0.0	0.0	0.0	0.0
CAISESGIVTDTQYF	TRBV10-3*00	nan	TRBJ2-3*00	0	nan	nan	nan	1	0.005808550185873606	0.0	0.0	0.0	0.0	0.0	0.0	0.0	0.0	0.0	0.0	0.0	0.0	0.0	0.0	0.0	0.005808550185873606	0.0	0.0	0.0	0.0	0.0	0.0	0.0	0.0	0.0	0.0	0.0	0.0	0.0	0.0	0.0	0.0
CAISESGLGTAEAFF	TRBV10-3*00	TRBD1*00	TRBJ1-1*00	0	nan	nan	nan	1	0.011617100371747211	0.0	0.0	0.0	0.0	0.0	0.0	0.0	0.0	0.0	0.0	0.0	0.0	0.0	0.0	0.0	0.011617100371747211	0.0	0.0	0.0	0.0	0.0	0.0	0.0	0.0	0.0	0.0	0.0	0.0	0.0	0.0	0.0	0.0
CAISESGNGQLPSYEQYF	TRBV10-3*00	TRBD1*00	TRBJ2-7*00	0	nan	nan	nan	6	0.08788117470024835	0.0	0.0	0.0	0.029029682850714864	0.025514543289675118	0.003098757398283288	0.011214219630491466	0.013537906137184115	0.005486065393899496	0.0	0.0	0.0	0.0	0.0	0.0	0.0	0.0	0.0	0.0	0.0	0.0	0.0	0.0	0.0	0.0	0.0	0.0	0.0	0.0	0.0	0.0	0.0
CAISESGPSYEQYF	TRBV10-3*00	TRBD1*00,TRBD2*00	TRBJ2-7*00	0	nan	nan	nan	1	0.005808550185873606	0.0	0.0	0.0	0.0	0.0	0.0	0.0	0.0	0.0	0.0	0.0	0.0	0.0	0.0	0.0	0.005808550185873606	0.0	0.0	0.0	0.0	0.0	0.0	0.0	0.0	0.0	0.0	0.0	0.0	0.0	0.0	0.0	0.0
CAISESGQGDTEAFF	TRBV10-3*00	TRBD1*00	TRBJ1-1*00	0	nan	nan	nan	1	0.0025080885856888467	0.0	0.0	0.0	0.0	0.0	0.0	0.0	0.0	0.0	0.0025080885856888467	0.0	0.0	0.0	0.0	0.0	0.0	0.0	0.0	0.0	0.0	0.0	0.0	0.0	0.0	0.0	0.0	0.0	0.0	0.0	0.0	0.0	0.0
CAISESGQGELGYGYTF	TRBV10-3*00	TRBD1*00	TRBJ1-2*00	0	nan	nan	nan	1	0.005808550185873606	0.0	0.0	0.0	0.0	0.0	0.0	0.0	0.0	0.0	0.0	0.0	0.0	0.0	0.0	0.0	0.005808550185873606	0.0	0.0	0.0	0.0	0.0	0.0	0.0	0.0	0.0	0.0	0.0	0.0	0.0	0.0	0.0	0.0
CAISESGQGNTEAFF	TRBV10-3*00	TRBD1*00	TRBJ1-1*00	0	nan	nan	nan	1	0.0025080885856888467	0.0	0.0	0.0	0.0	0.0	0.0	0.0	0.0	0.0	0.0025080885856888467	0.0	0.0	0.0	0.0	0.0	0.0	0.0	0.0	0.0	0.0	0.0	0.0	0.0	0.0	0.0	0.0	0.0	0.0	0.0	0.0	0.0	0.0
CAISESGREAEAFF	TRBV10-3*00	TRBD2*00	TRBJ1-1*00	0	nan	nan	nan	1	0.005342451116572284	0.0	0.0	0.0	0.0	0.0	0.0	0.0	0.0	0.0	0.0	0.0	0.0	0.0	0.0	0.0	0.0	0.0	0.0	0.0	0.0	0.0	0.0	0.0	0.0	0.0	0.0	0.0	0.0	0.0	0.0	0.0	0.005342451116572284
CAISESGRGARDNEQFF	TRBV10-3*00	nan	TRBJ2-1*00	0	nan	nan	nan	1	0.005808550185873606	0.0	0.0	0.0	0.0	0.0	0.0	0.0	0.0	0.0	0.0	0.0	0.0	0.0	0.0	0.0	0.005808550185873606	0.0	0.0	0.0	0.0	0.0	0.0	0.0	0.0	0.0	0.0	0.0	0.0	0.0	0.0	0.0	0.0
CAISESGRGDYGYTF	TRBV10-3*00	TRBD1*00	TRBJ1-2*00	0	nan	nan	nan	1	0.013402669811826516	0.0	0.0	0.0	0.0	0.0	0.0	0.0	0.0	0.0	0.0	0.0	0.0	0.0	0.013402669811826516	0.0	0.0	0.0	0.0	0.0	0.0	0.0	0.0	0.0	0.0	0.0	0.0	0.0	0.0	0.0	0.0	0.0	0.0
CAISESGRGLTEAFF	TRBV10-3*00	TRBD1*00	TRBJ1-1*00	0	nan	nan	nan	1	0.03345227475468332	0.0	0.0	0.0	0.0	0.0	0.0	0.0	0.0	0.0	0.0	0.0	0.0	0.03345227475468332	0.0	0.0	0.0	0.0	0.0	0.0	0.0	0.0	0.0	0.0	0.0	0.0	0.0	0.0	0.0	0.0	0.0	0.0	0.0
CAISESGSGTDTQYF	TRBV10-3*00	nan	TRBJ2-3*00	0	nan	nan	nan	2	0.007934817824975305	0.0	0.0	0.0	0.0	0.0	0.0	0.0	0.0	0.0	0.0	0.0	0.0	0.0	0.0	0.0	0.0	0.0	0.003129204869042776	0.0	0.0	0.0	0.0	0.0	0.0	0.0	0.0	0.0	0.0	0.0	0.004805612955932529	0.0	0.0
CAISESGSRRVDYGYTF	TRBV10-3*00	TRBD1*00	TRBJ1-2*00	0	nan	nan	nan	1	0.00471553533114847	0.0	0.0	0.0	0.0	0.0	0.0	0.0	0.0	0.0	0.0	0.0	0.0	0.0	0.0	0.0	0.0	0.0	0.0	0.0	0.0	0.0	0.0	0.0	0.0	0.0	0.0	0.0	0.0	0.00471553533114847	0.0	0.0	0.0
CAISESGTDTQYL	TRBV10-3*00	nan	TRBJ2-3*00	0	nan	nan	nan	1	0.004854840275754928	0.0	0.0	0.0	0.0	0.0	0.0	0.0	0.0	0.0	0.0	0.0	0.0	0.0	0.0	0.004854840275754928	0.0	0.0	0.0	0.0	0.0	0.0	0.0	0.0	0.0	0.0	0.0	0.0	0.0	0.0	0.0	0.0	0.0
CAISESGTGPSHSTDTQYF	TRBV10-3*00	TRBD1*00,TRBD2*00	TRBJ2-3*00	0	nan	nan	nan	1	0.006217745445501459	0.0	0.0	0.0	0.0	0.0	0.0	0.0	0.0	0.0	0.0	0.0	0.0	0.0	0.0	0.0	0.0	0.0	0.0	0.0	0.0	0.0	0.0	0.0	0.0	0.0	0.0	0.006217745445501459	0.0	0.0	0.0	0.0	0.0
CAISESGTNNEQFF	TRBV10-3*00	TRBD1*00,TRBD2*00	TRBJ2-1*00	0	nan	nan	nan	1	0.005808550185873606	0.0	0.0	0.0	0.0	0.0	0.0	0.0	0.0	0.0	0.0	0.0	0.0	0.0	0.0	0.0	0.005808550185873606	0.0	0.0	0.0	0.0	0.0	0.0	0.0	0.0	0.0	0.0	0.0	0.0	0.0	0.0	0.0	0.0
CAISESGTRINYGYTF	TRBV10-3*00	TRBD1*00	TRBJ1-2*00	0	nan	nan	nan	2	0.026100399883181743	0.0	0.0	0.0	0.004838280475119143	0.0212621194080626	0.0	0.0	0.0	0.0	0.0	0.0	0.0	0.0	0.0	0.0	0.0	0.0	0.0	0.0	0.0	0.0	0.0	0.0	0.0	0.0	0.0	0.0	0.0	0.0	0.0	0.0	0.0
CAISESGVGAEAFF	TRBV10-3*00	nan	TRBJ1-1*00	0	nan	nan	nan	1	0.011617100371747211	0.0	0.0	0.0	0.0	0.0	0.0	0.0	0.0	0.0	0.0	0.0	0.0	0.0	0.0	0.0	0.011617100371747211	0.0	0.0	0.0	0.0	0.0	0.0	0.0	0.0	0.0	0.0	0.0	0.0	0.0	0.0	0.0	0.0
CAISESGVGYTF	TRBV10-3*00	nan	TRBJ1-2*00	0	nan	nan	nan	1	0.004252423881612519	0.0	0.0	0.0	0.0	0.004252423881612519	0.0	0.0	0.0	0.0	0.0	0.0	0.0	0.0	0.0	0.0	0.0	0.0	0.0	0.0	0.0	0.0	0.0	0.0	0.0	0.0	0.0	0.0	0.0	0.0	0.0	0.0	0.0
CAISESGVLTEAFF	TRBV10-3*00	nan	TRBJ1-1*00	0	nan	nan	nan	2	0.018047190984252337	0.0	0.013031013812874642	0.0	0.0	0.0	0.0	0.0	0.0	0.0	0.005016177171377693	0.0	0.0	0.0	0.0	0.0	0.0	0.0	0.0	0.0	0.0	0.0	0.0	0.0	0.0	0.0	0.0	0.0	0.0	0.0	0.0	0.0	0.0
CAISESHRAGITEAFF	TRBV10-3*00	TRBD1*00	TRBJ1-1*00	0	nan	nan	nan	1	0.023234200743494422	0.0	0.0	0.0	0.0	0.0	0.0	0.0	0.0	0.0	0.0	0.0	0.0	0.0	0.0	0.0	0.023234200743494422	0.0	0.0	0.0	0.0	0.0	0.0	0.0	0.0	0.0	0.0	0.0	0.0	0.0	0.0	0.0	0.0
CAISESHVSNQPQHF	TRBV10-3*00	nan	TRBJ1-5*00	0	nan	nan	nan	2	0.007934817824975305	0.0	0.0	0.0	0.0	0.0	0.0	0.0	0.0	0.0	0.0	0.0	0.0	0.0	0.0	0.0	0.0	0.0	0.003129204869042776	0.0	0.0	0.0	0.0	0.0	0.0	0.0	0.0	0.0	0.0	0.0	0.004805612955932529	0.0	0.0
CAISESIGPRGKGYTF	TRBV10-3*00	TRBD1*00	TRBJ1-2*00	0	nan	nan	nan	2	0.023063790188448258	0.018551154809386884	0.0	0.0	0.0	0.0	0.0	0.0	0.004512635379061373	0.0	0.0	0.0	0.0	0.0	0.0	0.0	0.0	0.0	0.0	0.0	0.0	0.0	0.0	0.0	0.0	0.0	0.0	0.0	0.0	0.0	0.0	0.0	0.0
CAISESIPRVATNEKLFF	TRBV10-3*00	TRBD1*00	TRBJ1-4*00	0	nan	nan	nan	1	0.0036413953827106552	0.0	0.0	0.0	0.0	0.0	0.0	0.0	0.0	0.0	0.0	0.0	0.0	0.0	0.0	0.0	0.0	0.0	0.0	0.0	0.0	0.0	0.0036413953827106552	0.0	0.0	0.0	0.0	0.0	0.0	0.0	0.0	0.0	0.0
CAISESISQPQHF	TRBV10-3*00	nan	TRBJ1-5*00	0	nan	nan	nan	1	0.005808550185873606	0.0	0.0	0.0	0.0	0.0	0.0	0.0	0.0	0.0	0.0	0.0	0.0	0.0	0.0	0.0	0.005808550185873606	0.0	0.0	0.0	0.0	0.0	0.0	0.0	0.0	0.0	0.0	0.0	0.0	0.0	0.0	0.0	0.0
CAISESIWPGRKGYNEQFF	TRBV10-3*00	TRBD1*00,TRBD2*00	TRBJ2-1*00	0	nan	nan	nan	1	0.005808550185873606	0.0	0.0	0.0	0.0	0.0	0.0	0.0	0.0	0.0	0.0	0.0	0.0	0.0	0.0	0.0	0.005808550185873606	0.0	0.0	0.0	0.0	0.0	0.0	0.0	0.0	0.0	0.0	0.0	0.0	0.0	0.0	0.0	0.0
CAISESKGQANTGELFF	TRBV10-3*00	TRBD1*00	TRBJ2-2*00	0	nan	nan	nan	1	0.010684902233144567	0.0	0.0	0.0	0.0	0.0	0.0	0.0	0.0	0.0	0.0	0.0	0.0	0.0	0.0	0.0	0.0	0.0	0.0	0.0	0.0	0.0	0.0	0.0	0.0	0.0	0.0	0.0	0.0	0.0	0.0	0.0	0.010684902233144567
CAISESKTSGLYNEQFF	TRBV10-3*00	TRBD2*00	TRBJ2-1*00	0	nan	nan	nan	1	0.013244448368725445	0.0	0.0	0.0	0.0	0.0	0.0	0.0	0.0	0.0	0.0	0.0	0.0	0.0	0.0	0.0	0.0	0.0	0.0	0.0	0.0	0.0	0.0	0.0	0.0	0.0	0.0	0.0	0.0	0.0	0.0	0.013244448368725445	0.0
CAISESLAGANYNEQFF	TRBV10-3*00	TRBD2*00	TRBJ2-1*00	0	nan	nan	nan	1	0.005808550185873606	0.0	0.0	0.0	0.0	0.0	0.0	0.0	0.0	0.0	0.0	0.0	0.0	0.0	0.0	0.0	0.005808550185873606	0.0	0.0	0.0	0.0	0.0	0.0	0.0	0.0	0.0	0.0	0.0	0.0	0.0	0.0	0.0	0.0
CAISESLAGDGEQFF	TRBV10-3*00	TRBD2*00	TRBJ2-1*00	0	nan	nan	nan	1	0.005342451116572284	0.0	0.0	0.0	0.0	0.0	0.0	0.0	0.0	0.0	0.0	0.0	0.0	0.0	0.0	0.0	0.0	0.0	0.0	0.0	0.0	0.0	0.0	0.0	0.0	0.0	0.0	0.0	0.0	0.0	0.0	0.0	0.005342451116572284
CAISESLGTEVYEQYF	TRBV10-3*00	TRBD1*00	TRBJ2-7*00	0	nan	nan	nan	1	0.002743032696949748	0.0	0.0	0.0	0.0	0.0	0.0	0.0	0.0	0.002743032696949748	0.0	0.0	0.0	0.0	0.0	0.0	0.0	0.0	0.0	0.0	0.0	0.0	0.0	0.0	0.0	0.0	0.0	0.0	0.0	0.0	0.0	0.0	0.0
CAISESLRPYEQYF	TRBV10-3*00	nan	TRBJ2-7*00	0	nan	nan	nan	1	0.011617100371747211	0.0	0.0	0.0	0.0	0.0	0.0	0.0	0.0	0.0	0.0	0.0	0.0	0.0	0.0	0.0	0.011617100371747211	0.0	0.0	0.0	0.0	0.0	0.0	0.0	0.0	0.0	0.0	0.0	0.0	0.0	0.0	0.0	0.0
CAISESLRTDQETQYF	TRBV10-3*00	TRBD1*00	TRBJ2-5*00	0	nan	nan	nan	1	0.003098757398283288	0.0	0.0	0.0	0.0	0.0	0.003098757398283288	0.0	0.0	0.0	0.0	0.0	0.0	0.0	0.0	0.0	0.0	0.0	0.0	0.0	0.0	0.0	0.0	0.0	0.0	0.0	0.0	0.0	0.0	0.0	0.0	0.0	0.0
CAISESMGGSGNEQFF	TRBV10-3*00	TRBD1*00,TRBD2*00	TRBJ2-1*00	0	nan	nan	nan	1	0.0024191402375595707	0.0	0.0	0.0	0.0024191402375595707	0.0	0.0	0.0	0.0	0.0	0.0	0.0	0.0	0.0	0.0	0.0	0.0	0.0	0.0	0.0	0.0	0.0	0.0	0.0	0.0	0.0	0.0	0.0	0.0	0.0	0.0	0.0	0.0
CAISESMWPNTGELFF	TRBV10-3*00	nan	TRBJ2-2*00	0	nan	nan	nan	1	0.005808550185873606	0.0	0.0	0.0	0.0	0.0	0.0	0.0	0.0	0.0	0.0	0.0	0.0	0.0	0.0	0.0	0.005808550185873606	0.0	0.0	0.0	0.0	0.0	0.0	0.0	0.0	0.0	0.0	0.0	0.0	0.0	0.0	0.0	0.0
CAISESNPGSGNTIYF	TRBV10-3*00	TRBD1*00,TRBD2*00	TRBJ1-3*00	0	nan	nan	nan	1	0.0023188943511733605	0.0023188943511733605	0.0	0.0	0.0	0.0	0.0	0.0	0.0	0.0	0.0	0.0	0.0	0.0	0.0	0.0	0.0	0.0	0.0	0.0	0.0	0.0	0.0	0.0	0.0	0.0	0.0	0.0	0.0	0.0	0.0	0.0	0.0
CAISESNRGDEQYF	TRBV10-3*00	TRBD1*00	TRBJ2-7*00	0	nan	nan	nan	1	0.005808550185873606	0.0	0.0	0.0	0.0	0.0	0.0	0.0	0.0	0.0	0.0	0.0	0.0	0.0	0.0	0.0	0.005808550185873606	0.0	0.0	0.0	0.0	0.0	0.0	0.0	0.0	0.0	0.0	0.0	0.0	0.0	0.0	0.0	0.0
CAISESNVGNSNQPQHF	TRBV10-3*00	nan	TRBJ1-5*00	0	nan	nan	nan	1	0.004565167769915544	0.0	0.0	0.0	0.0	0.0	0.0	0.0	0.0	0.0	0.0	0.0	0.0	0.0	0.0	0.0	0.0	0.0	0.0	0.0	0.0	0.0	0.0	0.004565167769915544	0.0	0.0	0.0	0.0	0.0	0.0	0.0	0.0	0.0
CAISESPAGRNYGYTF	TRBV10-3*00	TRBD2*00	TRBJ1-2*00	0	nan	nan	nan	1	0.005342451116572284	0.0	0.0	0.0	0.0	0.0	0.0	0.0	0.0	0.0	0.0	0.0	0.0	0.0	0.0	0.0	0.0	0.0	0.0	0.0	0.0	0.0	0.0	0.0	0.0	0.0	0.0	0.0	0.0	0.0	0.0	0.0	0.005342451116572284
CAISESPGGETQYF	TRBV10-3*00	TRBD1*00	TRBJ2-5*00	0	nan	nan	nan	1	0.005808550185873606	0.0	0.0	0.0	0.0	0.0	0.0	0.0	0.0	0.0	0.0	0.0	0.0	0.0	0.0	0.0	0.005808550185873606	0.0	0.0	0.0	0.0	0.0	0.0	0.0	0.0	0.0	0.0	0.0	0.0	0.0	0.0	0.0	0.0
CAISESPGRSYEQYF	TRBV10-3*00	TRBD1*00,TRBD2*00	TRBJ2-7*00	0	nan	nan	nan	1	0.005808550185873606	0.0	0.0	0.0	0.0	0.0	0.0	0.0	0.0	0.0	0.0	0.0	0.0	0.0	0.0	0.0	0.005808550185873606	0.0	0.0	0.0	0.0	0.0	0.0	0.0	0.0	0.0	0.0	0.0	0.0	0.0	0.0	0.0	0.0
CAISESPGYGYTF	TRBV10-3*00	TRBD1*00,TRBD2*00	TRBJ1-2*00	0	nan	nan	nan	1	0.005808550185873606	0.0	0.0	0.0	0.0	0.0	0.0	0.0	0.0	0.0	0.0	0.0	0.0	0.0	0.0	0.0	0.005808550185873606	0.0	0.0	0.0	0.0	0.0	0.0	0.0	0.0	0.0	0.0	0.0	0.0	0.0	0.0	0.0	0.0
CAISESPRGSTDTQYF	TRBV10-3*00	TRBD1*00,TRBD2*00	TRBJ2-3*00	0	nan	nan	nan	2	0.015547842600370503	0.0	0.0	0.0	0.0	0.0	0.0	0.0	0.0	0.0	0.0	0.0	0.0	0.0	0.0	0.0	0.0	0.0	0.0	0.0	0.0	0.0	0.0	0.004565167769915544	0.0	0.0	0.010982674830454958	0.0	0.0	0.0	0.0	0.0	0.0
CAISESQDLNTEAFF	TRBV10-3*00	TRBD2*00	TRBJ1-1*00	0	nan	nan	nan	2	0.055626522977596154	0.0	0.0	0.0	0.0	0.0	0.0	0.0	0.0	0.0	0.0	0.0	0.0	0.0	0.0	0.0	0.005808550185873606	0.0	0.0	0.0	0.0	0.0	0.0	0.0	0.0	0.0	0.0	0.0	0.04981797279172255	0.0	0.0	0.0	0.0
CAISESQGVKLFF	TRBV10-3*00	TRBD1*00	TRBJ1-4*00	0	nan	nan	nan	1	0.004019615724736715	0.0	0.0	0.0	0.0	0.0	0.0	0.0	0.0	0.0	0.0	0.0	0.0	0.0	0.0	0.0	0.0	0.0	0.0	0.0	0.004019615724736715	0.0	0.0	0.0	0.0	0.0	0.0	0.0	0.0	0.0	0.0	0.0	0.0
CAISESQVEQFF	TRBV10-3*00	TRBD1*00	TRBJ2-1*00	0	nan	nan	nan	4	0.01816330827391441	0.0023188943511733605	0.0	0.0029776970491022245	0.0	0.0	0.0	0.0	0.0	0.0	0.007524265757066541	0.0	0.0	0.0	0.0	0.0	0.0	0.0	0.0	0.0	0.0	0.0	0.0	0.0	0.0	0.0	0.0	0.0	0.0	0.0	0.0	0.0	0.005342451116572284
CAISESQVIRPYGYTF	TRBV10-3*00	nan	TRBJ1-2*00	0	nan	nan	nan	1	0.005342451116572284	0.0	0.0	0.0	0.0	0.0	0.0	0.0	0.0	0.0	0.0	0.0	0.0	0.0	0.0	0.0	0.0	0.0	0.0	0.0	0.0	0.0	0.0	0.0	0.0	0.0	0.0	0.0	0.0	0.0	0.0	0.0	0.005342451116572284
CAISESRASGDNNEQFF	TRBV10-3*00	TRBD2*00	TRBJ2-1*00	1	nan,KLGGALQAK	nan,IE1	nan,CMV	1	0.011617100371747211	0.0	0.0	0.0	0.0	0.0	0.0	0.0	0.0	0.0	0.0	0.0	0.0	0.0	0.0	0.0	0.011617100371747211	0.0	0.0	0.0	0.0	0.0	0.0	0.0	0.0	0.0	0.0	0.0	0.0	0.0	0.0	0.0	0.0
CAISESREETQYF	TRBV10-3*00	TRBD1*00	TRBJ2-5*00	0	nan	nan	nan	1	0.02196534966090992	0.0	0.0	0.0	0.0	0.0	0.0	0.0	0.0	0.0	0.0	0.0	0.0	0.0	0.0	0.0	0.0	0.0	0.0	0.0	0.0	0.0	0.0	0.0	0.0	0.0	0.02196534966090992	0.0	0.0	0.0	0.0	0.0	0.0
CAISESRGGQSQEAQYF	TRBV10-3*00	TRBD1*00,TRBD2*00	TRBJ2-5*00	0	nan	nan	nan	2	0.015582291090614368	0.0	0.0	0.0	0.0	0.0	0.0	0.0028035549076228664	0.0	0.0	0.0	0.012778736182991501	0.0	0.0	0.0	0.0	0.0	0.0	0.0	0.0	0.0	0.0	0.0	0.0	0.0	0.0	0.0	0.0	0.0	0.0	0.0	0.0	0.0
CAISESRGGQSQETQYF	TRBV10-3*00	TRBD1*00,TRBD2*00,TRBD2*00,TRBD1*00	TRBJ2-5*00	0	nan	nan	nan	14	0.49874041374564404	0.07884240793989425	0.034749370167665716	0.04168775868743114	0.007257420712678714	0.008504847763225038	0.003098757398283288	0.04766043342958872	0.03610108303249097	0.04937458854509546	0.007524265757066541	0.14695546610440224	0.0	0.0	0.021444271698922424	0.004854840275754928	0.0	0.0	0.0	0.0	0.0	0.0	0.0	0.0	0.0	0.0	0.0	0.0	0.0	0.0	0.0	0.0	0.010684902233144567
CAISESRGNEQFF	TRBV10-3*00	TRBD1*00,TRBD2*00	TRBJ2-1*00	0	nan	nan	nan	1	0.0023188943511733605	0.0023188943511733605	0.0	0.0	0.0	0.0	0.0	0.0	0.0	0.0	0.0	0.0	0.0	0.0	0.0	0.0	0.0	0.0	0.0	0.0	0.0	0.0	0.0	0.0	0.0	0.0	0.0	0.0	0.0	0.0	0.0	0.0	0.0
CAISESRGSGDYNEQFF	TRBV10-3*00	TRBD2*00,TRBD1*00	TRBJ2-1*00	0	nan	nan	nan	1	0.005808550185873606	0.0	0.0	0.0	0.0	0.0	0.0	0.0	0.0	0.0	0.0	0.0	0.0	0.0	0.0	0.0	0.005808550185873606	0.0	0.0	0.0	0.0	0.0	0.0	0.0	0.0	0.0	0.0	0.0	0.0	0.0	0.0	0.0	0.0
CAISESRIDTQYF	TRBV10-3*00	nan	TRBJ2-3*00	0	nan	nan	nan	1	0.005808550185873606	0.0	0.0	0.0	0.0	0.0	0.0	0.0	0.0	0.0	0.0	0.0	0.0	0.0	0.0	0.0	0.005808550185873606	0.0	0.0	0.0	0.0	0.0	0.0	0.0	0.0	0.0	0.0	0.0	0.0	0.0	0.0	0.0	0.0
CAISESRQGAHQPQHF	TRBV10-3*00	TRBD1*00	TRBJ1-5*00	0	nan	nan	nan	2	0.01583863089571607	0.0	0.0	0.0	0.0	0.0	0.0	0.0	0.0	0.0	0.0	0.0	0.0	0.0	0.0	0.0	0.0	0.0	0.0	0.0	0.00803923144947343	0.0	0.0	0.0	0.0	0.0077993994462426395	0.0	0.0	0.0	0.0	0.0	0.0	0.0
CAISESRQGASGNTIYF	TRBV10-3*00	TRBD1*00	TRBJ1-3*00	0	nan	nan	nan	1	0.0036413953827106552	0.0	0.0	0.0	0.0	0.0	0.0	0.0	0.0	0.0	0.0	0.0	0.0	0.0	0.0	0.0	0.0	0.0	0.0	0.0	0.0	0.0	0.0036413953827106552	0.0	0.0	0.0	0.0	0.0	0.0	0.0	0.0	0.0	0.0
CAISESRSNIGNEQFF	TRBV10-3*00	nan	TRBJ2-1*00	0	nan	nan	nan	11	0.21748835765257174	0.0069566830535200816	0.008687342541916427	0.011910788196408896	0.014514841425357432	0.012757271644837557	0.003098757398283288	0.01962488435336006	0.0	0.002743032696949748	0.042637505956710384	0.07028304900645325	0.0	0.0	0.0	0.02427420137877464	0.0	0.0	0.0	0.0	0.0	0.0	0.0	0.0	0.0	0.0	0.0	0.0	0.0	0.0	0.0	0.0	0.0
CAISESRSNMGNEQFF	TRBV10-3*00	TRBD1*00	TRBJ2-1*00	0	nan	nan	nan	1	0.0063893680914957505	0.0	0.0	0.0	0.0	0.0	0.0	0.0	0.0	0.0	0.0	0.0063893680914957505	0.0	0.0	0.0	0.0	0.0	0.0	0.0	0.0	0.0	0.0	0.0	0.0	0.0	0.0	0.0	0.0	0.0	0.0	0.0	0.0	0.0
CAISESRSRIHYEQYF	TRBV10-3*00	TRBD1*00,TRBD2*00	TRBJ2-7*00	0	nan	nan	nan	5	0.22754093388379554	0.10898803450514796	0.026062027625749284	0.07742012327665783	0.0	0.0	0.0	0.0	0.0	0.0	0.0	0.0	0.0	0.0	0.005361067924730606	0.009709680551509855	0.0	0.0	0.0	0.0	0.0	0.0	0.0	0.0	0.0	0.0	0.0	0.0	0.0	0.0	0.0	0.0	0.0
CAISESRSRTDYGYTF	TRBV10-3*00	TRBD1*00	TRBJ1-2*00	0	nan	nan	nan	2	0.01026729845401629	0.0	0.0	0.0	0.0	0.0	0.0	0.0	0.0	0.002743032696949748	0.007524265757066541	0.0	0.0	0.0	0.0	0.0	0.0	0.0	0.0	0.0	0.0	0.0	0.0	0.0	0.0	0.0	0.0	0.0	0.0	0.0	0.0	0.0	0.0
CAISESRTSSGADTQYF	TRBV10-3*00	TRBD2*00	TRBJ2-3*00	0	nan	nan	nan	1	0.03843936190659235	0.0	0.0	0.0	0.0	0.0	0.0	0.0	0.0	0.0	0.0	0.0	0.0	0.0	0.0	0.0	0.0	0.0	0.0	0.0	0.0	0.0	0.0	0.0	0.0	0.0	0.03843936190659235	0.0	0.0	0.0	0.0	0.0	0.0
CAISESRTSSGADTQYL	TRBV10-3*00	TRBD2*00	TRBJ2-3*00	0	nan	nan	nan	1	0.0027456687076137395	0.0	0.0	0.0	0.0	0.0	0.0	0.0	0.0	0.0	0.0	0.0	0.0	0.0	0.0	0.0	0.0	0.0	0.0	0.0	0.0	0.0	0.0	0.0	0.0	0.0	0.0027456687076137395	0.0	0.0	0.0	0.0	0.0	0.0
CAISESRVTDTQYF	TRBV10-3*00	TRBD2*00	TRBJ2-3*00	0	nan	nan	nan	1	0.005342451116572284	0.0	0.0	0.0	0.0	0.0	0.0	0.0	0.0	0.0	0.0	0.0	0.0	0.0	0.0	0.0	0.0	0.0	0.0	0.0	0.0	0.0	0.0	0.0	0.0	0.0	0.0	0.0	0.0	0.0	0.0	0.0	0.005342451116572284
CAISESSAGGFVGYTF	TRBV10-3*00	TRBD1*00	TRBJ1-2*00	0	nan	nan	nan	2	0.019373288973337833	0.0	0.0	0.0	0.0	0.0	0.0	0.0	0.0	0.0	0.0	0.0	0.0	0.0	0.0	0.0	0.0	0.0	0.0	0.0056777856635912005	0.0	0.0	0.0	0.013695503309746632	0.0	0.0	0.0	0.0	0.0	0.0	0.0	0.0	0.0
CAISESSATSNNEQFF	TRBV10-3*00	nan	TRBJ2-1*00	0	nan	nan	nan	1	0.015048531514133082	0.0	0.0	0.0	0.0	0.0	0.0	0.0	0.0	0.0	0.015048531514133082	0.0	0.0	0.0	0.0	0.0	0.0	0.0	0.0	0.0	0.0	0.0	0.0	0.0	0.0	0.0	0.0	0.0	0.0	0.0	0.0	0.0	0.0
CAISESSDTNQPQHF	TRBV10-3*00	TRBD1*00	TRBJ1-5*00	0	nan	nan	nan	2	0.11233631513264966	0.0	0.0	0.0	0.0	0.0	0.0	0.0	0.0	0.0	0.0	0.10861925755542778	0.0037170575772218707	0.0	0.0	0.0	0.0	0.0	0.0	0.0	0.0	0.0	0.0	0.0	0.0	0.0	0.0	0.0	0.0	0.0	0.0	0.0	0.0
CAISESSEAQGPGTEAFF	TRBV10-3*00	TRBD1*00	TRBJ1-1*00	0	nan	nan	nan	7	0.17216906983340888	0.0	0.017374685083832855	0.0	0.033867963325834	0.025514543289675118	0.04648136097424933	0.0	0.009025270758122745	0.0	0.0025080885856888467	0.0	0.0	0.0	0.0	0.0	0.0	0.0	0.0	0.0	0.0	0.0	0.0	0.0	0.0	0.0	0.0	0.0	0.0	0.0	0.0	0.0	0.037397157816005985
CAISESSEAQGPGTEAFL	TRBV10-3*00	TRBD1*00	TRBJ1-1*00	0	nan	nan	nan	1	0.003098757398283288	0.0	0.0	0.0	0.0	0.0	0.003098757398283288	0.0	0.0	0.0	0.0	0.0	0.0	0.0	0.0	0.0	0.0	0.0	0.0	0.0	0.0	0.0	0.0	0.0	0.0	0.0	0.0	0.0	0.0	0.0	0.0	0.0	0.0
CAISESSEAQGQGTEAFF	TRBV10-3*00	TRBD1*00	TRBJ1-1*00	0	nan	nan	nan	1	0.004854840275754928	0.0	0.0	0.0	0.0	0.0	0.0	0.0	0.0	0.0	0.0	0.0	0.0	0.0	0.0	0.004854840275754928	0.0	0.0	0.0	0.0	0.0	0.0	0.0	0.0	0.0	0.0	0.0	0.0	0.0	0.0	0.0	0.0	0.0
CAISESSEGAQETQYF	TRBV10-3*00	TRBD1*00,TRBD2*00	TRBJ2-5*00	0	nan	nan	nan	1	0.01602735334971685	0.0	0.0	0.0	0.0	0.0	0.0	0.0	0.0	0.0	0.0	0.0	0.0	0.0	0.0	0.0	0.0	0.0	0.0	0.0	0.0	0.0	0.0	0.0	0.0	0.0	0.0	0.0	0.0	0.0	0.0	0.0	0.01602735334971685
CAISESSEKLFF	TRBV10-3*00	nan	TRBJ1-4*00	0	nan	nan	nan	2	0.03577696083342003	0.0	0.0	0.0	0.014514841425357432	0.0212621194080626	0.0	0.0	0.0	0.0	0.0	0.0	0.0	0.0	0.0	0.0	0.0	0.0	0.0	0.0	0.0	0.0	0.0	0.0	0.0	0.0	0.0	0.0	0.0	0.0	0.0	0.0	0.0
CAISESSGGFPDTQYF	TRBV10-3*00	TRBD2*00	TRBJ2-3*00	0	nan	nan	nan	1	0.013244448368725445	0.0	0.0	0.0	0.0	0.0	0.0	0.0	0.0	0.0	0.0	0.0	0.0	0.0	0.0	0.0	0.0	0.0	0.0	0.0	0.0	0.0	0.0	0.0	0.0	0.0	0.0	0.0	0.0	0.0	0.0	0.013244448368725445	0.0
CAISESSGGYNEQFF	TRBV10-3*00	TRBD2*00	TRBJ2-1*00	0	nan	nan	nan	1	0.004343671270958214	0.0	0.004343671270958214	0.0	0.0	0.0	0.0	0.0	0.0	0.0	0.0	0.0	0.0	0.0	0.0	0.0	0.0	0.0	0.0	0.0	0.0	0.0	0.0	0.0	0.0	0.0	0.0	0.0	0.0	0.0	0.0	0.0	0.0
CAISESSISRSEDTQYF	TRBV10-3*00	nan	TRBJ2-3*00	0	nan	nan	nan	1	0.011617100371747211	0.0	0.0	0.0	0.0	0.0	0.0	0.0	0.0	0.0	0.0	0.0	0.0	0.0	0.0	0.0	0.011617100371747211	0.0	0.0	0.0	0.0	0.0	0.0	0.0	0.0	0.0	0.0	0.0	0.0	0.0	0.0	0.0	0.0
CAISESSKAQGPGTEAFF	TRBV10-3*00	TRBD1*00	TRBJ1-1*00	0	nan	nan	nan	1	0.0024191402375595707	0.0	0.0	0.0	0.0024191402375595707	0.0	0.0	0.0	0.0	0.0	0.0	0.0	0.0	0.0	0.0	0.0	0.0	0.0	0.0	0.0	0.0	0.0	0.0	0.0	0.0	0.0	0.0	0.0	0.0	0.0	0.0	0.0	0.0
CAISESSQPQHF	TRBV10-3*00	nan	TRBJ1-5*00	0	nan	nan	nan	1	0.005808550185873606	0.0	0.0	0.0	0.0	0.0	0.0	0.0	0.0	0.0	0.0	0.0	0.0	0.0	0.0	0.0	0.005808550185873606	0.0	0.0	0.0	0.0	0.0	0.0	0.0	0.0	0.0	0.0	0.0	0.0	0.0	0.0	0.0	0.0
CAISESSQSGYGYTF	TRBV10-3*00	nan	TRBJ1-2*00	0	nan	nan	nan	1	0.00471553533114847	0.0	0.0	0.0	0.0	0.0	0.0	0.0	0.0	0.0	0.0	0.0	0.0	0.0	0.0	0.0	0.0	0.0	0.0	0.0	0.0	0.0	0.0	0.0	0.0	0.0	0.0	0.0	0.0	0.00471553533114847	0.0	0.0	0.0
CAISESSRANYGYTF	TRBV10-3*00	nan	TRBJ1-2*00	0	nan	nan	nan	3	0.08755219459751838	0.0	0.0	0.0	0.0	0.0	0.0	0.02242843926098293	0.05415162454873646	0.010972130787798993	0.0	0.0	0.0	0.0	0.0	0.0	0.0	0.0	0.0	0.0	0.0	0.0	0.0	0.0	0.0	0.0	0.0	0.0	0.0	0.0	0.0	0.0	0.0
CAISESSSYEQYF	TRBV10-3*00	nan	TRBJ2-7*00	0	nan	nan	nan	1	0.008410664722868598	0.0	0.0	0.0	0.0	0.0	0.0	0.008410664722868598	0.0	0.0	0.0	0.0	0.0	0.0	0.0	0.0	0.0	0.0	0.0	0.0	0.0	0.0	0.0	0.0	0.0	0.0	0.0	0.0	0.0	0.0	0.0	0.0	0.0
CAISESTAGEGYTF	TRBV10-3*00	nan	TRBJ1-2*00	0	nan	nan	nan	2	0.009346950314544234	0.0	0.0	0.0	0.0	0.0	0.0	0.0	0.0	0.0	0.0	0.0	0.0	0.0	0.0	0.0	0.0	0.0	0.003129204869042776	0.0	0.0	0.0	0.0	0.0	0.0	0.0	0.0	0.006217745445501459	0.0	0.0	0.0	0.0	0.0
CAISESTASDGYTF	TRBV10-3*00	nan	TRBJ1-2*00	0	nan	nan	nan	2	0.02372852523839166	0.0	0.004343671270958214	0.0	0.0	0.0	0.0	0.0	0.0	0.0	0.0	0.0	0.0	0.0	0.0	0.0	0.0	0.0	0.0	0.0	0.0	0.0	0.0	0.0	0.019384853967433446	0.0	0.0	0.0	0.0	0.0	0.0	0.0	0.0
CAISESTGEGYGYTF	TRBV10-3*00	TRBD1*00	TRBJ1-2*00	0	nan	nan	nan	5	0.04680294980728874	0.0	0.0	0.0	0.0024191402375595707	0.017009695526450076	0.0	0.005607109815245733	0.013537906137184115	0.008229098090849242	0.0	0.0	0.0	0.0	0.0	0.0	0.0	0.0	0.0	0.0	0.0	0.0	0.0	0.0	0.0	0.0	0.0	0.0	0.0	0.0	0.0	0.0	0.0
CAISESTGGRETQYF	TRBV10-3*00	TRBD1*00	TRBJ2-5*00	0	nan	nan	nan	2	0.007351181279895807	0.0	0.0	0.0	0.0	0.004252423881612519	0.003098757398283288	0.0	0.0	0.0	0.0	0.0	0.0	0.0	0.0	0.0	0.0	0.0	0.0	0.0	0.0	0.0	0.0	0.0	0.0	0.0	0.0	0.0	0.0	0.0	0.0	0.0	0.0
CAISESTGGSTEAFF	TRBV10-3*00	TRBD1*00	TRBJ1-1*00	0	nan	nan	nan	1	0.0024191402375595707	0.0	0.0	0.0	0.0024191402375595707	0.0	0.0	0.0	0.0	0.0	0.0	0.0	0.0	0.0	0.0	0.0	0.0	0.0	0.0	0.0	0.0	0.0	0.0	0.0	0.0	0.0	0.0	0.0	0.0	0.0	0.0	0.0	0.0
CAISESTGGYTEAFF	TRBV10-3*00	TRBD1*00	TRBJ1-1*00	0	nan	nan	nan	1	0.005342451116572284	0.0	0.0	0.0	0.0	0.0	0.0	0.0	0.0	0.0	0.0	0.0	0.0	0.0	0.0	0.0	0.0	0.0	0.0	0.0	0.0	0.0	0.0	0.0	0.0	0.0	0.0	0.0	0.0	0.0	0.0	0.0	0.005342451116572284
CAISESTGPTLEQYF	TRBV10-3*00	TRBD2*00,TRBD1*00	TRBJ2-7*00	0	nan	nan	nan	1	0.031956174389408815	0.0	0.0	0.0	0.0	0.0	0.0	0.0	0.0	0.0	0.0	0.0	0.0	0.0	0.0	0.0	0.0	0.0	0.0	0.0	0.0	0.0	0.0	0.031956174389408815	0.0	0.0	0.0	0.0	0.0	0.0	0.0	0.0	0.0
CAISESTGPTLKQYF	TRBV10-3*00	TRBD2*00	TRBJ2-7*00	0	nan	nan	nan	1	0.004565167769915544	0.0	0.0	0.0	0.0	0.0	0.0	0.0	0.0	0.0	0.0	0.0	0.0	0.0	0.0	0.0	0.0	0.0	0.0	0.0	0.0	0.0	0.0	0.004565167769915544	0.0	0.0	0.0	0.0	0.0	0.0	0.0	0.0	0.0
CAISESTLGNEQFF	TRBV10-3*00	nan	TRBJ2-1*00	0	nan	nan	nan	2	0.009937954675044018	0.0	0.0	0.0	0.007257420712678714	0.0	0.0	0.0	0.0	0.0	0.0	0.0	0.0	0.0	0.002680533962365303	0.0	0.0	0.0	0.0	0.0	0.0	0.0	0.0	0.0	0.0	0.0	0.0	0.0	0.0	0.0	0.0	0.0	0.0
CAISESTPGSGYGYTF	TRBV10-3*00	TRBD2*00,TRBD1*00	TRBJ1-2*00	0	nan	nan	nan	1	0.007524265757066541	0.0	0.0	0.0	0.0	0.0	0.0	0.0	0.0	0.0	0.007524265757066541	0.0	0.0	0.0	0.0	0.0	0.0	0.0	0.0	0.0	0.0	0.0	0.0	0.0	0.0	0.0	0.0	0.0	0.0	0.0	0.0	0.0	0.0
CAISESTQGDTQYF	TRBV10-3*00	TRBD1*00	TRBJ2-3*00	0	nan	nan	nan	1	0.005808550185873606	0.0	0.0	0.0	0.0	0.0	0.0	0.0	0.0	0.0	0.0	0.0	0.0	0.0	0.0	0.0	0.005808550185873606	0.0	0.0	0.0	0.0	0.0	0.0	0.0	0.0	0.0	0.0	0.0	0.0	0.0	0.0	0.0	0.0
CAISESTSGATYEQYF	TRBV10-3*00	TRBD2*00	TRBJ2-7*00	0	nan	nan	nan	1	0.0024191402375595707	0.0	0.0	0.0	0.0024191402375595707	0.0	0.0	0.0	0.0	0.0	0.0	0.0	0.0	0.0	0.0	0.0	0.0	0.0	0.0	0.0	0.0	0.0	0.0	0.0	0.0	0.0	0.0	0.0	0.0	0.0	0.0	0.0	0.0
CAISESTSGLSYEQYF	TRBV10-3*00	TRBD2*00	TRBJ2-7*00	0	nan	nan	nan	1	0.005342451116572284	0.0	0.0	0.0	0.0	0.0	0.0	0.0	0.0	0.0	0.0	0.0	0.0	0.0	0.0	0.0	0.0	0.0	0.0	0.0	0.0	0.0	0.0	0.0	0.0	0.0	0.0	0.0	0.0	0.0	0.0	0.0	0.005342451116572284
CAISESTSLDTQYF	TRBV10-3*00	TRBD2*00	TRBJ2-3*00	0	nan	nan	nan	1	0.011594471755866803	0.011594471755866803	0.0	0.0	0.0	0.0	0.0	0.0	0.0	0.0	0.0	0.0	0.0	0.0	0.0	0.0	0.0	0.0	0.0	0.0	0.0	0.0	0.0	0.0	0.0	0.0	0.0	0.0	0.0	0.0	0.0	0.0	0.0
CAISESTSSDTQYF	TRBV10-3*00	nan	TRBJ2-3*00	0	nan	nan	nan	1	0.023234200743494422	0.0	0.0	0.0	0.0	0.0	0.0	0.0	0.0	0.0	0.0	0.0	0.0	0.0	0.0	0.0	0.023234200743494422	0.0	0.0	0.0	0.0	0.0	0.0	0.0	0.0	0.0	0.0	0.0	0.0	0.0	0.0	0.0	0.0
CAISESTVRGGYTF	TRBV10-3*00	TRBD1*00,TRBD2*00	TRBJ1-2*00	0	nan	nan	nan	1	0.011617100371747211	0.0	0.0	0.0	0.0	0.0	0.0	0.0	0.0	0.0	0.0	0.0	0.0	0.0	0.0	0.0	0.011617100371747211	0.0	0.0	0.0	0.0	0.0	0.0	0.0	0.0	0.0	0.0	0.0	0.0	0.0	0.0	0.0	0.0
CAISESVFPTGKAYEQYF	TRBV10-3*00	TRBD1*00	TRBJ2-7*00	0	nan	nan	nan	1	0.002357767665574235	0.0	0.0	0.0	0.0	0.0	0.0	0.0	0.0	0.0	0.0	0.0	0.0	0.0	0.0	0.0	0.0	0.0	0.0	0.0	0.0	0.0	0.0	0.0	0.0	0.0	0.0	0.0	0.0	0.002357767665574235	0.0	0.0	0.0
CAISESVFPTGKTYEQYF	TRBV10-3*00	TRBD1*00	TRBJ2-7*00	0	nan	nan	nan	3	0.04266659479951979	0.0	0.0	0.0	0.0	0.0	0.0	0.0	0.0	0.0	0.0	0.0	0.0	0.0	0.0	0.0	0.0	0.0	0.009387614607128328	0.0	0.0	0.0	0.0	0.0	0.0	0.0	0.0	0.0	0.0	0.018862141324593875	0.014416838867797587	0.0	0.0
CAISESVVLYGYTF	TRBV10-3*00	TRBD2*00	TRBJ1-2*00	0	nan	nan	nan	1	0.0025080885856888467	0.0	0.0	0.0	0.0	0.0	0.0	0.0	0.0	0.0	0.0025080885856888467	0.0	0.0	0.0	0.0	0.0	0.0	0.0	0.0	0.0	0.0	0.0	0.0	0.0	0.0	0.0	0.0	0.0	0.0	0.0	0.0	0.0	0.0
CAISESWGGQSQETQYF	TRBV10-3*00	TRBD1*00	TRBJ2-5*00	0	nan	nan	nan	1	0.0028035549076228664	0.0	0.0	0.0	0.0	0.0	0.0	0.0028035549076228664	0.0	0.0	0.0	0.0	0.0	0.0	0.0	0.0	0.0	0.0	0.0	0.0	0.0	0.0	0.0	0.0	0.0	0.0	0.0	0.0	0.0	0.0	0.0	0.0	0.0
CAISESYATNEKLFF	TRBV10-3*00	nan	TRBJ1-4*00	0	nan	nan	nan	1	0.023234200743494422	0.0	0.0	0.0	0.0	0.0	0.0	0.0	0.0	0.0	0.0	0.0	0.0	0.0	0.0	0.0	0.023234200743494422	0.0	0.0	0.0	0.0	0.0	0.0	0.0	0.0	0.0	0.0	0.0	0.0	0.0	0.0	0.0	0.0
CAISESYLETQYF	TRBV10-3*00	nan	TRBJ2-5*00	0	nan	nan	nan	1	0.002357767665574235	0.0	0.0	0.0	0.0	0.0	0.0	0.0	0.0	0.0	0.0	0.0	0.0	0.0	0.0	0.0	0.0	0.0	0.0	0.0	0.0	0.0	0.0	0.0	0.0	0.0	0.0	0.0	0.0	0.002357767665574235	0.0	0.0	0.0
CAISESYPETEAFF	TRBV10-3*00	TRBD1*00,TRBD2*00	TRBJ1-1*00	0	nan	nan	nan	1	0.005808550185873606	0.0	0.0	0.0	0.0	0.0	0.0	0.0	0.0	0.0	0.0	0.0	0.0	0.0	0.0	0.0	0.005808550185873606	0.0	0.0	0.0	0.0	0.0	0.0	0.0	0.0	0.0	0.0	0.0	0.0	0.0	0.0	0.0	0.0
CAISETEVTEAFF	TRBV10-3*00	TRBD2*00	TRBJ1-1*00	0	nan	nan	nan	1	0.004565167769915544	0.0	0.0	0.0	0.0	0.0	0.0	0.0	0.0	0.0	0.0	0.0	0.0	0.0	0.0	0.0	0.0	0.0	0.0	0.0	0.0	0.0	0.0	0.004565167769915544	0.0	0.0	0.0	0.0	0.0	0.0	0.0	0.0	0.0
CAISETGAREQFF	TRBV10-3*00	TRBD1*00	TRBJ2-1*00	0	nan	nan	nan	1	0.004854840275754928	0.0	0.0	0.0	0.0	0.0	0.0	0.0	0.0	0.0	0.0	0.0	0.0	0.0	0.0	0.004854840275754928	0.0	0.0	0.0	0.0	0.0	0.0	0.0	0.0	0.0	0.0	0.0	0.0	0.0	0.0	0.0	0.0	0.0
CAISETGGSYNEQFF	TRBV10-3*00	TRBD1*00	TRBJ2-1*00	0	nan	nan	nan	1	0.0025080885856888467	0.0	0.0	0.0	0.0	0.0	0.0	0.0	0.0	0.0	0.0025080885856888467	0.0	0.0	0.0	0.0	0.0	0.0	0.0	0.0	0.0	0.0	0.0	0.0	0.0	0.0	0.0	0.0	0.0	0.0	0.0	0.0	0.0	0.0
CAISETGQGIQPQHF	TRBV10-3*00	TRBD1*00	TRBJ1-5*00	0	nan	nan	nan	4	0.13437402414418187	0.0	0.0	0.0	0.0	0.0	0.0	0.0	0.0	0.0	0.0	0.0	0.0	0.0	0.0	0.0	0.0	0.0	0.0	0.0	0.0	0.0	0.0	0.004565167769915544	0.04523132592401137	0.015598798892485279	0.0	0.0	0.06897873155776969	0.0	0.0	0.0	0.0
CAISETGQGRRNQPQHF	TRBV10-3*00	TRBD1*00	TRBJ1-5*00	0	nan	nan	nan	2	0.014905087987417886	0.0	0.008687342541916427	0.0	0.0	0.0	0.0	0.0	0.0	0.0	0.0	0.0	0.0	0.0	0.0	0.0	0.0	0.0	0.0	0.0	0.0	0.0	0.0	0.0	0.0	0.0	0.0	0.006217745445501459	0.0	0.0	0.0	0.0	0.0
CAISETLNYEQYF	TRBV10-3*00	nan	TRBJ2-7*00	0	nan	nan	nan	1	0.005808550185873606	0.0	0.0	0.0	0.0	0.0	0.0	0.0	0.0	0.0	0.0	0.0	0.0	0.0	0.0	0.0	0.005808550185873606	0.0	0.0	0.0	0.0	0.0	0.0	0.0	0.0	0.0	0.0	0.0	0.0	0.0	0.0	0.0	0.0
CAISETNGQGDGYTF	TRBV10-3*00	TRBD1*00	TRBJ1-2*00	0	nan	nan	nan	1	0.005342451116572284	0.0	0.0	0.0	0.0	0.0	0.0	0.0	0.0	0.0	0.0	0.0	0.0	0.0	0.0	0.0	0.0	0.0	0.0	0.0	0.0	0.0	0.0	0.0	0.0	0.0	0.0	0.0	0.0	0.0	0.0	0.0	0.005342451116572284
CAISETPGAKNIQYF	TRBV10-3*00	nan	TRBJ2-4*00	0	nan	nan	nan	1	0.0069566830535200816	0.0069566830535200816	0.0	0.0	0.0	0.0	0.0	0.0	0.0	0.0	0.0	0.0	0.0	0.0	0.0	0.0	0.0	0.0	0.0	0.0	0.0	0.0	0.0	0.0	0.0	0.0	0.0	0.0	0.0	0.0	0.0	0.0	0.0
CAISETQGWDGYTF	TRBV10-3*00	TRBD1*00	TRBJ1-2*00	0	nan	nan	nan	1	0.010982674830454958	0.0	0.0	0.0	0.0	0.0	0.0	0.0	0.0	0.0	0.0	0.0	0.0	0.0	0.0	0.0	0.0	0.0	0.0	0.0	0.0	0.0	0.0	0.0	0.0	0.0	0.010982674830454958	0.0	0.0	0.0	0.0	0.0	0.0
CAISETRETQYF	TRBV10-3*00	TRBD1*00,TRBD2*00	TRBJ2-5*00	0	nan	nan	nan	1	0.010684902233144567	0.0	0.0	0.0	0.0	0.0	0.0	0.0	0.0	0.0	0.0	0.0	0.0	0.0	0.0	0.0	0.0	0.0	0.0	0.0	0.0	0.0	0.0	0.0	0.0	0.0	0.0	0.0	0.0	0.0	0.0	0.0	0.010684902233144567
CAISETSGGAGTDTQYF	TRBV10-3*00	TRBD2*00	TRBJ2-3*00	0	nan	nan	nan	1	0.0024191402375595707	0.0	0.0	0.0	0.0024191402375595707	0.0	0.0	0.0	0.0	0.0	0.0	0.0	0.0	0.0	0.0	0.0	0.0	0.0	0.0	0.0	0.0	0.0	0.0	0.0	0.0	0.0	0.0	0.0	0.0	0.0	0.0	0.0	0.0
CAISETVAKNIQYF	TRBV10-3*00	nan	TRBJ2-4*00	0	nan	nan	nan	1	0.0028388928317956003	0.0	0.0	0.0	0.0	0.0	0.0	0.0	0.0	0.0	0.0	0.0	0.0	0.0	0.0	0.0	0.0	0.0	0.0	0.0028388928317956003	0.0	0.0	0.0	0.0	0.0	0.0	0.0	0.0	0.0	0.0	0.0	0.0	0.0
CAISETVEKLFF	TRBV10-3*00	nan	TRBJ1-4*00	0	nan	nan	nan	1	0.005342451116572284	0.0	0.0	0.0	0.0	0.0	0.0	0.0	0.0	0.0	0.0	0.0	0.0	0.0	0.0	0.0	0.0	0.0	0.0	0.0	0.0	0.0	0.0	0.0	0.0	0.0	0.0	0.0	0.0	0.0	0.0	0.0	0.005342451116572284
CAISEVGGTRTDTQYF	TRBV10-3*00	TRBD1*00	TRBJ2-3*00	0	nan	nan	nan	8	0.09853090644307776	0.0	0.008687342541916427	0.0	0.0	0.017009695526450076	0.006197514796566576	0.02242843926098293	0.0	0.005486065393899496	0.01254044292844423	0.012778736182991501	0.0	0.0	0.013402669811826516	0.0	0.0	0.0	0.0	0.0	0.0	0.0	0.0	0.0	0.0	0.0	0.0	0.0	0.0	0.0	0.0	0.0	0.0
CAISEVGQVKAFF	TRBV10-3*00,TRBV2*00,TRBV6-4*00	TRBD1*00	TRBJ1-1*00	0	nan	nan	nan	4	0.02943778421430795	0.0	0.0	0.0	0.0024191402375595707	0.0	0.0	0.0	0.0	0.0	0.0025080885856888467	0.01916810427448725	0.0	0.0	0.0	0.0	0.0	0.0	0.0	0.0	0.0	0.0	0.0	0.0	0.0	0.0	0.0	0.0	0.0	0.0	0.0	0.0	0.005342451116572284
CAISEVMTATYGYTF	TRBV10-3*00	nan	TRBJ1-2*00	0	nan	nan	nan	1	0.0029776970491022245	0.0	0.0	0.0029776970491022245	0.0	0.0	0.0	0.0	0.0	0.0	0.0	0.0	0.0	0.0	0.0	0.0	0.0	0.0	0.0	0.0	0.0	0.0	0.0	0.0	0.0	0.0	0.0	0.0	0.0	0.0	0.0	0.0	0.0
CAISEVRGGGNTEAFF	TRBV10-3*00	TRBD1*00,TRBD2*00	TRBJ1-1*00	0	nan	nan	nan	1	0.04472557664047026	0.0	0.0	0.0	0.0	0.0	0.0	0.0	0.0	0.0	0.0	0.04472557664047026	0.0	0.0	0.0	0.0	0.0	0.0	0.0	0.0	0.0	0.0	0.0	0.0	0.0	0.0	0.0	0.0	0.0	0.0	0.0	0.0	0.0
CAISEVRGPYEQYF	TRBV10-3*00	TRBD1*00	TRBJ2-7*00	0	nan	nan	nan	1	0.03194684045747876	0.0	0.0	0.0	0.0	0.0	0.0	0.0	0.0	0.0	0.0	0.03194684045747876	0.0	0.0	0.0	0.0	0.0	0.0	0.0	0.0	0.0	0.0	0.0	0.0	0.0	0.0	0.0	0.0	0.0	0.0	0.0	0.0	0.0
CAISEVTRQETQYF	TRBV10-3*00	nan	TRBJ2-5*00	0	nan	nan	nan	3	0.03815459931977644	0.0	0.008687342541916427	0.0	0.0	0.0	0.0	0.0	0.0	0.0	0.0	0.0	0.0	0.0	0.02412480566128773	0.0	0.0	0.0	0.0	0.0	0.0	0.0	0.0	0.0	0.0	0.0	0.0	0.0	0.0	0.0	0.0	0.0	0.005342451116572284
CAISEVVNEQFF	TRBV10-3*00	nan	TRBJ2-1*00	0	nan	nan	nan	1	0.005342451116572284	0.0	0.0	0.0	0.0	0.0	0.0	0.0	0.0	0.0	0.0	0.0	0.0	0.0	0.0	0.0	0.0	0.0	0.0	0.0	0.0	0.0	0.0	0.0	0.0	0.0	0.0	0.0	0.0	0.0	0.0	0.0	0.005342451116572284
CAISEVVYTQYF	TRBV10-3*00	nan	TRBJ2-3*00	0	nan	nan	nan	3	0.03309911583601588	0.018551154809386884	0.0	0.0	0.004838280475119143	0.0	0.0	0.0	0.0	0.0	0.0	0.0	0.0	0.0	0.0	0.009709680551509855	0.0	0.0	0.0	0.0	0.0	0.0	0.0	0.0	0.0	0.0	0.0	0.0	0.0	0.0	0.0	0.0	0.0
CAISEWGGSSGYTF	TRBV10-3*00	TRBD2*00	TRBJ1-2*00	0	nan	nan	nan	1	0.004565167769915544	0.0	0.0	0.0	0.0	0.0	0.0	0.0	0.0	0.0	0.0	0.0	0.0	0.0	0.0	0.0	0.0	0.0	0.0	0.0	0.0	0.0	0.0	0.004565167769915544	0.0	0.0	0.0	0.0	0.0	0.0	0.0	0.0	0.0
CAISEWGLLAGNTGELFF	TRBV10-3*00	TRBD2*00	TRBJ2-2*00	0	nan	nan	nan	1	0.009025270758122745	0.0	0.0	0.0	0.0	0.0	0.0	0.0	0.009025270758122745	0.0	0.0	0.0	0.0	0.0	0.0	0.0	0.0	0.0	0.0	0.0	0.0	0.0	0.0	0.0	0.0	0.0	0.0	0.0	0.0	0.0	0.0	0.0	0.0
CAISEWLSAEAFF	TRBV10-3*00	nan	TRBJ1-1*00	0	nan	nan	nan	1	0.0024191402375595707	0.0	0.0	0.0	0.0024191402375595707	0.0	0.0	0.0	0.0	0.0	0.0	0.0	0.0	0.0	0.0	0.0	0.0	0.0	0.0	0.0	0.0	0.0	0.0	0.0	0.0	0.0	0.0	0.0	0.0	0.0	0.0	0.0	0.0
CAISEWSSTSLDNEQFF	TRBV10-3*00	TRBD2*00	TRBJ2-1*00	0	nan	nan	nan	1	0.005342451116572284	0.0	0.0	0.0	0.0	0.0	0.0	0.0	0.0	0.0	0.0	0.0	0.0	0.0	0.0	0.0	0.0	0.0	0.0	0.0	0.0	0.0	0.0	0.0	0.0	0.0	0.0	0.0	0.0	0.0	0.0	0.0	0.005342451116572284
CAISEYGGVTYNEQFF	TRBV10-3*00,TRBV2*00,TRBV6-1*00	TRBD1*00	TRBJ2-1*00	0	nan	nan	nan	1	0.005808550185873606	0.0	0.0	0.0	0.0	0.0	0.0	0.0	0.0	0.0	0.0	0.0	0.0	0.0	0.0	0.0	0.005808550185873606	0.0	0.0	0.0	0.0	0.0	0.0	0.0	0.0	0.0	0.0	0.0	0.0	0.0	0.0	0.0	0.0
CAISEYGVDSAQYF	TRBV10-3*00	nan	TRBJ2-5*00	0	nan	nan	nan	1	0.005342451116572284	0.0	0.0	0.0	0.0	0.0	0.0	0.0	0.0	0.0	0.0	0.0	0.0	0.0	0.0	0.0	0.0	0.0	0.0	0.0	0.0	0.0	0.0	0.0	0.0	0.0	0.0	0.0	0.0	0.0	0.0	0.0	0.005342451116572284
CAISEYSRNNYGYTF	TRBV10-3*00	nan	TRBJ1-2*00	0	nan	nan	nan	1	0.004637788702346721	0.004637788702346721	0.0	0.0	0.0	0.0	0.0	0.0	0.0	0.0	0.0	0.0	0.0	0.0	0.0	0.0	0.0	0.0	0.0	0.0	0.0	0.0	0.0	0.0	0.0	0.0	0.0	0.0	0.0	0.0	0.0	0.0	0.0
CAISEYWDLAFF	TRBV10-3*00	nan	TRBJ1-1*00	0	nan	nan	nan	1	0.0024191402375595707	0.0	0.0	0.0	0.0024191402375595707	0.0	0.0	0.0	0.0	0.0	0.0	0.0	0.0	0.0	0.0	0.0	0.0	0.0	0.0	0.0	0.0	0.0	0.0	0.0	0.0	0.0	0.0	0.0	0.0	0.0	0.0	0.0	0.0
CAISFASPHEQYF	TRBV11-2*00	TRBD2*00	TRBJ2-7*00	0	nan	nan	nan	1	0.0024191402375595707	0.0	0.0	0.0	0.0024191402375595707	0.0	0.0	0.0	0.0	0.0	0.0	0.0	0.0	0.0	0.0	0.0	0.0	0.0	0.0	0.0	0.0	0.0	0.0	0.0	0.0	0.0	0.0	0.0	0.0	0.0	0.0	0.0	0.0
CAISFGDNEQFF	TRBV10-3*00	nan	TRBJ2-1*00	0	nan	nan	nan	1	0.005808550185873606	0.0	0.0	0.0	0.0	0.0	0.0	0.0	0.0	0.0	0.0	0.0	0.0	0.0	0.0	0.0	0.005808550185873606	0.0	0.0	0.0	0.0	0.0	0.0	0.0	0.0	0.0	0.0	0.0	0.0	0.0	0.0	0.0	0.0
CAISFGQGDYGYTF	TRBV10-3*00	TRBD1*00	TRBJ1-2*00	0	nan	nan	nan	2	0.029899141846300423	0.0	0.0	0.0	0.0	0.0	0.0	0.0	0.0	0.0	0.0	0.0	0.0	0.0	0.0	0.0	0.0	0.0	0.0	0.0	0.0	0.0	0.0	0.02282583884957772	0.0	0.0	0.0	0.0	0.0	0.007073302996722703	0.0	0.0	0.0
CAISFGQGGYGYTF	TRBV10-3*00	TRBD1*00	TRBJ1-2*00	0	nan	nan	nan	1	0.002357767665574235	0.0	0.0	0.0	0.0	0.0	0.0	0.0	0.0	0.0	0.0	0.0	0.0	0.0	0.0	0.0	0.0	0.0	0.0	0.0	0.0	0.0	0.0	0.0	0.0	0.0	0.0	0.0	0.0	0.002357767665574235	0.0	0.0	0.0
CAISFGTAPLHF	TRBV10-3*00	TRBD1*00	TRBJ1-6*00	0	nan	nan	nan	1	0.005808550185873606	0.0	0.0	0.0	0.0	0.0	0.0	0.0	0.0	0.0	0.0	0.0	0.0	0.0	0.0	0.0	0.005808550185873606	0.0	0.0	0.0	0.0	0.0	0.0	0.0	0.0	0.0	0.0	0.0	0.0	0.0	0.0	0.0	0.0
CAISFRDKGYSYEQYF	TRBV10-3*00	nan	TRBJ2-7*00	0	nan	nan	nan	1	0.005607109815245733	0.0	0.0	0.0	0.0	0.0	0.0	0.005607109815245733	0.0	0.0	0.0	0.0	0.0	0.0	0.0	0.0	0.0	0.0	0.0	0.0	0.0	0.0	0.0	0.0	0.0	0.0	0.0	0.0	0.0	0.0	0.0	0.0	0.0
CAISFTLEMINEQFF	TRBV11-2*00	TRBD2*00	TRBJ2-1*00	0	nan	nan	nan	1	0.004854840275754928	0.0	0.0	0.0	0.0	0.0	0.0	0.0	0.0	0.0	0.0	0.0	0.0	0.0	0.0	0.004854840275754928	0.0	0.0	0.0	0.0	0.0	0.0	0.0	0.0	0.0	0.0	0.0	0.0	0.0	0.0	0.0	0.0	0.0
CAISGAGRRDTEAFF	TRBV10-3*00	TRBD1*00,TRBD2*00	TRBJ1-1*00	0	nan	nan	nan	1	0.006217745445501459	0.0	0.0	0.0	0.0	0.0	0.0	0.0	0.0	0.0	0.0	0.0	0.0	0.0	0.0	0.0	0.0	0.0	0.0	0.0	0.0	0.0	0.0	0.0	0.0	0.0	0.0	0.006217745445501459	0.0	0.0	0.0	0.0	0.0
CAISGAGTTDTQYF	TRBV10-3*00	TRBD2*00	TRBJ2-3*00	0	nan	nan	nan	1	0.005808550185873606	0.0	0.0	0.0	0.0	0.0	0.0	0.0	0.0	0.0	0.0	0.0	0.0	0.0	0.0	0.0	0.005808550185873606	0.0	0.0	0.0	0.0	0.0	0.0	0.0	0.0	0.0	0.0	0.0	0.0	0.0	0.0	0.0	0.0
CAISGAKGITGELFF	TRBV10-3*00	TRBD2*00	TRBJ2-2*00	0	nan	nan	nan	1	0.005016177171377693	0.0	0.0	0.0	0.0	0.0	0.0	0.0	0.0	0.0	0.005016177171377693	0.0	0.0	0.0	0.0	0.0	0.0	0.0	0.0	0.0	0.0	0.0	0.0	0.0	0.0	0.0	0.0	0.0	0.0	0.0	0.0	0.0	0.0
CAISGANEQFF	TRBV10-3*00	nan	TRBJ2-1*00	0	nan	nan	nan	3	0.0198079035111242	0.0	0.0	0.0	0.0	0.0	0.0	0.0	0.0	0.0	0.0	0.0	0.0	0.0	0.0	0.0	0.0	0.0	0.0	0.0	0.004019615724736715	0.0	0.0	0.0	0.0	0.0	0.010982674830454958	0.0	0.0	0.0	0.004805612955932529	0.0	0.0
CAISGASGPYEQYF	TRBV10-3*00	TRBD2*00	TRBJ2-7*00	0	nan	nan	nan	2	0.007020723964750219	0.0	0.0	0.0	0.0	0.0	0.0	0.0	0.004512635379061373	0.0	0.0025080885856888467	0.0	0.0	0.0	0.0	0.0	0.0	0.0	0.0	0.0	0.0	0.0	0.0	0.0	0.0	0.0	0.0	0.0	0.0	0.0	0.0	0.0	0.0
CAISGDRDAEAFF	TRBV10-3*00	TRBD1*00	TRBJ1-1*00	0	nan	nan	nan	1	0.005342451116572284	0.0	0.0	0.0	0.0	0.0	0.0	0.0	0.0	0.0	0.0	0.0	0.0	0.0	0.0	0.0	0.0	0.0	0.0	0.0	0.0	0.0	0.0	0.0	0.0	0.0	0.0	0.0	0.0	0.0	0.0	0.0	0.005342451116572284
CAISGDRQETQYF	TRBV10-3*00	TRBD1*00	TRBJ2-5*00	0	nan	nan	nan	6	0.057202811053617623	0.0	0.004343671270958214	0.0029776970491022245	0.0	0.02976696717128763	0.0	0.008410664722868598	0.0	0.005486065393899496	0.0	0.0	0.0	0.0	0.0	0.0	0.0	0.0	0.0	0.0	0.0	0.0	0.0	0.0	0.0	0.0	0.0	0.006217745445501459	0.0	0.0	0.0	0.0	0.0
CAISGDRTRETQYF	TRBV10-3*00	TRBD1*00,TRBD2*00	TRBJ2-5*00	0	nan	nan	nan	2	0.018998840518993386	0.0	0.0	0.0	0.0	0.0	0.0	0.0	0.0	0.0	0.0	0.0	0.0	0.0	0.0	0.0	0.0	0.0	0.009387614607128328	0.0	0.0	0.0	0.0	0.0	0.0	0.0	0.0	0.0	0.0	0.0	0.00961122591186506	0.0	0.0
CAISGDSGPYEQYF	TRBV10-3*00	TRBD2*00	TRBJ2-7*00	0	nan	nan	nan	1	0.0025080885856888467	0.0	0.0	0.0	0.0	0.0	0.0	0.0	0.0	0.0	0.0025080885856888467	0.0	0.0	0.0	0.0	0.0	0.0	0.0	0.0	0.0	0.0	0.0	0.0	0.0	0.0	0.0	0.0	0.0	0.0	0.0	0.0	0.0	0.0
CAISGDSKNEKLFF	TRBV10-3*00	TRBD1*00	TRBJ1-4*00	0	nan	nan	nan	1	0.005808550185873606	0.0	0.0	0.0	0.0	0.0	0.0	0.0	0.0	0.0	0.0	0.0	0.0	0.0	0.0	0.0	0.005808550185873606	0.0	0.0	0.0	0.0	0.0	0.0	0.0	0.0	0.0	0.0	0.0	0.0	0.0	0.0	0.0	0.0
CAISGEKLFF	TRBV7-9*00	TRBD1*00,TRBD2*00	TRBJ1-4*00	0	nan	nan	nan	1	0.0025080885856888467	0.0	0.0	0.0	0.0	0.0	0.0	0.0	0.0	0.0	0.0025080885856888467	0.0	0.0	0.0	0.0	0.0	0.0	0.0	0.0	0.0	0.0	0.0	0.0	0.0	0.0	0.0	0.0	0.0	0.0	0.0	0.0	0.0	0.0
CAISGEPNTGELFF	TRBV10-3*00	TRBD2*00	TRBJ2-2*00	0	nan	nan	nan	5	4.454322258081508	0.0	0.0	0.0	0.0	0.0	0.0	0.0	0.0	0.0	0.0	0.0	0.0	0.0	0.0	0.0	0.0	0.0	0.0	0.0	0.5627462014631401	2.033232840215944	1.8206976913553274	0.018260671079662175	0.019384853967433446	0.0	0.0	0.0	0.0	0.0	0.0	0.0	0.0
CAISGEPNTGSCFF	TRBV10-3*00	TRBD2*00	TRBJ2-2*00	0	nan	nan	nan	1	0.0036413953827106552	0.0	0.0	0.0	0.0	0.0	0.0	0.0	0.0	0.0	0.0	0.0	0.0	0.0	0.0	0.0	0.0	0.0	0.0	0.0	0.0	0.0	0.0036413953827106552	0.0	0.0	0.0	0.0	0.0	0.0	0.0	0.0	0.0	0.0
CAISGGAFSYEQYF	TRBV10-3*00	TRBD2*00	TRBJ2-7*00	0	nan	nan	nan	1	0.005808550185873606	0.0	0.0	0.0	0.0	0.0	0.0	0.0	0.0	0.0	0.0	0.0	0.0	0.0	0.0	0.0	0.005808550185873606	0.0	0.0	0.0	0.0	0.0	0.0	0.0	0.0	0.0	0.0	0.0	0.0	0.0	0.0	0.0	0.0
CAISGGARDTGELFF	TRBV10-3*00	TRBD2*00,TRBD1*00	TRBJ2-2*00	0	nan	nan	nan	2	0.007145877288035568	0.004637788702346721	0.0	0.0	0.0	0.0	0.0	0.0	0.0	0.0	0.0025080885856888467	0.0	0.0	0.0	0.0	0.0	0.0	0.0	0.0	0.0	0.0	0.0	0.0	0.0	0.0	0.0	0.0	0.0	0.0	0.0	0.0	0.0	0.0
CAISGGENTEAFF	TRBV10-3*00	TRBD1*00	TRBJ1-1*00	0	nan	nan	nan	1	0.005016177171377693	0.0	0.0	0.0	0.0	0.0	0.0	0.0	0.0	0.0	0.005016177171377693	0.0	0.0	0.0	0.0	0.0	0.0	0.0	0.0	0.0	0.0	0.0	0.0	0.0	0.0	0.0	0.0	0.0	0.0	0.0	0.0	0.0	0.0
CAISGGETQYF	TRBV10-3*00	TRBD1*00	TRBJ2-5*00	0	nan	nan	nan	2	0.0076853803399740475	0.0	0.0	0.0	0.0	0.0	0.0	0.0	0.0	0.0	0.0	0.0	0.0	0.0	0.0	0.0	0.0	0.004846487508178447	0.0	0.0028388928317956003	0.0	0.0	0.0	0.0	0.0	0.0	0.0	0.0	0.0	0.0	0.0	0.0	0.0
CAISGGGAYNEQFF	TRBV10-3*00	TRBD2*00	TRBJ2-1*00	0	nan	nan	nan	1	0.011617100371747211	0.0	0.0	0.0	0.0	0.0	0.0	0.0	0.0	0.0	0.0	0.0	0.0	0.0	0.0	0.0	0.011617100371747211	0.0	0.0	0.0	0.0	0.0	0.0	0.0	0.0	0.0	0.0	0.0	0.0	0.0	0.0	0.0	0.0
CAISGGGETQYF	TRBV10-3*00	nan	TRBJ2-5*00	0	nan	nan	nan	1	0.02665568129498146	0.0	0.0	0.0	0.0	0.0	0.0	0.0	0.0	0.0	0.0	0.0	0.0	0.0	0.0	0.0	0.0	0.02665568129498146	0.0	0.0	0.0	0.0	0.0	0.0	0.0	0.0	0.0	0.0	0.0	0.0	0.0	0.0	0.0
CAISGGGHNEQFF	TRBV10-3*00	nan	TRBJ2-1*00	0	nan	nan	nan	1	0.005808550185873606	0.0	0.0	0.0	0.0	0.0	0.0	0.0	0.0	0.0	0.0	0.0	0.0	0.0	0.0	0.0	0.005808550185873606	0.0	0.0	0.0	0.0	0.0	0.0	0.0	0.0	0.0	0.0	0.0	0.0	0.0	0.0	0.0	0.0
CAISGGGNNQPQHF	TRBV10-3*00	TRBD1*00	TRBJ1-5*00	0	nan	nan	nan	1	0.004512635379061373	0.0	0.0	0.0	0.0	0.0	0.0	0.0	0.004512635379061373	0.0	0.0	0.0	0.0	0.0	0.0	0.0	0.0	0.0	0.0	0.0	0.0	0.0	0.0	0.0	0.0	0.0	0.0	0.0	0.0	0.0	0.0	0.0	0.0
CAISGGGQRTEAFF	TRBV10-3*00	TRBD2*00	TRBJ1-1*00	0	nan	nan	nan	1	0.017425650557620815	0.0	0.0	0.0	0.0	0.0	0.0	0.0	0.0	0.0	0.0	0.0	0.0	0.0	0.0	0.0	0.017425650557620815	0.0	0.0	0.0	0.0	0.0	0.0	0.0	0.0	0.0	0.0	0.0	0.0	0.0	0.0	0.0	0.0
CAISGGNEQFF	TRBV10-3*00	nan	TRBJ2-1*00	0	nan	nan	nan	1	0.010684902233144567	0.0	0.0	0.0	0.0	0.0	0.0	0.0	0.0	0.0	0.0	0.0	0.0	0.0	0.0	0.0	0.0	0.0	0.0	0.0	0.0	0.0	0.0	0.0	0.0	0.0	0.0	0.0	0.0	0.0	0.0	0.0	0.010684902233144567
CAISGGPLNYGYTF	TRBV10-3*00	TRBD1*00	TRBJ1-2*00	0	nan	nan	nan	1	0.004637788702346721	0.004637788702346721	0.0	0.0	0.0	0.0	0.0	0.0	0.0	0.0	0.0	0.0	0.0	0.0	0.0	0.0	0.0	0.0	0.0	0.0	0.0	0.0	0.0	0.0	0.0	0.0	0.0	0.0	0.0	0.0	0.0	0.0	0.0
CAISGGQGESSYNSPLHF	TRBV27*00	TRBD1*00	TRBJ1-6*00	0	nan	nan	nan	1	0.0024191402375595707	0.0	0.0	0.0	0.0024191402375595707	0.0	0.0	0.0	0.0	0.0	0.0	0.0	0.0	0.0	0.0	0.0	0.0	0.0	0.0	0.0	0.0	0.0	0.0	0.0	0.0	0.0	0.0	0.0	0.0	0.0	0.0	0.0	0.0
CAISGGRAGGNQPQHF	TRBV10-3*00	TRBD2*00	TRBJ1-5*00	0	nan	nan	nan	1	0.005342451116572284	0.0	0.0	0.0	0.0	0.0	0.0	0.0	0.0	0.0	0.0	0.0	0.0	0.0	0.0	0.0	0.0	0.0	0.0	0.0	0.0	0.0	0.0	0.0	0.0	0.0	0.0	0.0	0.0	0.0	0.0	0.0	0.005342451116572284
CAISGGSGTGGLAKNIQYF	TRBV10-3*00	TRBD1*00	TRBJ2-4*00	0	nan	nan	nan	1	0.016821329445737193	0.0	0.0	0.0	0.0	0.0	0.0	0.016821329445737193	0.0	0.0	0.0	0.0	0.0	0.0	0.0	0.0	0.0	0.0	0.0	0.0	0.0	0.0	0.0	0.0	0.0	0.0	0.0	0.0	0.0	0.0	0.0	0.0	0.0
CAISGGSGTGSTEAFF	TRBV10-3*00	TRBD1*00	TRBJ1-1*00	0	nan	nan	nan	1	0.004019615724736715	0.0	0.0	0.0	0.0	0.0	0.0	0.0	0.0	0.0	0.0	0.0	0.0	0.0	0.0	0.0	0.0	0.0	0.0	0.0	0.004019615724736715	0.0	0.0	0.0	0.0	0.0	0.0	0.0	0.0	0.0	0.0	0.0	0.0
CAISGGSLAGGTDTQYF	TRBV10-3*00	TRBD2*00	TRBJ2-3*00	0	nan	nan	nan	1	0.006217745445501459	0.0	0.0	0.0	0.0	0.0	0.0	0.0	0.0	0.0	0.0	0.0	0.0	0.0	0.0	0.0	0.0	0.0	0.0	0.0	0.0	0.0	0.0	0.0	0.0	0.0	0.0	0.006217745445501459	0.0	0.0	0.0	0.0	0.0
CAISGGTAYGYTF	TRBV10-3*00	TRBD1*00	TRBJ1-2*00	0	nan	nan	nan	1	0.005342451116572284	0.0	0.0	0.0	0.0	0.0	0.0	0.0	0.0	0.0	0.0	0.0	0.0	0.0	0.0	0.0	0.0	0.0	0.0	0.0	0.0	0.0	0.0	0.0	0.0	0.0	0.0	0.0	0.0	0.0	0.0	0.0	0.005342451116572284
CAISGGTYNEQFF	TRBV10-3*00	nan	TRBJ2-1*00	0	nan	nan	nan	1	0.013728343538068696	0.0	0.0	0.0	0.0	0.0	0.0	0.0	0.0	0.0	0.0	0.0	0.0	0.0	0.0	0.0	0.0	0.0	0.0	0.0	0.0	0.0	0.0	0.0	0.0	0.0	0.013728343538068696	0.0	0.0	0.0	0.0	0.0	0.0
CAISGGVFTDTQYF	TRBV10-3*00	TRBD1*00	TRBJ2-3*00	0	nan	nan	nan	1	0.005808550185873606	0.0	0.0	0.0	0.0	0.0	0.0	0.0	0.0	0.0	0.0	0.0	0.0	0.0	0.0	0.0	0.005808550185873606	0.0	0.0	0.0	0.0	0.0	0.0	0.0	0.0	0.0	0.0	0.0	0.0	0.0	0.0	0.0	0.0
CAISGKSGTGWGEQYF	TRBV10-3*00	TRBD1*00	TRBJ2-7*00	0	nan	nan	nan	1	0.009676560950238283	0.0	0.0	0.0	0.009676560950238283	0.0	0.0	0.0	0.0	0.0	0.0	0.0	0.0	0.0	0.0	0.0	0.0	0.0	0.0	0.0	0.0	0.0	0.0	0.0	0.0	0.0	0.0	0.0	0.0	0.0	0.0	0.0	0.0
CAISGLLAGGLDTQYF	TRBV10-3*00	TRBD2*00	TRBJ2-3*00	0	nan	nan	nan	2	0.00889021258395924	0.004637788702346721	0.0	0.0	0.0	0.004252423881612519	0.0	0.0	0.0	0.0	0.0	0.0	0.0	0.0	0.0	0.0	0.0	0.0	0.0	0.0	0.0	0.0	0.0	0.0	0.0	0.0	0.0	0.0	0.0	0.0	0.0	0.0	0.0
CAISGLQGAVQYF	TRBV10-3*00	TRBD2*00,TRBD1*00	TRBJ2-7*00	0	nan	nan	nan	1	0.005808550185873606	0.0	0.0	0.0	0.0	0.0	0.0	0.0	0.0	0.0	0.0	0.0	0.0	0.0	0.0	0.0	0.005808550185873606	0.0	0.0	0.0	0.0	0.0	0.0	0.0	0.0	0.0	0.0	0.0	0.0	0.0	0.0	0.0	0.0
CAISGMYLSGQGYEQYF	TRBV10-3*00	TRBD1*00	TRBJ2-7*00	0	nan	nan	nan	1	0.01369550330974663	0.0	0.0	0.0	0.0	0.0	0.0	0.0	0.0	0.0	0.0	0.0	0.0	0.0	0.0	0.0	0.0	0.0	0.0	0.0	0.0	0.0	0.0	0.01369550330974663	0.0	0.0	0.0	0.0	0.0	0.0	0.0	0.0	0.0
CAISGPDRGTEAFF	TRBV10-3*00	TRBD1*00	TRBJ1-1*00	0	nan	nan	nan	1	0.005016177171377693	0.0	0.0	0.0	0.0	0.0	0.0	0.0	0.0	0.0	0.005016177171377693	0.0	0.0	0.0	0.0	0.0	0.0	0.0	0.0	0.0	0.0	0.0	0.0	0.0	0.0	0.0	0.0	0.0	0.0	0.0	0.0	0.0	0.0
CAISGPGAASGGTEAFF	TRBV10-3*00	TRBD1*00	TRBJ1-1*00	0	nan	nan	nan	1	0.0024191402375595707	0.0	0.0	0.0	0.0024191402375595707	0.0	0.0	0.0	0.0	0.0	0.0	0.0	0.0	0.0	0.0	0.0	0.0	0.0	0.0	0.0	0.0	0.0	0.0	0.0	0.0	0.0	0.0	0.0	0.0	0.0	0.0	0.0	0.0
CAISGPGLAGGHNTGELFF	TRBV10-3*00	TRBD2*00	TRBJ2-2*00	0	nan	nan	nan	1	0.01602735334971685	0.0	0.0	0.0	0.0	0.0	0.0	0.0	0.0	0.0	0.0	0.0	0.0	0.0	0.0	0.0	0.0	0.0	0.0	0.0	0.0	0.0	0.0	0.0	0.0	0.0	0.0	0.0	0.0	0.0	0.0	0.0	0.01602735334971685
CAISGQAGRNTEAFF	TRBV10-3*00	TRBD1*00	TRBJ1-1*00	1	nan,KLGGALQAK	nan,IE1	nan,CMV	1	0.017425650557620815	0.0	0.0	0.0	0.0	0.0	0.0	0.0	0.0	0.0	0.0	0.0	0.0	0.0	0.0	0.0	0.017425650557620815	0.0	0.0	0.0	0.0	0.0	0.0	0.0	0.0	0.0	0.0	0.0	0.0	0.0	0.0	0.0	0.0
CAISGQESNQPQHF	TRBV10-3*00	TRBD1*00	TRBJ1-5*00	0	nan	nan	nan	1	0.012058847174210147	0.0	0.0	0.0	0.0	0.0	0.0	0.0	0.0	0.0	0.0	0.0	0.0	0.0	0.0	0.0	0.0	0.0	0.0	0.0	0.012058847174210147	0.0	0.0	0.0	0.0	0.0	0.0	0.0	0.0	0.0	0.0	0.0	0.0
CAISGQGGDQPQHF	TRBV10-3*00	TRBD1*00,TRBD2*00	TRBJ1-5*00	0	nan	nan	nan	1	0.009709680551509855	0.0	0.0	0.0	0.0	0.0	0.0	0.0	0.0	0.0	0.0	0.0	0.0	0.0	0.0	0.009709680551509855	0.0	0.0	0.0	0.0	0.0	0.0	0.0	0.0	0.0	0.0	0.0	0.0	0.0	0.0	0.0	0.0	0.0
CAISGQGTHEQYF	TRBV10-3*00	TRBD1*00	TRBJ2-7*00	0	nan	nan	nan	1	0.005808550185873606	0.0	0.0	0.0	0.0	0.0	0.0	0.0	0.0	0.0	0.0	0.0	0.0	0.0	0.0	0.0	0.005808550185873606	0.0	0.0	0.0	0.0	0.0	0.0	0.0	0.0	0.0	0.0	0.0	0.0	0.0	0.0	0.0	0.0
CAISGQVGANVLTF	TRBV10-3*00	nan	TRBJ2-6*00	0	nan	nan	nan	1	0.0069566830535200816	0.0069566830535200816	0.0	0.0	0.0	0.0	0.0	0.0	0.0	0.0	0.0	0.0	0.0	0.0	0.0	0.0	0.0	0.0	0.0	0.0	0.0	0.0	0.0	0.0	0.0	0.0	0.0	0.0	0.0	0.0	0.0	0.0	0.0
CAISGQVRANVLTF	TRBV10-3*00	nan	TRBJ2-6*00	0	nan	nan	nan	1	0.0023188943511733605	0.0023188943511733605	0.0	0.0	0.0	0.0	0.0	0.0	0.0	0.0	0.0	0.0	0.0	0.0	0.0	0.0	0.0	0.0	0.0	0.0	0.0	0.0	0.0	0.0	0.0	0.0	0.0	0.0	0.0	0.0	0.0	0.0	0.0
CAISGRADMNSPLHF	TRBV10-3*00	TRBD2*00	TRBJ1-6*00	0	nan	nan	nan	1	0.017425650557620815	0.0	0.0	0.0	0.0	0.0	0.0	0.0	0.0	0.0	0.0	0.0	0.0	0.0	0.0	0.0	0.017425650557620815	0.0	0.0	0.0	0.0	0.0	0.0	0.0	0.0	0.0	0.0	0.0	0.0	0.0	0.0	0.0	0.0
CAISGRDIAHEQYF	TRBV10-3*00	TRBD1*00,TRBD2*00	TRBJ2-7*00	0	nan	nan	nan	1	0.008687342541916427	0.0	0.008687342541916427	0.0	0.0	0.0	0.0	0.0	0.0	0.0	0.0	0.0	0.0	0.0	0.0	0.0	0.0	0.0	0.0	0.0	0.0	0.0	0.0	0.0	0.0	0.0	0.0	0.0	0.0	0.0	0.0	0.0	0.0
CAISGRDNLPSTDTQYF	TRBV10-3*00	TRBD1*00,TRBD2*00	TRBJ2-3*00	0	nan	nan	nan	3	0.035291217152239776	0.0	0.0	0.0	0.0	0.0	0.0	0.02803554907622866	0.004512635379061373	0.002743032696949748	0.0	0.0	0.0	0.0	0.0	0.0	0.0	0.0	0.0	0.0	0.0	0.0	0.0	0.0	0.0	0.0	0.0	0.0	0.0	0.0	0.0	0.0	0.0
CAISGRDRVDNEQFF	TRBV10-3*00	TRBD1*00	TRBJ2-1*00	0	nan	nan	nan	1	0.005808550185873606	0.0	0.0	0.0	0.0	0.0	0.0	0.0	0.0	0.0	0.0	0.0	0.0	0.0	0.0	0.0	0.005808550185873606	0.0	0.0	0.0	0.0	0.0	0.0	0.0	0.0	0.0	0.0	0.0	0.0	0.0	0.0	0.0	0.0
CAISGRDSYNSPLHF	TRBV10-3*00	TRBD1*00	TRBJ1-6*00	0	nan	nan	nan	1	0.0077993994462426395	0.0	0.0	0.0	0.0	0.0	0.0	0.0	0.0	0.0	0.0	0.0	0.0	0.0	0.0	0.0	0.0	0.0	0.0	0.0	0.0	0.0	0.0	0.0	0.0	0.0077993994462426395	0.0	0.0	0.0	0.0	0.0	0.0	0.0
CAISGREGQPQHF	TRBV10-3*00	TRBD2*00	TRBJ1-5*00	0	nan	nan	nan	1	0.0038996997231213197	0.0	0.0	0.0	0.0	0.0	0.0	0.0	0.0	0.0	0.0	0.0	0.0	0.0	0.0	0.0	0.0	0.0	0.0	0.0	0.0	0.0	0.0	0.0	0.0	0.0038996997231213197	0.0	0.0	0.0	0.0	0.0	0.0	0.0
CAISGREQETQYF	TRBV10-3*00	TRBD1*00	TRBJ2-5*00	0	nan	nan	nan	1	0.0038996997231213197	0.0	0.0	0.0	0.0	0.0	0.0	0.0	0.0	0.0	0.0	0.0	0.0	0.0	0.0	0.0	0.0	0.0	0.0	0.0	0.0	0.0	0.0	0.0	0.0	0.0038996997231213197	0.0	0.0	0.0	0.0	0.0	0.0	0.0
CAISGRGDPYEQYF	TRBV10-3*00	TRBD1*00	TRBJ2-7*00	0	nan	nan	nan	1	0.005342451116572284	0.0	0.0	0.0	0.0	0.0	0.0	0.0	0.0	0.0	0.0	0.0	0.0	0.0	0.0	0.0	0.0	0.0	0.0	0.0	0.0	0.0	0.0	0.0	0.0	0.0	0.0	0.0	0.0	0.0	0.0	0.0	0.005342451116572284
CAISGRNMNTEAFF	TRBV10-3*00	nan	TRBJ1-1*00	0	nan	nan	nan	1	0.005342451116572284	0.0	0.0	0.0	0.0	0.0	0.0	0.0	0.0	0.0	0.0	0.0	0.0	0.0	0.0	0.0	0.0	0.0	0.0	0.0	0.0	0.0	0.0	0.0	0.0	0.0	0.0	0.0	0.0	0.0	0.0	0.0	0.005342451116572284
CAISGRQGETQYF	TRBV10-3*00	TRBD1*00	TRBJ2-5*00	0	nan	nan	nan	3	0.06155459702746924	0.0	0.0	0.0	0.0	0.0	0.0	0.0	0.0	0.0	0.0	0.0	0.0	0.0	0.0	0.0	0.0	0.0	0.0	0.0	0.0	0.0	0.0	0.05478201323898653	0.0	0.0	0.0	0.0	0.0	0.002357767665574235	0.0	0.0044148161229084805	0.0
CAISGSGEQYF	TRBV10-3*00	nan	TRBJ2-7*00	0	nan	nan	nan	1	0.007269731262267672	0.0	0.0	0.0	0.0	0.0	0.0	0.0	0.0	0.0	0.0	0.0	0.0	0.0	0.0	0.0	0.0	0.007269731262267672	0.0	0.0	0.0	0.0	0.0	0.0	0.0	0.0	0.0	0.0	0.0	0.0	0.0	0.0	0.0
CAISGSGGKSSYNEQFF	TRBV10-3*00	TRBD2*00	TRBJ2-1*00	0	nan	nan	nan	1	0.0029776970491022245	0.0	0.0	0.0029776970491022245	0.0	0.0	0.0	0.0	0.0	0.0	0.0	0.0	0.0	0.0	0.0	0.0	0.0	0.0	0.0	0.0	0.0	0.0	0.0	0.0	0.0	0.0	0.0	0.0	0.0	0.0	0.0	0.0	0.0
CAISGSGGRSSCNEQFF	TRBV10-3*00	TRBD1*00,TRBD2*00	TRBJ2-1*00	0	nan	nan	nan	1	0.002743032696949748	0.0	0.0	0.0	0.0	0.0	0.0	0.0	0.0	0.002743032696949748	0.0	0.0	0.0	0.0	0.0	0.0	0.0	0.0	0.0	0.0	0.0	0.0	0.0	0.0	0.0	0.0	0.0	0.0	0.0	0.0	0.0	0.0	0.0
CAISGSGGRSSYNEQFF	TRBV10-3*00	TRBD1*00,TRBD2*00	TRBJ2-1*00	0	nan	nan	nan	2	0.012741733469910616	0.0	0.0	0.0	0.0	0.0	0.0	0.0	0.004512635379061373	0.008229098090849242	0.0	0.0	0.0	0.0	0.0	0.0	0.0	0.0	0.0	0.0	0.0	0.0	0.0	0.0	0.0	0.0	0.0	0.0	0.0	0.0	0.0	0.0	0.0
CAISGSGTSGLTDTQYF	TRBV10-3*00	TRBD2*00	TRBJ2-3*00	0	nan	nan	nan	1	0.012435490891002918	0.0	0.0	0.0	0.0	0.0	0.0	0.0	0.0	0.0	0.0	0.0	0.0	0.0	0.0	0.0	0.0	0.0	0.0	0.0	0.0	0.0	0.0	0.0	0.0	0.0	0.0	0.012435490891002918	0.0	0.0	0.0	0.0	0.0
CAISGSVATSTDTQYF	TRBV10-3*00	TRBD2*00	TRBJ2-3*00	0	nan	nan	nan	1	0.0028035549076228664	0.0	0.0	0.0	0.0	0.0	0.0	0.0028035549076228664	0.0	0.0	0.0	0.0	0.0	0.0	0.0	0.0	0.0	0.0	0.0	0.0	0.0	0.0	0.0	0.0	0.0	0.0	0.0	0.0	0.0	0.0	0.0	0.0	0.0
CAISGTDYSNQPQHF	TRBV10-3*00	nan	TRBJ1-5*00	0	nan	nan	nan	1	0.005342451116572284	0.0	0.0	0.0	0.0	0.0	0.0	0.0	0.0	0.0	0.0	0.0	0.0	0.0	0.0	0.0	0.0	0.0	0.0	0.0	0.0	0.0	0.0	0.0	0.0	0.0	0.0	0.0	0.0	0.0	0.0	0.0	0.005342451116572284
CAISGTGAGVSAYNEQFF	TRBV10-3*00	TRBD1*00	TRBJ2-1*00	0	nan	nan	nan	1	0.010722135849461212	0.0	0.0	0.0	0.0	0.0	0.0	0.0	0.0	0.0	0.0	0.0	0.0	0.0	0.010722135849461212	0.0	0.0	0.0	0.0	0.0	0.0	0.0	0.0	0.0	0.0	0.0	0.0	0.0	0.0	0.0	0.0	0.0	0.0
CAISGTGAWVEQYF	TRBV10-3*00	TRBD1*00,TRBD2*00	TRBJ2-7*00	0	nan	nan	nan	1	0.0036413953827106552	0.0	0.0	0.0	0.0	0.0	0.0	0.0	0.0	0.0	0.0	0.0	0.0	0.0	0.0	0.0	0.0	0.0	0.0	0.0	0.0	0.0	0.0036413953827106552	0.0	0.0	0.0	0.0	0.0	0.0	0.0	0.0	0.0	0.0
CAISGTGGDSPLHF	TRBV10-3*00	TRBD1*00	TRBJ1-6*00	0	nan	nan	nan	1	0.008410664722868598	0.0	0.0	0.0	0.0	0.0	0.0	0.008410664722868598	0.0	0.0	0.0	0.0	0.0	0.0	0.0	0.0	0.0	0.0	0.0	0.0	0.0	0.0	0.0	0.0	0.0	0.0	0.0	0.0	0.0	0.0	0.0	0.0	0.0
CAISGTGGEQYF	TRBV10-3*00	TRBD1*00	TRBJ2-7*00	0	nan	nan	nan	1	0.07235308304526088	0.0	0.0	0.0	0.0	0.0	0.0	0.0	0.0	0.0	0.0	0.0	0.0	0.0	0.0	0.0	0.0	0.0	0.0	0.0	0.07235308304526088	0.0	0.0	0.0	0.0	0.0	0.0	0.0	0.0	0.0	0.0	0.0	0.0
CAISGTGHYNEQFF	TRBV10-3*00	TRBD2*00	TRBJ2-1*00	0	nan	nan	nan	1	0.01602735334971685	0.0	0.0	0.0	0.0	0.0	0.0	0.0	0.0	0.0	0.0	0.0	0.0	0.0	0.0	0.0	0.0	0.0	0.0	0.0	0.0	0.0	0.0	0.0	0.0	0.0	0.0	0.0	0.0	0.0	0.0	0.0	0.01602735334971685
CAISGTKGPQGEQFF	TRBV10-3*00	TRBD1*00,TRBD2*00	TRBJ2-1*00	0	nan	nan	nan	1	0.010982674830454958	0.0	0.0	0.0	0.0	0.0	0.0	0.0	0.0	0.0	0.0	0.0	0.0	0.0	0.0	0.0	0.0	0.0	0.0	0.0	0.0	0.0	0.0	0.0	0.0	0.0	0.010982674830454958	0.0	0.0	0.0	0.0	0.0	0.0
CAISGTPNTEAFF	TRBV28*00	TRBD1*00,TRBD2*00	TRBJ1-1*00	0	nan	nan	nan	1	0.005808550185873606	0.0	0.0	0.0	0.0	0.0	0.0	0.0	0.0	0.0	0.0	0.0	0.0	0.0	0.0	0.0	0.005808550185873606	0.0	0.0	0.0	0.0	0.0	0.0	0.0	0.0	0.0	0.0	0.0	0.0	0.0	0.0	0.0	0.0
CAISGTRGETQYF	TRBV10-3*00	TRBD1*00	TRBJ2-5*00	0	nan	nan	nan	1	0.004252423881612519	0.0	0.0	0.0	0.0	0.004252423881612519	0.0	0.0	0.0	0.0	0.0	0.0	0.0	0.0	0.0	0.0	0.0	0.0	0.0	0.0	0.0	0.0	0.0	0.0	0.0	0.0	0.0	0.0	0.0	0.0	0.0	0.0	0.0
CAISGTRIEQYF	TRBV10-3*00	TRBD1*00	TRBJ2-7*00	0	nan	nan	nan	1	0.005808550185873606	0.0	0.0	0.0	0.0	0.0	0.0	0.0	0.0	0.0	0.0	0.0	0.0	0.0	0.0	0.0	0.005808550185873606	0.0	0.0	0.0	0.0	0.0	0.0	0.0	0.0	0.0	0.0	0.0	0.0	0.0	0.0	0.0	0.0
CAISGVFSYGYTF	TRBV10-3*00	TRBD1*00	TRBJ1-2*00	0	nan	nan	nan	1	0.005808550185873606	0.0	0.0	0.0	0.0	0.0	0.0	0.0	0.0	0.0	0.0	0.0	0.0	0.0	0.0	0.0	0.005808550185873606	0.0	0.0	0.0	0.0	0.0	0.0	0.0	0.0	0.0	0.0	0.0	0.0	0.0	0.0	0.0	0.0
CAISGVPNTGELFF	TRBV10-3*00	nan	TRBJ2-2*00	0	nan	nan	nan	1	0.010684902233144567	0.0	0.0	0.0	0.0	0.0	0.0	0.0	0.0	0.0	0.0	0.0	0.0	0.0	0.0	0.0	0.0	0.0	0.0	0.0	0.0	0.0	0.0	0.0	0.0	0.0	0.0	0.0	0.0	0.0	0.0	0.0	0.010684902233144567
CAISHGTGWDTQYF	TRBV10-3*00	TRBD2*00,TRBD1*00	TRBJ2-3*00	0	nan	nan	nan	3	0.025255667559991903	0.0	0.0	0.0	0.0	0.0	0.0	0.011214219630491466	0.009025270758122745	0.0	0.005016177171377693	0.0	0.0	0.0	0.0	0.0	0.0	0.0	0.0	0.0	0.0	0.0	0.0	0.0	0.0	0.0	0.0	0.0	0.0	0.0	0.0	0.0	0.0
CAISHPFTNSPLHF	TRBV10-3*00	TRBD1*00	TRBJ1-6*00	0	nan	nan	nan	1	0.003098757398283288	0.0	0.0	0.0	0.0	0.0	0.003098757398283288	0.0	0.0	0.0	0.0	0.0	0.0	0.0	0.0	0.0	0.0	0.0	0.0	0.0	0.0	0.0	0.0	0.0	0.0	0.0	0.0	0.0	0.0	0.0	0.0	0.0	0.0
CAISHWERESNEQFF	TRBV10-3*00	TRBD1*00	TRBJ2-1*00	0	nan	nan	nan	1	0.01602735334971685	0.0	0.0	0.0	0.0	0.0	0.0	0.0	0.0	0.0	0.0	0.0	0.0	0.0	0.0	0.0	0.0	0.0	0.0	0.0	0.0	0.0	0.0	0.0	0.0	0.0	0.0	0.0	0.0	0.0	0.0	0.0	0.01602735334971685
CAISIQGSTGELFF	TRBV10-3*00	TRBD1*00	TRBJ2-2*00	0	nan	nan	nan	1	0.004565167769915544	0.0	0.0	0.0	0.0	0.0	0.0	0.0	0.0	0.0	0.0	0.0	0.0	0.0	0.0	0.0	0.0	0.0	0.0	0.0	0.0	0.0	0.0	0.004565167769915544	0.0	0.0	0.0	0.0	0.0	0.0	0.0	0.0	0.0
CAISITGDGYIF	TRBV10-3*00	TRBD1*00	TRBJ1-2*00	0	nan	nan	nan	1	0.004565167769915544	0.0	0.0	0.0	0.0	0.0	0.0	0.0	0.0	0.0	0.0	0.0	0.0	0.0	0.0	0.0	0.0	0.0	0.0	0.0	0.0	0.0	0.0	0.004565167769915544	0.0	0.0	0.0	0.0	0.0	0.0	0.0	0.0	0.0
CAISITGDGYTF	TRBV10-3*00	TRBD1*00	TRBJ1-2*00	0	nan	nan	nan	1	0.004565167769915544	0.0	0.0	0.0	0.0	0.0	0.0	0.0	0.0	0.0	0.0	0.0	0.0	0.0	0.0	0.0	0.0	0.0	0.0	0.0	0.0	0.0	0.0	0.004565167769915544	0.0	0.0	0.0	0.0	0.0	0.0	0.0	0.0	0.0
CAISKDREVYNEQFF	TRBV10-3*00	TRBD1*00	TRBJ2-1*00	0	nan	nan	nan	1	0.005342451116572284	0.0	0.0	0.0	0.0	0.0	0.0	0.0	0.0	0.0	0.0	0.0	0.0	0.0	0.0	0.0	0.0	0.0	0.0	0.0	0.0	0.0	0.0	0.0	0.0	0.0	0.0	0.0	0.0	0.0	0.0	0.0	0.005342451116572284
CAISKEGRPQYF	TRBV10-3*00	TRBD1*00	TRBJ2-7*00	0	nan	nan	nan	1	0.011617100371747211	0.0	0.0	0.0	0.0	0.0	0.0	0.0	0.0	0.0	0.0	0.0	0.0	0.0	0.0	0.0	0.011617100371747211	0.0	0.0	0.0	0.0	0.0	0.0	0.0	0.0	0.0	0.0	0.0	0.0	0.0	0.0	0.0	0.0
CAISKGETQYF	TRBV10-3*00	nan	TRBJ2-5*00	0	nan	nan	nan	1	0.00961122591186506	0.0	0.0	0.0	0.0	0.0	0.0	0.0	0.0	0.0	0.0	0.0	0.0	0.0	0.0	0.0	0.0	0.0	0.0	0.0	0.0	0.0	0.0	0.0	0.0	0.0	0.0	0.0	0.0	0.0	0.00961122591186506	0.0	0.0
CAISKLGNTIYF	TRBV10-3*00	nan	TRBJ1-3*00	0	nan	nan	nan	1	0.00803923144947343	0.0	0.0	0.0	0.0	0.0	0.0	0.0	0.0	0.0	0.0	0.0	0.0	0.0	0.0	0.0	0.0	0.0	0.0	0.0	0.00803923144947343	0.0	0.0	0.0	0.0	0.0	0.0	0.0	0.0	0.0	0.0	0.0	0.0
CAISKTVNEQFF	TRBV10-3*00	TRBD1*00	TRBJ2-1*00	0	nan	nan	nan	1	0.037397157816005985	0.0	0.0	0.0	0.0	0.0	0.0	0.0	0.0	0.0	0.0	0.0	0.0	0.0	0.0	0.0	0.0	0.0	0.0	0.0	0.0	0.0	0.0	0.0	0.0	0.0	0.0	0.0	0.0	0.0	0.0	0.0	0.037397157816005985
CAISLAGGSTDTQYF	TRBV10-3*00	TRBD2*00	TRBJ2-3*00	0	nan	nan	nan	1	0.0025080885856888467	0.0	0.0	0.0	0.0	0.0	0.0	0.0	0.0	0.0	0.0025080885856888467	0.0	0.0	0.0	0.0	0.0	0.0	0.0	0.0	0.0	0.0	0.0	0.0	0.0	0.0	0.0	0.0	0.0	0.0	0.0	0.0	0.0	0.0
CAISLATNEKLFF	TRBV28*00	nan	TRBJ1-4*00	0	nan	nan	nan	2	0.02023949038861421	0.0	0.0	0.0	0.0	0.0	0.0	0.011214219630491466	0.009025270758122745	0.0	0.0	0.0	0.0	0.0	0.0	0.0	0.0	0.0	0.0	0.0	0.0	0.0	0.0	0.0	0.0	0.0	0.0	0.0	0.0	0.0	0.0	0.0	0.0
CAISLDQGGLSYEQYF	TRBV11-3*00	TRBD1*00	TRBJ2-7*00	0	nan	nan	nan	1	0.007011147724882563	0.0	0.0	0.0	0.0	0.0	0.0	0.0	0.0	0.0	0.0	0.0	0.0	0.0	0.0	0.0	0.0	0.0	0.0	0.0	0.0	0.007011147724882563	0.0	0.0	0.0	0.0	0.0	0.0	0.0	0.0	0.0	0.0	0.0
CAISLGLAYYEQCF	TRBV10-3*00	TRBD2*00	TRBJ2-7*00	0	nan	nan	nan	1	0.005808550185873606	0.0	0.0	0.0	0.0	0.0	0.0	0.0	0.0	0.0	0.0	0.0	0.0	0.0	0.0	0.0	0.005808550185873606	0.0	0.0	0.0	0.0	0.0	0.0	0.0	0.0	0.0	0.0	0.0	0.0	0.0	0.0	0.0	0.0
CAISLMGREQYF	TRBV7-6*00,TRBV7-7*00	nan	TRBJ2-7*00	0	nan	nan	nan	1	0.004343671270958214	0.0	0.004343671270958214	0.0	0.0	0.0	0.0	0.0	0.0	0.0	0.0	0.0	0.0	0.0	0.0	0.0	0.0	0.0	0.0	0.0	0.0	0.0	0.0	0.0	0.0	0.0	0.0	0.0	0.0	0.0	0.0	0.0	0.0
CAISLRDTAYEQYF	TRBV10-3*00	TRBD1*00,TRBD2*00	TRBJ2-7*00	0	nan	nan	nan	1	0.00743383883437407	0.0	0.0	0.0	0.0	0.0	0.0	0.0	0.0	0.0	0.0	0.0	0.0	0.00743383883437407	0.0	0.0	0.0	0.0	0.0	0.0	0.0	0.0	0.0	0.0	0.0	0.0	0.0	0.0	0.0	0.0	0.0	0.0	0.0
CAISLRGPGGGTGELFF	TRBV10-3*00	TRBD1*00	TRBJ2-2*00	0	nan	nan	nan	1	0.006461617989144482	0.0	0.0	0.0	0.0	0.0	0.0	0.0	0.0	0.0	0.0	0.0	0.0	0.0	0.0	0.0	0.0	0.0	0.0	0.0	0.0	0.0	0.0	0.0	0.006461617989144482	0.0	0.0	0.0	0.0	0.0	0.0	0.0	0.0
CAISLSEPQHF	TRBV28*00	nan	TRBJ1-5*00	0	nan	nan	nan	1	0.004019615724736715	0.0	0.0	0.0	0.0	0.0	0.0	0.0	0.0	0.0	0.0	0.0	0.0	0.0	0.0	0.0	0.0	0.0	0.0	0.0	0.004019615724736715	0.0	0.0	0.0	0.0	0.0	0.0	0.0	0.0	0.0	0.0	0.0	0.0
CAISLTGNNQPQHF	TRBV10-3*00	TRBD1*00	TRBJ1-5*00	0	nan	nan	nan	2	0.01634812506941038	0.0	0.0	0.0	0.012095701187797857	0.004252423881612519	0.0	0.0	0.0	0.0	0.0	0.0	0.0	0.0	0.0	0.0	0.0	0.0	0.0	0.0	0.0	0.0	0.0	0.0	0.0	0.0	0.0	0.0	0.0	0.0	0.0	0.0	0.0
CAISLTGTDTQYF	TRBV10-3*00	TRBD1*00	TRBJ2-3*00	0	nan	nan	nan	1	0.02739100661949326	0.0	0.0	0.0	0.0	0.0	0.0	0.0	0.0	0.0	0.0	0.0	0.0	0.0	0.0	0.0	0.0	0.0	0.0	0.0	0.0	0.0	0.0	0.02739100661949326	0.0	0.0	0.0	0.0	0.0	0.0	0.0	0.0	0.0
CAISLTSGEYNEQFF	TRBV10-3*00	TRBD2*00	TRBJ2-1*00	0	nan	nan	nan	4	0.02386631700325562	0.011594471755866803	0.0	0.0	0.0	0.0	0.0	0.0	0.004512635379061373	0.002743032696949748	0.005016177171377693	0.0	0.0	0.0	0.0	0.0	0.0	0.0	0.0	0.0	0.0	0.0	0.0	0.0	0.0	0.0	0.0	0.0	0.0	0.0	0.0	0.0	0.0
CAISLTSGQGETQYF	TRBV10-3*00	TRBD1*00,TRBD2*00	TRBJ2-5*00	0	nan	nan	nan	1	0.005342451116572284	0.0	0.0	0.0	0.0	0.0	0.0	0.0	0.0	0.0	0.0	0.0	0.0	0.0	0.0	0.0	0.0	0.0	0.0	0.0	0.0	0.0	0.0	0.0	0.0	0.0	0.0	0.0	0.0	0.0	0.0	0.0	0.005342451116572284
CAISMTGDTEAFF	TRBV10-3*00	TRBD1*00	TRBJ1-1*00	0	nan	nan	nan	1	0.00803923144947343	0.0	0.0	0.0	0.0	0.0	0.0	0.0	0.0	0.0	0.0	0.0	0.0	0.0	0.0	0.0	0.0	0.0	0.0	0.0	0.00803923144947343	0.0	0.0	0.0	0.0	0.0	0.0	0.0	0.0	0.0	0.0	0.0	0.0
CAISMTGGRTGELFF	TRBV10-3*00	TRBD1*00	TRBJ2-2*00	0	nan	nan	nan	1	0.005342451116572284	0.0	0.0	0.0	0.0	0.0	0.0	0.0	0.0	0.0	0.0	0.0	0.0	0.0	0.0	0.0	0.0	0.0	0.0	0.0	0.0	0.0	0.0	0.0	0.0	0.0	0.0	0.0	0.0	0.0	0.0	0.0	0.005342451116572284
CAISMTGTNTEAFF	TRBV10-3*00	TRBD1*00	TRBJ1-1*00	0	nan	nan	nan	1	0.007269731262267672	0.0	0.0	0.0	0.0	0.0	0.0	0.0	0.0	0.0	0.0	0.0	0.0	0.0	0.0	0.0	0.0	0.007269731262267672	0.0	0.0	0.0	0.0	0.0	0.0	0.0	0.0	0.0	0.0	0.0	0.0	0.0	0.0	0.0
CAISNGGREQFF	TRBV10-3*00	TRBD1*00	TRBJ2-1*00	0	nan	nan	nan	1	0.030202355783751134	0.0	0.0	0.0	0.0	0.0	0.0	0.0	0.0	0.0	0.0	0.0	0.0	0.0	0.0	0.0	0.0	0.0	0.0	0.0	0.0	0.0	0.0	0.0	0.0	0.0	0.030202355783751134	0.0	0.0	0.0	0.0	0.0	0.0
CAISNLGLVSISGEQYF	TRBV10-3*00	TRBD2*00	TRBJ2-7*00	0	nan	nan	nan	1	0.004343671270958214	0.0	0.004343671270958214	0.0	0.0	0.0	0.0	0.0	0.0	0.0	0.0	0.0	0.0	0.0	0.0	0.0	0.0	0.0	0.0	0.0	0.0	0.0	0.0	0.0	0.0	0.0	0.0	0.0	0.0	0.0	0.0	0.0	0.0
CAISNREDTEAFF	TRBV10-3*00	TRBD1*00	TRBJ1-1*00	0	nan	nan	nan	1	0.005808550185873606	0.0	0.0	0.0	0.0	0.0	0.0	0.0	0.0	0.0	0.0	0.0	0.0	0.0	0.0	0.0	0.005808550185873606	0.0	0.0	0.0	0.0	0.0	0.0	0.0	0.0	0.0	0.0	0.0	0.0	0.0	0.0	0.0	0.0
CAISPAPQETQYF	TRBV5-1*00	TRBD2*00	TRBJ2-5*00	0	nan	nan	nan	1	0.0023188943511733605	0.0023188943511733605	0.0	0.0	0.0	0.0	0.0	0.0	0.0	0.0	0.0	0.0	0.0	0.0	0.0	0.0	0.0	0.0	0.0	0.0	0.0	0.0	0.0	0.0	0.0	0.0	0.0	0.0	0.0	0.0	0.0	0.0	0.0
CAISPDGGTQYF	TRBV6-6*00	nan	TRBJ2-5*00	0	nan	nan	nan	1	0.005808550185873606	0.0	0.0	0.0	0.0	0.0	0.0	0.0	0.0	0.0	0.0	0.0	0.0	0.0	0.0	0.0	0.005808550185873606	0.0	0.0	0.0	0.0	0.0	0.0	0.0	0.0	0.0	0.0	0.0	0.0	0.0	0.0	0.0	0.0
CAISPDSGEIYNEQFF	TRBV10-3*00	TRBD2*00	TRBJ2-1*00	0	nan	nan	nan	1	0.006217745445501459	0.0	0.0	0.0	0.0	0.0	0.0	0.0	0.0	0.0	0.0	0.0	0.0	0.0	0.0	0.0	0.0	0.0	0.0	0.0	0.0	0.0	0.0	0.0	0.0	0.0	0.0	0.006217745445501459	0.0	0.0	0.0	0.0	0.0
CAISPEGYGYTF	TRBV6-5*00	TRBD2*00	TRBJ1-2*00	0	nan	nan	nan	1	0.003716919417187035	0.0	0.0	0.0	0.0	0.0	0.0	0.0	0.0	0.0	0.0	0.0	0.0	0.003716919417187035	0.0	0.0	0.0	0.0	0.0	0.0	0.0	0.0	0.0	0.0	0.0	0.0	0.0	0.0	0.0	0.0	0.0	0.0	0.0
CAISPGEDTQYF	TRBV10-3*00	TRBD1*00,TRBD2*00	TRBJ2-3*00	0	nan	nan	nan	1	0.004019615724736715	0.0	0.0	0.0	0.0	0.0	0.0	0.0	0.0	0.0	0.0	0.0	0.0	0.0	0.0	0.0	0.0	0.0	0.0	0.0	0.004019615724736715	0.0	0.0	0.0	0.0	0.0	0.0	0.0	0.0	0.0	0.0	0.0	0.0
CAISPGGGEAFF	TRBV10-3*00	TRBD1*00,TRBD2*00	TRBJ1-1*00	0	nan	nan	nan	2	0.013450686387033655	0.0	0.0	0.0	0.0	0.0	0.0	0.0	0.0	0.0	0.0	0.0	0.0	0.0	0.0	0.0	0.0	0.0	0.0	0.0	0.004019615724736715	0.0	0.0	0.0	0.0	0.0	0.0	0.0	0.0	0.00943107066229694	0.0	0.0	0.0
CAISPGGGENIEAFF	TRBV10-3*00	nan	TRBJ1-1*00	0	nan	nan	nan	1	0.004252423881612519	0.0	0.0	0.0	0.0	0.004252423881612519	0.0	0.0	0.0	0.0	0.0	0.0	0.0	0.0	0.0	0.0	0.0	0.0	0.0	0.0	0.0	0.0	0.0	0.0	0.0	0.0	0.0	0.0	0.0	0.0	0.0	0.0	0.0
CAISPGGGENTEAFF	TRBV10-3*00	nan	TRBJ1-1*00	0	nan	nan	nan	14	0.9959116189887929	0.09043687969576106	0.06949874033533143	0.11613018491498676	0.07983162783946586	0.0680387821058003	0.09916023674506524	0.07289242759819452	0.09025270758122744	0.07954794821154268	0.07273456898497656	0.025557472365983002	0.0	0.003716919417187035	0.034846941510748936	0.0	0.0	0.0	0.0	0.0	0.0	0.0	0.0	0.0	0.0	0.0	0.0	0.09326618168252193	0.0	0.0	0.0	0.0	0.0
CAISPGLAFADTQYF	TRBV10-3*00	TRBD2*00	TRBJ2-3*00	0	nan	nan	nan	1	0.010684902233144567	0.0	0.0	0.0	0.0	0.0	0.0	0.0	0.0	0.0	0.0	0.0	0.0	0.0	0.0	0.0	0.0	0.0	0.0	0.0	0.0	0.0	0.0	0.0	0.0	0.0	0.0	0.0	0.0	0.0	0.0	0.0	0.010684902233144567
CAISPGLAGGPADTQYF	TRBV10-3*00	TRBD2*00	TRBJ2-3*00	0	nan	nan	nan	1	0.009130335539831088	0.0	0.0	0.0	0.0	0.0	0.0	0.0	0.0	0.0	0.0	0.0	0.0	0.0	0.0	0.0	0.0	0.0	0.0	0.0	0.0	0.0	0.0	0.009130335539831088	0.0	0.0	0.0	0.0	0.0	0.0	0.0	0.0	0.0
CAISPGLARGMFF	TRBV11-2*00	TRBD1*00	TRBJ1-4*00	0	nan	nan	nan	1	0.005808550185873606	0.0	0.0	0.0	0.0	0.0	0.0	0.0	0.0	0.0	0.0	0.0	0.0	0.0	0.0	0.0	0.005808550185873606	0.0	0.0	0.0	0.0	0.0	0.0	0.0	0.0	0.0	0.0	0.0	0.0	0.0	0.0	0.0	0.0
CAISPGMNTEAFF	TRBV10-3*00	TRBD1*00	TRBJ1-1*00	0	nan	nan	nan	1	0.0025080885856888467	0.0	0.0	0.0	0.0	0.0	0.0	0.0	0.0	0.0	0.0025080885856888467	0.0	0.0	0.0	0.0	0.0	0.0	0.0	0.0	0.0	0.0	0.0	0.0	0.0	0.0	0.0	0.0	0.0	0.0	0.0	0.0	0.0	0.0
CAISPGQEYYGYTF	TRBV10-3*00	TRBD1*00	TRBJ1-2*00	0	nan	nan	nan	1	0.02323420074349442	0.0	0.0	0.0	0.0	0.0	0.0	0.0	0.0	0.0	0.0	0.0	0.0	0.0	0.0	0.0	0.02323420074349442	0.0	0.0	0.0	0.0	0.0	0.0	0.0	0.0	0.0	0.0	0.0	0.0	0.0	0.0	0.0	0.0
CAISPGSNEQFF	TRBV10-3*00	TRBD1*00,TRBD2*00	TRBJ2-1*00	0	nan	nan	nan	1	0.006461617989144482	0.0	0.0	0.0	0.0	0.0	0.0	0.0	0.0	0.0	0.0	0.0	0.0	0.0	0.0	0.0	0.0	0.0	0.0	0.0	0.0	0.0	0.0	0.0	0.006461617989144482	0.0	0.0	0.0	0.0	0.0	0.0	0.0	0.0
CAISPGTEAFF	TRBV10-3*00	TRBD1*00,TRBD2*00	TRBJ1-1*00	0	nan	nan	nan	1	0.005016177171377693	0.0	0.0	0.0	0.0	0.0	0.0	0.0	0.0	0.0	0.005016177171377693	0.0	0.0	0.0	0.0	0.0	0.0	0.0	0.0	0.0	0.0	0.0	0.0	0.0	0.0	0.0	0.0	0.0	0.0	0.0	0.0	0.0	0.0
CAISPGTGISSYEQYF	TRBV10-3*00	TRBD1*00	TRBJ2-7*00	0	nan	nan	nan	1	0.0028035549076228664	0.0	0.0	0.0	0.0	0.0	0.0	0.0028035549076228664	0.0	0.0	0.0	0.0	0.0	0.0	0.0	0.0	0.0	0.0	0.0	0.0	0.0	0.0	0.0	0.0	0.0	0.0	0.0	0.0	0.0	0.0	0.0	0.0	0.0
CAISPGTLYSYNEQFF	TRBV10-3*00	TRBD2*00	TRBJ2-1*00	0	nan	nan	nan	1	0.007073302996722703	0.0	0.0	0.0	0.0	0.0	0.0	0.0	0.0	0.0	0.0	0.0	0.0	0.0	0.0	0.0	0.0	0.0	0.0	0.0	0.0	0.0	0.0	0.0	0.0	0.0	0.0	0.0	0.0	0.007073302996722703	0.0	0.0	0.0
CAISPKEKQLNEQFF	TRBV10-3*00	nan	TRBJ2-1*00	0	nan	nan	nan	1	0.005342451116572284	0.0	0.0	0.0	0.0	0.0	0.0	0.0	0.0	0.0	0.0	0.0	0.0	0.0	0.0	0.0	0.0	0.0	0.0	0.0	0.0	0.0	0.0	0.0	0.0	0.0	0.0	0.0	0.0	0.0	0.0	0.0	0.005342451116572284
CAISPKGHRDGIQYF	TRBV10-3*00	TRBD1*00	TRBJ2-5*00	0	nan	nan	nan	1	0.004343671270958214	0.0	0.004343671270958214	0.0	0.0	0.0	0.0	0.0	0.0	0.0	0.0	0.0	0.0	0.0	0.0	0.0	0.0	0.0	0.0	0.0	0.0	0.0	0.0	0.0	0.0	0.0	0.0	0.0	0.0	0.0	0.0	0.0	0.0
CAISPLGQPQHF	TRBV10-3*00	TRBD1*00	TRBJ1-5*00	0	nan	nan	nan	1	0.006461617989144482	0.0	0.0	0.0	0.0	0.0	0.0	0.0	0.0	0.0	0.0	0.0	0.0	0.0	0.0	0.0	0.0	0.0	0.0	0.0	0.0	0.0	0.0	0.0	0.006461617989144482	0.0	0.0	0.0	0.0	0.0	0.0	0.0	0.0
CAISPQDRGTDTQYF	TRBV10-3*00	TRBD1*00	TRBJ2-3*00	0	nan	nan	nan	1	0.010684902233144567	0.0	0.0	0.0	0.0	0.0	0.0	0.0	0.0	0.0	0.0	0.0	0.0	0.0	0.0	0.0	0.0	0.0	0.0	0.0	0.0	0.0	0.0	0.0	0.0	0.0	0.0	0.0	0.0	0.0	0.0	0.0	0.010684902233144567
CAISPREDTQYF	TRBV10-3*00	TRBD2*00	TRBJ2-3*00	0	nan	nan	nan	1	0.004019615724736715	0.0	0.0	0.0	0.0	0.0	0.0	0.0	0.0	0.0	0.0	0.0	0.0	0.0	0.0	0.0	0.0	0.0	0.0	0.0	0.004019615724736715	0.0	0.0	0.0	0.0	0.0	0.0	0.0	0.0	0.0	0.0	0.0	0.0
CAISPRTEWVFF	TRBV7-2*00	TRBD1*00	TRBJ2-1*00	0	nan	nan	nan	1	0.0023188943511733605	0.0023188943511733605	0.0	0.0	0.0	0.0	0.0	0.0	0.0	0.0	0.0	0.0	0.0	0.0	0.0	0.0	0.0	0.0	0.0	0.0	0.0	0.0	0.0	0.0	0.0	0.0	0.0	0.0	0.0	0.0	0.0	0.0	0.0
CAISPSGQSSTEAFF	TRBV10-3*00	TRBD1*00	TRBJ1-1*00	0	nan	nan	nan	1	0.005342451116572284	0.0	0.0	0.0	0.0	0.0	0.0	0.0	0.0	0.0	0.0	0.0	0.0	0.0	0.0	0.0	0.0	0.0	0.0	0.0	0.0	0.0	0.0	0.0	0.0	0.0	0.0	0.0	0.0	0.0	0.0	0.0	0.005342451116572284
CAISPSPEKRTAYGYTF	TRBV10-3*00,TRBV6-1*00,TRBV6-4*00,TRBV6-5*00,TRBV6-6*00,TRBV10-3*00	nan	TRBJ1-2*00	0	nan	nan	nan	2	0.008289620301522364	0.0	0.0	0.0	0.0	0.0	0.0	0.0028035549076228664	0.0	0.005486065393899496	0.0	0.0	0.0	0.0	0.0	0.0	0.0	0.0	0.0	0.0	0.0	0.0	0.0	0.0	0.0	0.0	0.0	0.0	0.0	0.0	0.0	0.0	0.0
CAISPSSRGNTDTQYF	TRBV5-6*00	TRBD2*00,TRBD1*00	TRBJ2-3*00	0	nan	nan	nan	1	0.0025080885856888467	0.0	0.0	0.0	0.0	0.0	0.0	0.0	0.0	0.0	0.0025080885856888467	0.0	0.0	0.0	0.0	0.0	0.0	0.0	0.0	0.0	0.0	0.0	0.0	0.0	0.0	0.0	0.0	0.0	0.0	0.0	0.0	0.0	0.0
CAISPSTGGIGNEQFF	TRBV10-3*00	nan	TRBJ2-1*00	0	nan	nan	nan	1	0.011617100371747211	0.0	0.0	0.0	0.0	0.0	0.0	0.0	0.0	0.0	0.0	0.0	0.0	0.0	0.0	0.0	0.011617100371747211	0.0	0.0	0.0	0.0	0.0	0.0	0.0	0.0	0.0	0.0	0.0	0.0	0.0	0.0	0.0	0.0
CAISPVPETPGTEAFF	TRBV5-1*00	TRBD1*00	TRBJ1-1*00	0	nan	nan	nan	1	0.004343671270958214	0.0	0.004343671270958214	0.0	0.0	0.0	0.0	0.0	0.0	0.0	0.0	0.0	0.0	0.0	0.0	0.0	0.0	0.0	0.0	0.0	0.0	0.0	0.0	0.0	0.0	0.0	0.0	0.0	0.0	0.0	0.0	0.0	0.0
CAISPWTGFDEQFF	TRBV5-5*00,TRBV5-7*00	TRBD1*00	TRBJ2-1*00	0	nan	nan	nan	1	0.0063893680914957505	0.0	0.0	0.0	0.0	0.0	0.0	0.0	0.0	0.0	0.0	0.0063893680914957505	0.0	0.0	0.0	0.0	0.0	0.0	0.0	0.0	0.0	0.0	0.0	0.0	0.0	0.0	0.0	0.0	0.0	0.0	0.0	0.0	0.0
CAISPYATEAFF	TRBV18*00	nan	TRBJ1-1*00	0	nan	nan	nan	1	0.0027456687076137395	0.0	0.0	0.0	0.0	0.0	0.0	0.0	0.0	0.0	0.0	0.0	0.0	0.0	0.0	0.0	0.0	0.0	0.0	0.0	0.0	0.0	0.0	0.0	0.0	0.0	0.0027456687076137395	0.0	0.0	0.0	0.0	0.0	0.0
CAISQDGPTNEKLFF	TRBV10-3*00	nan	TRBJ1-4*00	0	nan	nan	nan	1	0.0024232437540892236	0.0	0.0	0.0	0.0	0.0	0.0	0.0	0.0	0.0	0.0	0.0	0.0	0.0	0.0	0.0	0.0	0.0024232437540892236	0.0	0.0	0.0	0.0	0.0	0.0	0.0	0.0	0.0	0.0	0.0	0.0	0.0	0.0	0.0
CAISQDITDGWEKLFF	TRBV4-1*00	nan	TRBJ1-4*00	0	nan	nan	nan	1	0.0023188943511733605	0.0023188943511733605	0.0	0.0	0.0	0.0	0.0	0.0	0.0	0.0	0.0	0.0	0.0	0.0	0.0	0.0	0.0	0.0	0.0	0.0	0.0	0.0	0.0	0.0	0.0	0.0	0.0	0.0	0.0	0.0	0.0	0.0	0.0
CAISQGASSNTEAFF	TRBV10-3*00	TRBD1*00	TRBJ1-1*00	0	nan	nan	nan	1	0.005808550185873606	0.0	0.0	0.0	0.0	0.0	0.0	0.0	0.0	0.0	0.0	0.0	0.0	0.0	0.0	0.0	0.005808550185873606	0.0	0.0	0.0	0.0	0.0	0.0	0.0	0.0	0.0	0.0	0.0	0.0	0.0	0.0	0.0	0.0
CAISQGASTDTQYF	TRBV10-3*00	nan	TRBJ2-3*00	0	nan	nan	nan	1	0.009275577404693442	0.009275577404693442	0.0	0.0	0.0	0.0	0.0	0.0	0.0	0.0	0.0	0.0	0.0	0.0	0.0	0.0	0.0	0.0	0.0	0.0	0.0	0.0	0.0	0.0	0.0	0.0	0.0	0.0	0.0	0.0	0.0	0.0	0.0
CAISQGEGWSPLHF	TRBV4-1*00	TRBD1*00	TRBJ1-6*00	0	nan	nan	nan	1	0.0025080885856888467	0.0	0.0	0.0	0.0	0.0	0.0	0.0	0.0	0.0	0.0025080885856888467	0.0	0.0	0.0	0.0	0.0	0.0	0.0	0.0	0.0	0.0	0.0	0.0	0.0	0.0	0.0	0.0	0.0	0.0	0.0	0.0	0.0	0.0
CAISQGKTEAFF	TRBV10-3*00	TRBD1*00	TRBJ1-1*00	0	nan	nan	nan	1	0.008237006122841218	0.0	0.0	0.0	0.0	0.0	0.0	0.0	0.0	0.0	0.0	0.0	0.0	0.0	0.0	0.0	0.0	0.0	0.0	0.0	0.0	0.0	0.0	0.0	0.0	0.0	0.008237006122841218	0.0	0.0	0.0	0.0	0.0	0.0
CAISQGNNNSPLHF	TRBV10-3*00	TRBD1*00	TRBJ1-6*00	0	nan	nan	nan	1	0.011617100371747211	0.0	0.0	0.0	0.0	0.0	0.0	0.0	0.0	0.0	0.0	0.0	0.0	0.0	0.0	0.0	0.011617100371747211	0.0	0.0	0.0	0.0	0.0	0.0	0.0	0.0	0.0	0.0	0.0	0.0	0.0	0.0	0.0	0.0
CAISQGQVRLGNEQFF	TRBV10-3*00	TRBD1*00	TRBJ2-1*00	0	nan	nan	nan	1	0.0036413953827106552	0.0	0.0	0.0	0.0	0.0	0.0	0.0	0.0	0.0	0.0	0.0	0.0	0.0	0.0	0.0	0.0	0.0	0.0	0.0	0.0	0.0	0.0036413953827106552	0.0	0.0	0.0	0.0	0.0	0.0	0.0	0.0	0.0	0.0
CAISQGTEAFF	TRBV10-3*00	nan	TRBJ1-1*00	0	nan	nan	nan	1	0.007524265757066541	0.0	0.0	0.0	0.0	0.0	0.0	0.0	0.0	0.0	0.007524265757066541	0.0	0.0	0.0	0.0	0.0	0.0	0.0	0.0	0.0	0.0	0.0	0.0	0.0	0.0	0.0	0.0	0.0	0.0	0.0	0.0	0.0	0.0
CAISQGTGKYEQYF	TRBV4-3*00,TRBV4-2*00	TRBD1*00	TRBJ2-7*00	0	nan	nan	nan	1	0.0044148161229084805	0.0	0.0	0.0	0.0	0.0	0.0	0.0	0.0	0.0	0.0	0.0	0.0	0.0	0.0	0.0	0.0	0.0	0.0	0.0	0.0	0.0	0.0	0.0	0.0	0.0	0.0	0.0	0.0	0.0	0.0	0.0044148161229084805	0.0
CAISQGVANVIQYF	TRBV10-3*00	nan	TRBJ2-4*00	0	nan	nan	nan	2	0.11488522900186439	0.0	0.0	0.0	0.0	0.0	0.0	0.11214219630491463	0.0	0.002743032696949748	0.0	0.0	0.0	0.0	0.0	0.0	0.0	0.0	0.0	0.0	0.0	0.0	0.0	0.0	0.0	0.0	0.0	0.0	0.0	0.0	0.0	0.0	0.0
CAISQQTGLNTEAFF	TRBV10-3*00	TRBD1*00	TRBJ1-1*00	0	nan	nan	nan	2	0.006760512467301366	0.0	0.0	0.0	0.0	0.004252423881612519	0.0	0.0	0.0	0.0	0.0025080885856888467	0.0	0.0	0.0	0.0	0.0	0.0	0.0	0.0	0.0	0.0	0.0	0.0	0.0	0.0	0.0	0.0	0.0	0.0	0.0	0.0	0.0	0.0
CAISQTESTEAFF	TRBV10-3*00	nan	TRBJ1-1*00	0	nan	nan	nan	1	0.005342451116572284	0.0	0.0	0.0	0.0	0.0	0.0	0.0	0.0	0.0	0.0	0.0	0.0	0.0	0.0	0.0	0.0	0.0	0.0	0.0	0.0	0.0	0.0	0.0	0.0	0.0	0.0	0.0	0.0	0.0	0.0	0.0	0.005342451116572284
CAISRALSSYEQYF	TRBV10-3*00	TRBD2*00	TRBJ2-7*00	0	nan	nan	nan	1	0.008410664722868598	0.0	0.0	0.0	0.0	0.0	0.0	0.008410664722868598	0.0	0.0	0.0	0.0	0.0	0.0	0.0	0.0	0.0	0.0	0.0	0.0	0.0	0.0	0.0	0.0	0.0	0.0	0.0	0.0	0.0	0.0	0.0	0.0	0.0
CAISRDKEAYEQYF	TRBV10-3*00	TRBD1*00,TRBD2*00	TRBJ2-7*00	0	nan	nan	nan	1	0.012435490891002918	0.0	0.0	0.0	0.0	0.0	0.0	0.0	0.0	0.0	0.0	0.0	0.0	0.0	0.0	0.0	0.0	0.0	0.0	0.0	0.0	0.0	0.0	0.0	0.0	0.0	0.0	0.012435490891002918	0.0	0.0	0.0	0.0	0.0
CAISRDRDHEQYF	TRBV10-3*00	TRBD1*00	TRBJ2-7*00	0	nan	nan	nan	1	0.006217745445501459	0.0	0.0	0.0	0.0	0.0	0.0	0.0	0.0	0.0	0.0	0.0	0.0	0.0	0.0	0.0	0.0	0.0	0.0	0.0	0.0	0.0	0.0	0.0	0.0	0.0	0.0	0.006217745445501459	0.0	0.0	0.0	0.0	0.0
CAISRDRGTEAFF	TRBV10-3*00	TRBD1*00	TRBJ1-1*00	0	nan	nan	nan	5	0.051126651504128456	0.004637788702346721	0.0	0.0	0.0	0.0	0.0	0.0	0.009025270758122745	0.0	0.017556620099821924	0.0	0.0	0.0	0.0	0.014564520827264782	0.0	0.0	0.0	0.0	0.0	0.0	0.0	0.0	0.0	0.0	0.0	0.0	0.0	0.0	0.0	0.0	0.005342451116572284
CAISREGQGSGANVLTF	TRBV15*00	nan	TRBJ2-6*00	0	nan	nan	nan	1	0.005342451116572284	0.0	0.0	0.0	0.0	0.0	0.0	0.0	0.0	0.0	0.0	0.0	0.0	0.0	0.0	0.0	0.0	0.0	0.0	0.0	0.0	0.0	0.0	0.0	0.0	0.0	0.0	0.0	0.0	0.0	0.0	0.0	0.005342451116572284
CAISREVNTEAFF	TRBV10-3*00	TRBD1*00	TRBJ1-1*00	0	nan	nan	nan	1	0.005342451116572284	0.0	0.0	0.0	0.0	0.0	0.0	0.0	0.0	0.0	0.0	0.0	0.0	0.0	0.0	0.0	0.0	0.0	0.0	0.0	0.0	0.0	0.0	0.0	0.0	0.0	0.0	0.0	0.0	0.0	0.0	0.0	0.005342451116572284
CAISRGGANTEAFF	TRBV10-3*00	TRBD1*00,TRBD2*00	TRBJ1-1*00	0	nan	nan	nan	1	0.004512635379061373	0.0	0.0	0.0	0.0	0.0	0.0	0.0	0.004512635379061373	0.0	0.0	0.0	0.0	0.0	0.0	0.0	0.0	0.0	0.0	0.0	0.0	0.0	0.0	0.0	0.0	0.0	0.0	0.0	0.0	0.0	0.0	0.0	0.0
CAISRGGTEAFF	TRBV10-3*00	TRBD2*00,TRBD1*00	TRBJ1-1*00	0	nan	nan	nan	4	0.043593991116161204	0.0	0.0	0.0	0.0	0.0	0.0	0.0	0.0	0.0	0.0	0.0	0.0	0.0	0.0	0.0	0.0	0.0	0.0	0.0028388928317956003	0.0	0.0	0.0036413953827106552	0.0	0.032308089945722415	0.0	0.0	0.0	0.0	0.0	0.004805612955932529	0.0	0.0
CAISRGLLNTEAFF	TRBV10-3*00	TRBD1*00,TRBD2*00	TRBJ1-1*00	0	nan	nan	nan	1	0.007257420712678714	0.0	0.0	0.0	0.007257420712678714	0.0	0.0	0.0	0.0	0.0	0.0	0.0	0.0	0.0	0.0	0.0	0.0	0.0	0.0	0.0	0.0	0.0	0.0	0.0	0.0	0.0	0.0	0.0	0.0	0.0	0.0	0.0	0.0
CAISRGRDGELFF	TRBV10-3*00	TRBD1*00	TRBJ2-2*00	0	nan	nan	nan	1	0.005342451116572284	0.0	0.0	0.0	0.0	0.0	0.0	0.0	0.0	0.0	0.0	0.0	0.0	0.0	0.0	0.0	0.0	0.0	0.0	0.0	0.0	0.0	0.0	0.0	0.0	0.0	0.0	0.0	0.0	0.0	0.0	0.0	0.005342451116572284
CAISRGTDSGTQYF	TRBV10-3*00	TRBD1*00	TRBJ2-5*00	0	nan	nan	nan	1	0.011617100371747211	0.0	0.0	0.0	0.0	0.0	0.0	0.0	0.0	0.0	0.0	0.0	0.0	0.0	0.0	0.0	0.011617100371747211	0.0	0.0	0.0	0.0	0.0	0.0	0.0	0.0	0.0	0.0	0.0	0.0	0.0	0.0	0.0	0.0
CAISRGTGGSGELFF	TRBV10-3*00	TRBD1*00	TRBJ2-2*00	0	nan	nan	nan	1	0.005808550185873606	0.0	0.0	0.0	0.0	0.0	0.0	0.0	0.0	0.0	0.0	0.0	0.0	0.0	0.0	0.0	0.005808550185873606	0.0	0.0	0.0	0.0	0.0	0.0	0.0	0.0	0.0	0.0	0.0	0.0	0.0	0.0	0.0	0.0
CAISRLFSGGAYNEQFF	TRBV11-2*00	nan	TRBJ2-1*00	0	nan	nan	nan	1	0.017425650557620815	0.0	0.0	0.0	0.0	0.0	0.0	0.0	0.0	0.0	0.0	0.0	0.0	0.0	0.0	0.0	0.017425650557620815	0.0	0.0	0.0	0.0	0.0	0.0	0.0	0.0	0.0	0.0	0.0	0.0	0.0	0.0	0.0	0.0
CAISRPGNTEAFF	TRBV10-3*00	nan	TRBJ1-1*00	0	nan	nan	nan	1	0.0024191402375595707	0.0	0.0	0.0	0.0024191402375595707	0.0	0.0	0.0	0.0	0.0	0.0	0.0	0.0	0.0	0.0	0.0	0.0	0.0	0.0	0.0	0.0	0.0	0.0	0.0	0.0	0.0	0.0	0.0	0.0	0.0	0.0	0.0	0.0
CAISRQGKIPGELFF	TRBV6-1*00	TRBD1*00	TRBJ2-2*00	0	nan	nan	nan	1	0.005342451116572284	0.0	0.0	0.0	0.0	0.0	0.0	0.0	0.0	0.0	0.0	0.0	0.0	0.0	0.0	0.0	0.0	0.0	0.0	0.0	0.0	0.0	0.0	0.0	0.0	0.0	0.0	0.0	0.0	0.0	0.0	0.0	0.005342451116572284
CAISRQSYEQYF	TRBV10-3*00	nan	TRBJ2-7*00	0	nan	nan	nan	1	0.005808550185873606	0.0	0.0	0.0	0.0	0.0	0.0	0.0	0.0	0.0	0.0	0.0	0.0	0.0	0.0	0.0	0.005808550185873606	0.0	0.0	0.0	0.0	0.0	0.0	0.0	0.0	0.0	0.0	0.0	0.0	0.0	0.0	0.0	0.0
CAISRRGGTSETDTQYF	TRBV10-3*00	TRBD2*00	TRBJ2-3*00	0	nan	nan	nan	1	0.0029776970491022245	0.0	0.0	0.0029776970491022245	0.0	0.0	0.0	0.0	0.0	0.0	0.0	0.0	0.0	0.0	0.0	0.0	0.0	0.0	0.0	0.0	0.0	0.0	0.0	0.0	0.0	0.0	0.0	0.0	0.0	0.0	0.0	0.0	0.0
CAISRRGYQETQYF	TRBV10-3*00	TRBD2*00	TRBJ2-5*00	0	nan	nan	nan	1	0.007073302996722703	0.0	0.0	0.0	0.0	0.0	0.0	0.0	0.0	0.0	0.0	0.0	0.0	0.0	0.0	0.0	0.0	0.0	0.0	0.0	0.0	0.0	0.0	0.0	0.0	0.0	0.0	0.0	0.0	0.007073302996722703	0.0	0.0	0.0
CAISRSGEGNQPQHF	TRBV10-3*00	TRBD1*00	TRBJ1-5*00	0	nan	nan	nan	2	0.009942203740132589	0.0	0.0	0.0	0.0	0.0	0.0	0.0	0.0	0.0	0.0025080885856888467	0.0	0.007434115154443742	0.0	0.0	0.0	0.0	0.0	0.0	0.0	0.0	0.0	0.0	0.0	0.0	0.0	0.0	0.0	0.0	0.0	0.0	0.0	0.0
CAISRTSGGAFDEQFF	TRBV10-3*00	TRBD2*00	TRBJ2-1*00	0	nan	nan	nan	1	0.010684902233144567	0.0	0.0	0.0	0.0	0.0	0.0	0.0	0.0	0.0	0.0	0.0	0.0	0.0	0.0	0.0	0.0	0.0	0.0	0.0	0.0	0.0	0.0	0.0	0.0	0.0	0.0	0.0	0.0	0.0	0.0	0.0	0.010684902233144567
CAISSARTDTQYF	TRBV7-6*00	TRBD1*00,TRBD2*00	TRBJ2-3*00	0	nan	nan	nan	1	0.023234200743494422	0.0	0.0	0.0	0.0	0.0	0.0	0.0	0.0	0.0	0.0	0.0	0.0	0.0	0.0	0.0	0.023234200743494422	0.0	0.0	0.0	0.0	0.0	0.0	0.0	0.0	0.0	0.0	0.0	0.0	0.0	0.0	0.0	0.0
CAISSFSGGPDEQFF	TRBV7-8*00	TRBD2*00,TRBD1*00	TRBJ2-1*00	0	nan	nan	nan	1	0.005342451116572284	0.0	0.0	0.0	0.0	0.0	0.0	0.0	0.0	0.0	0.0	0.0	0.0	0.0	0.0	0.0	0.0	0.0	0.0	0.0	0.0	0.0	0.0	0.0	0.0	0.0	0.0	0.0	0.0	0.0	0.0	0.0	0.005342451116572284
CAISSGQGMSYEQYF	TRBV15*00	TRBD1*00	TRBJ2-7*00	0	nan	nan	nan	1	0.0023188943511733605	0.0023188943511733605	0.0	0.0	0.0	0.0	0.0	0.0	0.0	0.0	0.0	0.0	0.0	0.0	0.0	0.0	0.0	0.0	0.0	0.0	0.0	0.0	0.0	0.0	0.0	0.0	0.0	0.0	0.0	0.0	0.0	0.0	0.0
CAISSGQTNGYTF	TRBV10-3*00	TRBD1*00,TRBD2*00	TRBJ1-2*00	0	nan	nan	nan	6	0.03558186725226776	0.0	0.0	0.0	0.007257420712678714	0.0	0.006197514796566576	0.0	0.009025270758122745	0.002743032696949748	0.005016177171377693	0.0	0.0	0.0	0.0	0.0	0.0	0.0	0.0	0.0	0.0	0.0	0.0	0.0	0.0	0.0	0.0	0.0	0.0	0.0	0.0	0.0	0.005342451116572284
CAISSGTEAFF	TRBV10-3*00	nan	TRBJ1-1*00	0	nan	nan	nan	1	0.011214219630491466	0.0	0.0	0.0	0.0	0.0	0.0	0.011214219630491466	0.0	0.0	0.0	0.0	0.0	0.0	0.0	0.0	0.0	0.0	0.0	0.0	0.0	0.0	0.0	0.0	0.0	0.0	0.0	0.0	0.0	0.0	0.0	0.0	0.0
CAISSGTGGSGELFF	TRBV10-3*00	TRBD1*00	TRBJ2-2*00	0	nan	nan	nan	1	0.003716919417187035	0.0	0.0	0.0	0.0	0.0	0.0	0.0	0.0	0.0	0.0	0.0	0.0	0.003716919417187035	0.0	0.0	0.0	0.0	0.0	0.0	0.0	0.0	0.0	0.0	0.0	0.0	0.0	0.0	0.0	0.0	0.0	0.0	0.0
CAISSGTSGSTDTQYF	TRBV10-3*00	TRBD2*00	TRBJ2-3*00	0	nan	nan	nan	2	0.00969971575046983	0.0069566830535200816	0.0	0.0	0.0	0.0	0.0	0.0	0.0	0.002743032696949748	0.0	0.0	0.0	0.0	0.0	0.0	0.0	0.0	0.0	0.0	0.0	0.0	0.0	0.0	0.0	0.0	0.0	0.0	0.0	0.0	0.0	0.0	0.0
CAISSKTNTGELFF	TRBV10-3*00	nan	TRBJ2-2*00	0	nan	nan	nan	1	0.004343671270958214	0.0	0.004343671270958214	0.0	0.0	0.0	0.0	0.0	0.0	0.0	0.0	0.0	0.0	0.0	0.0	0.0	0.0	0.0	0.0	0.0	0.0	0.0	0.0	0.0	0.0	0.0	0.0	0.0	0.0	0.0	0.0	0.0	0.0
CAISSPLGVRKETQYF	TRBV10-3*00	TRBD2*00,TRBD1*00	TRBJ2-5*00	0	nan	nan	nan	1	0.004019615724736715	0.0	0.0	0.0	0.0	0.0	0.0	0.0	0.0	0.0	0.0	0.0	0.0	0.0	0.0	0.0	0.0	0.0	0.0	0.0	0.004019615724736715	0.0	0.0	0.0	0.0	0.0	0.0	0.0	0.0	0.0	0.0	0.0	0.0
CAISSPTGEAGELFF	TRBV10-3*00	TRBD1*00	TRBJ2-2*00	0	nan	nan	nan	1	0.005342451116572284	0.0	0.0	0.0	0.0	0.0	0.0	0.0	0.0	0.0	0.0	0.0	0.0	0.0	0.0	0.0	0.0	0.0	0.0	0.0	0.0	0.0	0.0	0.0	0.0	0.0	0.0	0.0	0.0	0.0	0.0	0.0	0.005342451116572284
CAISSRDASYEQYF	TRBV10-3*00	nan	TRBJ2-7*00	0	nan	nan	nan	1	0.011617100371747211	0.0	0.0	0.0	0.0	0.0	0.0	0.0	0.0	0.0	0.0	0.0	0.0	0.0	0.0	0.0	0.011617100371747211	0.0	0.0	0.0	0.0	0.0	0.0	0.0	0.0	0.0	0.0	0.0	0.0	0.0	0.0	0.0	0.0
CAISSRTYEQYF	TRBV10-3*00	TRBD1*00,TRBD2*00	TRBJ2-7*00	0	nan	nan	nan	1	0.004343671270958214	0.0	0.004343671270958214	0.0	0.0	0.0	0.0	0.0	0.0	0.0	0.0	0.0	0.0	0.0	0.0	0.0	0.0	0.0	0.0	0.0	0.0	0.0	0.0	0.0	0.0	0.0	0.0	0.0	0.0	0.0	0.0	0.0	0.0
CAISSTDRGVEQYF	TRBV10-3*00	TRBD1*00	TRBJ2-7*00	0	nan	nan	nan	1	0.005808550185873606	0.0	0.0	0.0	0.0	0.0	0.0	0.0	0.0	0.0	0.0	0.0	0.0	0.0	0.0	0.0	0.005808550185873606	0.0	0.0	0.0	0.0	0.0	0.0	0.0	0.0	0.0	0.0	0.0	0.0	0.0	0.0	0.0	0.0
CAISSTGGNSPLHF	TRBV10-3*00	TRBD1*00	TRBJ1-6*00	0	nan	nan	nan	1	0.003129204869042776	0.0	0.0	0.0	0.0	0.0	0.0	0.0	0.0	0.0	0.0	0.0	0.0	0.0	0.0	0.0	0.0	0.0	0.003129204869042776	0.0	0.0	0.0	0.0	0.0	0.0	0.0	0.0	0.0	0.0	0.0	0.0	0.0	0.0
CAISSTGGRDGYTF	TRBV10-3*00	TRBD1*00	TRBJ1-2*00	0	nan	nan	nan	1	0.005808550185873606	0.0	0.0	0.0	0.0	0.0	0.0	0.0	0.0	0.0	0.0	0.0	0.0	0.0	0.0	0.0	0.005808550185873606	0.0	0.0	0.0	0.0	0.0	0.0	0.0	0.0	0.0	0.0	0.0	0.0	0.0	0.0	0.0	0.0
CAISSTGPLGEKLFF	TRBV10-3*00	TRBD2*00	TRBJ1-4*00	0	nan	nan	nan	1	0.005808550185873606	0.0	0.0	0.0	0.0	0.0	0.0	0.0	0.0	0.0	0.0	0.0	0.0	0.0	0.0	0.0	0.005808550185873606	0.0	0.0	0.0	0.0	0.0	0.0	0.0	0.0	0.0	0.0	0.0	0.0	0.0	0.0	0.0	0.0
CAISSVGNTIYF	TRBV10-3*00	nan	TRBJ1-3*00	0	nan	nan	nan	2	0.03548807768182597	0.03014562656525369	0.0	0.0	0.0	0.0	0.0	0.0	0.0	0.0	0.0	0.0	0.0	0.0	0.0	0.0	0.0	0.0	0.0	0.0	0.0	0.0	0.0	0.0	0.0	0.0	0.0	0.0	0.0	0.0	0.0	0.0	0.005342451116572284
CAISSVHGDIQYF	TRBV10-3*00	TRBD1*00,TRBD2*00	TRBJ2-4*00	0	nan	nan	nan	1	0.005808550185873606	0.0	0.0	0.0	0.0	0.0	0.0	0.0	0.0	0.0	0.0	0.0	0.0	0.0	0.0	0.0	0.005808550185873606	0.0	0.0	0.0	0.0	0.0	0.0	0.0	0.0	0.0	0.0	0.0	0.0	0.0	0.0	0.0	0.0
CAISTAGGLYGYTF	TRBV10-3*00	nan	TRBJ1-2*00	0	nan	nan	nan	1	0.006217745445501459	0.0	0.0	0.0	0.0	0.0	0.0	0.0	0.0	0.0	0.0	0.0	0.0	0.0	0.0	0.0	0.0	0.0	0.0	0.0	0.0	0.0	0.0	0.0	0.0	0.0	0.0	0.006217745445501459	0.0	0.0	0.0	0.0	0.0
CAISTDSMKNYGYTF	TRBV10-3*00	TRBD1*00	TRBJ1-2*00	0	nan	nan	nan	1	0.006461617989144482	0.0	0.0	0.0	0.0	0.0	0.0	0.0	0.0	0.0	0.0	0.0	0.0	0.0	0.0	0.0	0.0	0.0	0.0	0.0	0.0	0.0	0.0	0.0	0.006461617989144482	0.0	0.0	0.0	0.0	0.0	0.0	0.0	0.0
CAISTGENTEAFF	TRBV10-3*00	TRBD1*00	TRBJ1-1*00	0	nan	nan	nan	2	0.013894753592856768	0.0	0.0	0.0	0.0	0.0	0.0	0.011214219630491466	0.0	0.0	0.0	0.0	0.0	0.0	0.002680533962365303	0.0	0.0	0.0	0.0	0.0	0.0	0.0	0.0	0.0	0.0	0.0	0.0	0.0	0.0	0.0	0.0	0.0	0.0
CAISTGLDQPQHF	TRBV10-3*00	TRBD1*00	TRBJ1-5*00	0	nan	nan	nan	1	0.009676560950238283	0.0	0.0	0.0	0.009676560950238283	0.0	0.0	0.0	0.0	0.0	0.0	0.0	0.0	0.0	0.0	0.0	0.0	0.0	0.0	0.0	0.0	0.0	0.0	0.0	0.0	0.0	0.0	0.0	0.0	0.0	0.0	0.0	0.0
CAISTGLSQETQYF	TRBV10-3*00	TRBD2*00,TRBD1*00	TRBJ2-5*00	0	nan	nan	nan	2	0.013131375572312275	0.0	0.0	0.0	0.0	0.0	0.0	0.005607109815245733	0.0	0.0	0.007524265757066541	0.0	0.0	0.0	0.0	0.0	0.0	0.0	0.0	0.0	0.0	0.0	0.0	0.0	0.0	0.0	0.0	0.0	0.0	0.0	0.0	0.0	0.0
CAISTGLTSYEQYF	TRBV10-3*00	TRBD2*00,TRBD1*00	TRBJ2-7*00	0	nan	nan	nan	1	0.006258409738085552	0.0	0.0	0.0	0.0	0.0	0.0	0.0	0.0	0.0	0.0	0.0	0.0	0.0	0.0	0.0	0.0	0.0	0.006258409738085552	0.0	0.0	0.0	0.0	0.0	0.0	0.0	0.0	0.0	0.0	0.0	0.0	0.0	0.0
CAISTGTSGTDTQYF	TRBV10-3*00	TRBD2*00	TRBJ2-3*00	0	nan	nan	nan	1	0.005808550185873606	0.0	0.0	0.0	0.0	0.0	0.0	0.0	0.0	0.0	0.0	0.0	0.0	0.0	0.0	0.0	0.005808550185873606	0.0	0.0	0.0	0.0	0.0	0.0	0.0	0.0	0.0	0.0	0.0	0.0	0.0	0.0	0.0	0.0
CAISTGWGTQYF	TRBV6-5*00	TRBD1*00	TRBJ2-3*00	0	nan	nan	nan	5	0.03637823119903172	0.0	0.004343671270958214	0.0	0.0	0.0	0.0	0.0	0.0	0.0	0.0	0.0	0.0	0.003716919417187035	0.002680533962365303	0.01941936110301971	0.0	0.0	0.0	0.0	0.0	0.0	0.0	0.0	0.0	0.0	0.0	0.006217745445501459	0.0	0.0	0.0	0.0	0.0
CAISTGYKRRPQHF	TRBV10-3*00	TRBD1*00,TRBD2*00	TRBJ1-5*00	0	nan	nan	nan	3	0.026309446333506976	0.0	0.0	0.0	0.0	0.0	0.0	0.0	0.0	0.0	0.0	0.0	0.0	0.0	0.0	0.0	0.0	0.01211621877044612	0.009387614607128328	0.0	0.0	0.0	0.0	0.0	0.0	0.0	0.0	0.0	0.0	0.0	0.004805612955932529	0.0	0.0
CAISTGYNSPLHF	TRBV10-3*00	nan	TRBJ1-6*00	0	nan	nan	nan	1	0.005342451116572284	0.0	0.0	0.0	0.0	0.0	0.0	0.0	0.0	0.0	0.0	0.0	0.0	0.0	0.0	0.0	0.0	0.0	0.0	0.0	0.0	0.0	0.0	0.0	0.0	0.0	0.0	0.0	0.0	0.0	0.0	0.0	0.005342451116572284
CAISTMGQGSSGANVLTF	TRBV10-3*00	TRBD1*00	TRBJ2-6*00	0	nan	nan	nan	1	0.017425650557620815	0.0	0.0	0.0	0.0	0.0	0.0	0.0	0.0	0.0	0.0	0.0	0.0	0.0	0.0	0.0	0.017425650557620815	0.0	0.0	0.0	0.0	0.0	0.0	0.0	0.0	0.0	0.0	0.0	0.0	0.0	0.0	0.0	0.0
CAISTMGQGSSGVNVLTF	TRBV10-3*00	TRBD1*00	TRBJ2-6*00	0	nan	nan	nan	1	0.005808550185873606	0.0	0.0	0.0	0.0	0.0	0.0	0.0	0.0	0.0	0.0	0.0	0.0	0.0	0.0	0.0	0.005808550185873606	0.0	0.0	0.0	0.0	0.0	0.0	0.0	0.0	0.0	0.0	0.0	0.0	0.0	0.0	0.0	0.0
CAISTRMKMNTEAFF	TRBV10-3*00	nan	TRBJ1-1*00	0	nan	nan	nan	1	0.005808550185873606	0.0	0.0	0.0	0.0	0.0	0.0	0.0	0.0	0.0	0.0	0.0	0.0	0.0	0.0	0.0	0.005808550185873606	0.0	0.0	0.0	0.0	0.0	0.0	0.0	0.0	0.0	0.0	0.0	0.0	0.0	0.0	0.0	0.0
CAISTSSGSGGSNEQFF	TRBV10-3*00	TRBD2*00	TRBJ2-1*00	0	nan	nan	nan	1	0.002743032696949748	0.0	0.0	0.0	0.0	0.0	0.0	0.0	0.0	0.002743032696949748	0.0	0.0	0.0	0.0	0.0	0.0	0.0	0.0	0.0	0.0	0.0	0.0	0.0	0.0	0.0	0.0	0.0	0.0	0.0	0.0	0.0	0.0	0.0
CAISVAGRDTDTQYF	TRBV10-3*00	TRBD2*00,TRBD1*00	TRBJ2-3*00	0	nan	nan	nan	1	0.017009695526450076	0.0	0.0	0.0	0.0	0.017009695526450076	0.0	0.0	0.0	0.0	0.0	0.0	0.0	0.0	0.0	0.0	0.0	0.0	0.0	0.0	0.0	0.0	0.0	0.0	0.0	0.0	0.0	0.0	0.0	0.0	0.0	0.0	0.0
CAISVDRGTEQFF	TRBV10-3*00	TRBD1*00	TRBJ2-1*00	0	nan	nan	nan	1	0.003098757398283288	0.0	0.0	0.0	0.0	0.0	0.003098757398283288	0.0	0.0	0.0	0.0	0.0	0.0	0.0	0.0	0.0	0.0	0.0	0.0	0.0	0.0	0.0	0.0	0.0	0.0	0.0	0.0	0.0	0.0	0.0	0.0	0.0	0.0
CAISVDRGVSYGYTF	TRBV10-3*00	TRBD1*00	TRBJ1-2*00	0	nan	nan	nan	1	0.005342451116572284	0.0	0.0	0.0	0.0	0.0	0.0	0.0	0.0	0.0	0.0	0.0	0.0	0.0	0.0	0.0	0.0	0.0	0.0	0.0	0.0	0.0	0.0	0.0	0.0	0.0	0.0	0.0	0.0	0.0	0.0	0.0	0.005342451116572284
CAISVDVNTEAFF	TRBV10-3*00	nan	TRBJ1-1*00	0	nan	nan	nan	1	0.005808550185873606	0.0	0.0	0.0	0.0	0.0	0.0	0.0	0.0	0.0	0.0	0.0	0.0	0.0	0.0	0.0	0.005808550185873606	0.0	0.0	0.0	0.0	0.0	0.0	0.0	0.0	0.0	0.0	0.0	0.0	0.0	0.0	0.0	0.0
CAISVGARGGTQYF	TRBV10-3*00	TRBD1*00,TRBD2*00	TRBJ2-5*00	0	nan	nan	nan	1	0.005342451116572284	0.0	0.0	0.0	0.0	0.0	0.0	0.0	0.0	0.0	0.0	0.0	0.0	0.0	0.0	0.0	0.0	0.0	0.0	0.0	0.0	0.0	0.0	0.0	0.0	0.0	0.0	0.0	0.0	0.0	0.0	0.0	0.005342451116572284
CAISVGDKETQYF	TRBV10-3*00	nan	TRBJ2-5*00	0	nan	nan	nan	4	0.07574068238461149	0.023188943511733607	0.026062027625749284	0.008933091147306674	0.0	0.0	0.0	0.0	0.0	0.0	0.017556620099821924	0.0	0.0	0.0	0.0	0.0	0.0	0.0	0.0	0.0	0.0	0.0	0.0	0.0	0.0	0.0	0.0	0.0	0.0	0.0	0.0	0.0	0.0
CAISVGGAEAFF	TRBV10-3*00	TRBD1*00	TRBJ1-1*00	0	nan	nan	nan	1	0.005342451116572284	0.0	0.0	0.0	0.0	0.0	0.0	0.0	0.0	0.0	0.0	0.0	0.0	0.0	0.0	0.0	0.0	0.0	0.0	0.0	0.0	0.0	0.0	0.0	0.0	0.0	0.0	0.0	0.0	0.0	0.0	0.0	0.005342451116572284
CAISVGGATDTQYF	TRBV10-3*00	TRBD1*00	TRBJ2-3*00	0	nan	nan	nan	1	0.01369550330974663	0.0	0.0	0.0	0.0	0.0	0.0	0.0	0.0	0.0	0.0	0.0	0.0	0.0	0.0	0.0	0.0	0.0	0.0	0.0	0.0	0.0	0.0	0.01369550330974663	0.0	0.0	0.0	0.0	0.0	0.0	0.0	0.0	0.0
CAISVGNQPQHF	TRBV10-3*00	nan	TRBJ1-5*00	0	nan	nan	nan	1	0.005607109815245733	0.0	0.0	0.0	0.0	0.0	0.0	0.005607109815245733	0.0	0.0	0.0	0.0	0.0	0.0	0.0	0.0	0.0	0.0	0.0	0.0	0.0	0.0	0.0	0.0	0.0	0.0	0.0	0.0	0.0	0.0	0.0	0.0	0.0
CAISVGNYNSPLHF	TRBV10-3*00	nan	TRBJ1-6*00	0	nan	nan	nan	3	0.042466571656276125	0.0	0.0	0.0	0.026610542613155284	0.012757271644837557	0.003098757398283288	0.0	0.0	0.0	0.0	0.0	0.0	0.0	0.0	0.0	0.0	0.0	0.0	0.0	0.0	0.0	0.0	0.0	0.0	0.0	0.0	0.0	0.0	0.0	0.0	0.0	0.0
CAISVGQYEQYF	TRBV10-3*00	TRBD1*00	TRBJ2-7*00	0	nan	nan	nan	1	0.004838280475119143	0.0	0.0	0.0	0.004838280475119143	0.0	0.0	0.0	0.0	0.0	0.0	0.0	0.0	0.0	0.0	0.0	0.0	0.0	0.0	0.0	0.0	0.0	0.0	0.0	0.0	0.0	0.0	0.0	0.0	0.0	0.0	0.0	0.0
CAISVGRAGGPTNYGYTF	TRBV10-3*00	TRBD2*00,TRBD1*00,TRBD2*00	TRBJ1-2*00	0	nan	nan	nan	1	0.024117694348420288	0.0	0.0	0.0	0.0	0.0	0.0	0.0	0.0	0.0	0.0	0.0	0.0	0.0	0.0	0.0	0.0	0.0	0.0	0.0	0.024117694348420288	0.0	0.0	0.0	0.0	0.0	0.0	0.0	0.0	0.0	0.0	0.0	0.0
CAISVLGGEGGYTF	TRBV10-3*00	TRBD1*00	TRBJ1-2*00	0	nan	nan	nan	1	0.005342451116572284	0.0	0.0	0.0	0.0	0.0	0.0	0.0	0.0	0.0	0.0	0.0	0.0	0.0	0.0	0.0	0.0	0.0	0.0	0.0	0.0	0.0	0.0	0.0	0.0	0.0	0.0	0.0	0.0	0.0	0.0	0.0	0.005342451116572284
CAISVNRGNQPQHF	TRBV10-3*00	TRBD1*00	TRBJ1-5*00	0	nan	nan	nan	1	0.005808550185873606	0.0	0.0	0.0	0.0	0.0	0.0	0.0	0.0	0.0	0.0	0.0	0.0	0.0	0.0	0.0	0.005808550185873606	0.0	0.0	0.0	0.0	0.0	0.0	0.0	0.0	0.0	0.0	0.0	0.0	0.0	0.0	0.0	0.0
CAISVQGGLSVIDNEQFF	TRBV10-3*00	TRBD1*00	TRBJ2-1*00	0	nan	nan	nan	1	0.0024191402375595707	0.0	0.0	0.0	0.0024191402375595707	0.0	0.0	0.0	0.0	0.0	0.0	0.0	0.0	0.0	0.0	0.0	0.0	0.0	0.0	0.0	0.0	0.0	0.0	0.0	0.0	0.0	0.0	0.0	0.0	0.0	0.0	0.0	0.0
CAISVRLGPETQYF	TRBV10-3*00	nan	TRBJ2-5*00	0	nan	nan	nan	1	0.015048531514133082	0.0	0.0	0.0	0.0	0.0	0.0	0.0	0.0	0.0	0.015048531514133082	0.0	0.0	0.0	0.0	0.0	0.0	0.0	0.0	0.0	0.0	0.0	0.0	0.0	0.0	0.0	0.0	0.0	0.0	0.0	0.0	0.0	0.0
CAISVSDTEAFF	TRBV10-3*00	nan	TRBJ1-1*00	0	nan	nan	nan	2	0.07780731476351979	0.0	0.0	0.0	0.0	0.0	0.0	0.0	0.0	0.0	0.007524265757066541	0.07028304900645325	0.0	0.0	0.0	0.0	0.0	0.0	0.0	0.0	0.0	0.0	0.0	0.0	0.0	0.0	0.0	0.0	0.0	0.0	0.0	0.0	0.0
CAISVSDTYEQYF	TRBV10-3*00	TRBD1*00	TRBJ2-7*00	0	nan	nan	nan	1	0.0029776970491022245	0.0	0.0	0.0029776970491022245	0.0	0.0	0.0	0.0	0.0	0.0	0.0	0.0	0.0	0.0	0.0	0.0	0.0	0.0	0.0	0.0	0.0	0.0	0.0	0.0	0.0	0.0	0.0	0.0	0.0	0.0	0.0	0.0	0.0
CAISVSGGADEQFF	TRBV10-3*00	TRBD2*00,TRBD1*00	TRBJ2-1*00	0	nan	nan	nan	1	0.0028035549076228664	0.0	0.0	0.0	0.0	0.0	0.0	0.0028035549076228664	0.0	0.0	0.0	0.0	0.0	0.0	0.0	0.0	0.0	0.0	0.0	0.0	0.0	0.0	0.0	0.0	0.0	0.0	0.0	0.0	0.0	0.0	0.0	0.0	0.0
CAISVSGQNYGYTF	TRBV10-3*00	TRBD1*00,TRBD2*00	TRBJ1-2*00	0	nan	nan	nan	1	0.01602735334971685	0.0	0.0	0.0	0.0	0.0	0.0	0.0	0.0	0.0	0.0	0.0	0.0	0.0	0.0	0.0	0.0	0.0	0.0	0.0	0.0	0.0	0.0	0.0	0.0	0.0	0.0	0.0	0.0	0.0	0.0	0.0	0.01602735334971685
CAISVSNEQFF	TRBV10-3*00	nan	TRBJ2-1*00	0	nan	nan	nan	1	0.005808550185873606	0.0	0.0	0.0	0.0	0.0	0.0	0.0	0.0	0.0	0.0	0.0	0.0	0.0	0.0	0.0	0.005808550185873606	0.0	0.0	0.0	0.0	0.0	0.0	0.0	0.0	0.0	0.0	0.0	0.0	0.0	0.0	0.0	0.0
CAISVSNRGSNTGELFF	TRBV10-3*00	nan	TRBJ2-2*00	0	nan	nan	nan	1	0.004343671270958214	0.0	0.004343671270958214	0.0	0.0	0.0	0.0	0.0	0.0	0.0	0.0	0.0	0.0	0.0	0.0	0.0	0.0	0.0	0.0	0.0	0.0	0.0	0.0	0.0	0.0	0.0	0.0	0.0	0.0	0.0	0.0	0.0	0.0
CAISVSSNQPQHF	TRBV10-3*00	nan	TRBJ1-5*00	0	nan	nan	nan	1	0.005342451116572284	0.0	0.0	0.0	0.0	0.0	0.0	0.0	0.0	0.0	0.0	0.0	0.0	0.0	0.0	0.0	0.0	0.0	0.0	0.0	0.0	0.0	0.0	0.0	0.0	0.0	0.0	0.0	0.0	0.0	0.0	0.0	0.005342451116572284
CAISWQGPPTGELFF	TRBV10-3*00	TRBD1*00,TRBD2*00	TRBJ2-2*00	0	nan	nan	nan	1	0.0028388928317956003	0.0	0.0	0.0	0.0	0.0	0.0	0.0	0.0	0.0	0.0	0.0	0.0	0.0	0.0	0.0	0.0	0.0	0.0	0.0028388928317956003	0.0	0.0	0.0	0.0	0.0	0.0	0.0	0.0	0.0	0.0	0.0	0.0	0.0
CAISYETGADYGYTF	TRBV10-3*00	TRBD1*00	TRBJ1-2*00	0	nan	nan	nan	1	0.0028035549076228664	0.0	0.0	0.0	0.0	0.0	0.0	0.0028035549076228664	0.0	0.0	0.0	0.0	0.0	0.0	0.0	0.0	0.0	0.0	0.0	0.0	0.0	0.0	0.0	0.0	0.0	0.0	0.0	0.0	0.0	0.0	0.0	0.0	0.0
CAISYGGEQYF	TRBV10-3*00	TRBD2*00	TRBJ2-7*00	0	nan	nan	nan	1	0.006197514796566576	0.0	0.0	0.0	0.0	0.0	0.006197514796566576	0.0	0.0	0.0	0.0	0.0	0.0	0.0	0.0	0.0	0.0	0.0	0.0	0.0	0.0	0.0	0.0	0.0	0.0	0.0	0.0	0.0	0.0	0.0	0.0	0.0	0.0
CAISYPTGQGNYEQYF	TRBV10-3*00	TRBD1*00	TRBJ2-7*00	0	nan	nan	nan	4	0.03170963057171654	0.004637788702346721	0.0	0.0	0.0	0.0	0.0	0.0028035549076228664	0.01805054151624549	0.0	0.0	0.0	0.0	0.0	0.0	0.0	0.0	0.0	0.0	0.0	0.0	0.0	0.0	0.0	0.0	0.0	0.0	0.006217745445501459	0.0	0.0	0.0	0.0	0.0
CAISYSKNSGGGYEQYF	TRBV6-6*00	TRBD2*00,TRBD1*00	TRBJ2-7*00	0	nan	nan	nan	1	0.003129204869042776	0.0	0.0	0.0	0.0	0.0	0.0	0.0	0.0	0.0	0.0	0.0	0.0	0.0	0.0	0.0	0.0	0.0	0.003129204869042776	0.0	0.0	0.0	0.0	0.0	0.0	0.0	0.0	0.0	0.0	0.0	0.0	0.0	0.0
CAITAGGGGSYEQYF	TRBV10-3*00	TRBD2*00	TRBJ2-7*00	0	nan	nan	nan	1	0.013913366107040163	0.013913366107040163	0.0	0.0	0.0	0.0	0.0	0.0	0.0	0.0	0.0	0.0	0.0	0.0	0.0	0.0	0.0	0.0	0.0	0.0	0.0	0.0	0.0	0.0	0.0	0.0	0.0	0.0	0.0	0.0	0.0	0.0	0.0
CAITAGTEKEGYEQYF	TRBV10-3*00	TRBD1*00	TRBJ2-7*00	0	nan	nan	nan	1	0.005342451116572284	0.0	0.0	0.0	0.0	0.0	0.0	0.0	0.0	0.0	0.0	0.0	0.0	0.0	0.0	0.0	0.0	0.0	0.0	0.0	0.0	0.0	0.0	0.0	0.0	0.0	0.0	0.0	0.0	0.0	0.0	0.0	0.005342451116572284
CAITDRDGGYTF	TRBV10-3*00	TRBD1*00	TRBJ1-2*00	0	nan	nan	nan	1	0.01211621877044612	0.0	0.0	0.0	0.0	0.0	0.0	0.0	0.0	0.0	0.0	0.0	0.0	0.0	0.0	0.0	0.0	0.01211621877044612	0.0	0.0	0.0	0.0	0.0	0.0	0.0	0.0	0.0	0.0	0.0	0.0	0.0	0.0	0.0
CAITDRDRDTQYF	TRBV5-4*00	TRBD1*00	TRBJ2-3*00	0	nan	nan	nan	1	0.005808550185873606	0.0	0.0	0.0	0.0	0.0	0.0	0.0	0.0	0.0	0.0	0.0	0.0	0.0	0.0	0.0	0.005808550185873606	0.0	0.0	0.0	0.0	0.0	0.0	0.0	0.0	0.0	0.0	0.0	0.0	0.0	0.0	0.0	0.0
CAITDRSADTQYF	TRBV10-3*00	nan	TRBJ2-3*00	0	nan	nan	nan	1	0.004019615724736715	0.0	0.0	0.0	0.0	0.0	0.0	0.0	0.0	0.0	0.0	0.0	0.0	0.0	0.0	0.0	0.0	0.0	0.0	0.0	0.004019615724736715	0.0	0.0	0.0	0.0	0.0	0.0	0.0	0.0	0.0	0.0	0.0	0.0
CAITDRVEAFF	TRBV10-3*00	TRBD1*00	TRBJ1-1*00	0	nan	nan	nan	1	0.02671225558286141	0.0	0.0	0.0	0.0	0.0	0.0	0.0	0.0	0.0	0.0	0.0	0.0	0.0	0.0	0.0	0.0	0.0	0.0	0.0	0.0	0.0	0.0	0.0	0.0	0.0	0.0	0.0	0.0	0.0	0.0	0.0	0.02671225558286141
CAITGCLPGELFF	TRBV10-3*00	TRBD2*00	TRBJ2-2*00	0	nan	nan	nan	1	0.0023188943511733605	0.0023188943511733605	0.0	0.0	0.0	0.0	0.0	0.0	0.0	0.0	0.0	0.0	0.0	0.0	0.0	0.0	0.0	0.0	0.0	0.0	0.0	0.0	0.0	0.0	0.0	0.0	0.0	0.0	0.0	0.0	0.0	0.0	0.0
CAITGDEGEAFF	TRBV5-4*00	TRBD1*00	TRBJ1-1*00	0	nan	nan	nan	1	0.004252423881612519	0.0	0.0	0.0	0.0	0.004252423881612519	0.0	0.0	0.0	0.0	0.0	0.0	0.0	0.0	0.0	0.0	0.0	0.0	0.0	0.0	0.0	0.0	0.0	0.0	0.0	0.0	0.0	0.0	0.0	0.0	0.0	0.0	0.0
CAITGDRTEAFF	TRBV10-3*00	TRBD1*00,TRBD2*00	TRBJ1-1*00	0	nan	nan	nan	1	0.003129204869042776	0.0	0.0	0.0	0.0	0.0	0.0	0.0	0.0	0.0	0.0	0.0	0.0	0.0	0.0	0.0	0.0	0.0	0.003129204869042776	0.0	0.0	0.0	0.0	0.0	0.0	0.0	0.0	0.0	0.0	0.0	0.0	0.0	0.0
CAITGESSYEQYF	TRBV10-3*00	TRBD1*00,TRBD2*00	TRBJ2-7*00	0	nan	nan	nan	1	0.004838280475119143	0.0	0.0	0.0	0.004838280475119143	0.0	0.0	0.0	0.0	0.0	0.0	0.0	0.0	0.0	0.0	0.0	0.0	0.0	0.0	0.0	0.0	0.0	0.0	0.0	0.0	0.0	0.0	0.0	0.0	0.0	0.0	0.0	0.0
CAITGGRRGTEAFF	TRBV10-3*00	TRBD1*00	TRBJ1-1*00	0	nan	nan	nan	1	0.008687342541916427	0.0	0.008687342541916427	0.0	0.0	0.0	0.0	0.0	0.0	0.0	0.0	0.0	0.0	0.0	0.0	0.0	0.0	0.0	0.0	0.0	0.0	0.0	0.0	0.0	0.0	0.0	0.0	0.0	0.0	0.0	0.0	0.0	0.0
CAITGGRRSDTQYF	TRBV10-3*00	TRBD1*00	TRBJ2-3*00	0	nan	nan	nan	5	0.03057235122076702	0.0023188943511733605	0.004343671270958214	0.014888485245511122	0.0	0.0	0.0	0.0028035549076228664	0.0	0.0	0.0	0.0	0.0	0.0	0.0	0.0	0.0	0.0	0.0	0.0	0.0	0.0	0.0	0.0	0.0	0.0	0.0	0.006217745445501459	0.0	0.0	0.0	0.0	0.0
CAITGGRRSDTRYF	TRBV10-3*00	TRBD1*00	TRBJ2-3*00	0	nan	nan	nan	1	0.0023188943511733605	0.0023188943511733605	0.0	0.0	0.0	0.0	0.0	0.0	0.0	0.0	0.0	0.0	0.0	0.0	0.0	0.0	0.0	0.0	0.0	0.0	0.0	0.0	0.0	0.0	0.0	0.0	0.0	0.0	0.0	0.0	0.0	0.0	0.0
CAITGRLPGELFF	TRBV10-3*00	TRBD2*00	TRBJ2-2*00	0	nan	nan	nan	1	0.009275577404693442	0.009275577404693442	0.0	0.0	0.0	0.0	0.0	0.0	0.0	0.0	0.0	0.0	0.0	0.0	0.0	0.0	0.0	0.0	0.0	0.0	0.0	0.0	0.0	0.0	0.0	0.0	0.0	0.0	0.0	0.0	0.0	0.0	0.0
CAITGSGGGNTEAFF	TRBV10-3*00	TRBD1*00	TRBJ1-1*00	0	nan	nan	nan	1	0.005342451116572284	0.0	0.0	0.0	0.0	0.0	0.0	0.0	0.0	0.0	0.0	0.0	0.0	0.0	0.0	0.0	0.0	0.0	0.0	0.0	0.0	0.0	0.0	0.0	0.0	0.0	0.0	0.0	0.0	0.0	0.0	0.0	0.005342451116572284
CAITGTSNTGELFF	TRBV28*00	TRBD2*00,TRBD1*00	TRBJ2-2*00	0	nan	nan	nan	1	0.0027456687076137395	0.0	0.0	0.0	0.0	0.0	0.0	0.0	0.0	0.0	0.0	0.0	0.0	0.0	0.0	0.0	0.0	0.0	0.0	0.0	0.0	0.0	0.0	0.0	0.0	0.0	0.0027456687076137395	0.0	0.0	0.0	0.0	0.0	0.0
CAITGVQEGDEQFF	TRBV10-3*00	TRBD1*00,TRBD2*00	TRBJ2-1*00	0	nan	nan	nan	1	0.004252423881612519	0.0	0.0	0.0	0.0	0.004252423881612519	0.0	0.0	0.0	0.0	0.0	0.0	0.0	0.0	0.0	0.0	0.0	0.0	0.0	0.0	0.0	0.0	0.0	0.0	0.0	0.0	0.0	0.0	0.0	0.0	0.0	0.0	0.0
CAITKEGSVYGYTF	TRBV6-1*00	TRBD2*00	TRBJ1-2*00	0	nan	nan	nan	1	0.005342451116572284	0.0	0.0	0.0	0.0	0.0	0.0	0.0	0.0	0.0	0.0	0.0	0.0	0.0	0.0	0.0	0.0	0.0	0.0	0.0	0.0	0.0	0.0	0.0	0.0	0.0	0.0	0.0	0.0	0.0	0.0	0.0	0.005342451116572284
CAITKNTEAFF	TRBV7-9*00	nan	TRBJ1-1*00	0	nan	nan	nan	1	0.005342451116572284	0.0	0.0	0.0	0.0	0.0	0.0	0.0	0.0	0.0	0.0	0.0	0.0	0.0	0.0	0.0	0.0	0.0	0.0	0.0	0.0	0.0	0.0	0.0	0.0	0.0	0.0	0.0	0.0	0.0	0.0	0.0	0.005342451116572284
CAITKPGLAGLNTDTQYF	TRBV10-3*00	TRBD2*00	TRBJ2-3*00	0	nan	nan	nan	1	0.005808550185873606	0.0	0.0	0.0	0.0	0.0	0.0	0.0	0.0	0.0	0.0	0.0	0.0	0.0	0.0	0.0	0.005808550185873606	0.0	0.0	0.0	0.0	0.0	0.0	0.0	0.0	0.0	0.0	0.0	0.0	0.0	0.0	0.0	0.0
CAITKPGLAGSNTDTQYF	TRBV10-3*00	TRBD2*00	TRBJ2-3*00	0	nan	nan	nan	1	0.005808550185873606	0.0	0.0	0.0	0.0	0.0	0.0	0.0	0.0	0.0	0.0	0.0	0.0	0.0	0.0	0.0	0.005808550185873606	0.0	0.0	0.0	0.0	0.0	0.0	0.0	0.0	0.0	0.0	0.0	0.0	0.0	0.0	0.0	0.0
CAITLATNEKLFF	TRBV28*00	nan	TRBJ1-4*00	0	nan	nan	nan	1	0.0028035549076228664	0.0	0.0	0.0	0.0	0.0	0.0	0.0028035549076228664	0.0	0.0	0.0	0.0	0.0	0.0	0.0	0.0	0.0	0.0	0.0	0.0	0.0	0.0	0.0	0.0	0.0	0.0	0.0	0.0	0.0	0.0	0.0	0.0	0.0
CAITLDRARGYTF	TRBV10-3*00	TRBD1*00	TRBJ1-2*00	0	nan	nan	nan	1	0.01602735334971685	0.0	0.0	0.0	0.0	0.0	0.0	0.0	0.0	0.0	0.0	0.0	0.0	0.0	0.0	0.0	0.0	0.0	0.0	0.0	0.0	0.0	0.0	0.0	0.0	0.0	0.0	0.0	0.0	0.0	0.0	0.0	0.01602735334971685
CAITLSLSEPNTEAFF	TRBV10-3*00	TRBD1*00	TRBJ1-1*00	0	nan	nan	nan	1	0.005808550185873606	0.0	0.0	0.0	0.0	0.0	0.0	0.0	0.0	0.0	0.0	0.0	0.0	0.0	0.0	0.0	0.005808550185873606	0.0	0.0	0.0	0.0	0.0	0.0	0.0	0.0	0.0	0.0	0.0	0.0	0.0	0.0	0.0	0.0
CAITPGTDYNEQFF	TRBV10-3*00	TRBD1*00	TRBJ2-1*00	0	nan	nan	nan	1	0.006217745445501459	0.0	0.0	0.0	0.0	0.0	0.0	0.0	0.0	0.0	0.0	0.0	0.0	0.0	0.0	0.0	0.0	0.0	0.0	0.0	0.0	0.0	0.0	0.0	0.0	0.0	0.0	0.006217745445501459	0.0	0.0	0.0	0.0	0.0
CAITPLGSGYTF	TRBV10-3*00	TRBD1*00,TRBD2*00	TRBJ1-2*00	0	nan	nan	nan	1	0.004805612955932529	0.0	0.0	0.0	0.0	0.0	0.0	0.0	0.0	0.0	0.0	0.0	0.0	0.0	0.0	0.0	0.0	0.0	0.0	0.0	0.0	0.0	0.0	0.0	0.0	0.0	0.0	0.0	0.0	0.0	0.004805612955932529	0.0	0.0
CAITQSPLAGGDGNEQFF	TRBV10-3*00	TRBD2*00	TRBJ2-1*00	0	nan	nan	nan	3	0.026400684028440972	0.0	0.0	0.0	0.0	0.0	0.0	0.005607109815245733	0.01805054151624549	0.002743032696949748	0.0	0.0	0.0	0.0	0.0	0.0	0.0	0.0	0.0	0.0	0.0	0.0	0.0	0.0	0.0	0.0	0.0	0.0	0.0	0.0	0.0	0.0	0.0
CAITRDFLRETQYF	TRBV6-3*00	TRBD2*00	TRBJ2-5*00	0	nan	nan	nan	1	0.00471553533114847	0.0	0.0	0.0	0.0	0.0	0.0	0.0	0.0	0.0	0.0	0.0	0.0	0.0	0.0	0.0	0.0	0.0	0.0	0.0	0.0	0.0	0.0	0.0	0.0	0.0	0.0	0.0	0.0	0.00471553533114847	0.0	0.0	0.0
CAITRGVDPSTDTQYF	TRBV10-3*00	TRBD2*00,TRBD1*00	TRBJ2-3*00	0	nan	nan	nan	1	0.004512635379061373	0.0	0.0	0.0	0.0	0.0	0.0	0.0	0.004512635379061373	0.0	0.0	0.0	0.0	0.0	0.0	0.0	0.0	0.0	0.0	0.0	0.0	0.0	0.0	0.0	0.0	0.0	0.0	0.0	0.0	0.0	0.0	0.0	0.0
CAITRPTEAFF	TRBV6-1*00	TRBD1*00,TRBD2*00	TRBJ1-1*00	0	nan	nan	nan	7	0.06835021245448439	0.013913366107040163	0.0	0.005955394098204449	0.009676560950238283	0.004252423881612519	0.003098757398283288	0.02242843926098293	0.009025270758122745	0.0	0.0	0.0	0.0	0.0	0.0	0.0	0.0	0.0	0.0	0.0	0.0	0.0	0.0	0.0	0.0	0.0	0.0	0.0	0.0	0.0	0.0	0.0	0.0
CAITRPTKAFF	TRBV6-1*00	TRBD1*00,TRBD2*00	TRBJ1-1*00	0	nan	nan	nan	1	0.0028035549076228664	0.0	0.0	0.0	0.0	0.0	0.0	0.0028035549076228664	0.0	0.0	0.0	0.0	0.0	0.0	0.0	0.0	0.0	0.0	0.0	0.0	0.0	0.0	0.0	0.0	0.0	0.0	0.0	0.0	0.0	0.0	0.0	0.0	0.0
CAITRSGDTQYF	TRBV11-2*00,TRBV7-2*00,TRBV7-9*00,TRBV11-2*00	TRBD2*00	TRBJ2-3*00	0	nan	nan	nan	4	0.06731553965588101	0.0	0.0	0.0	0.0	0.0	0.0	0.01401777453811433	0.0315884476534296	0.019201228878648235	0.0025080885856888467	0.0	0.0	0.0	0.0	0.0	0.0	0.0	0.0	0.0	0.0	0.0	0.0	0.0	0.0	0.0	0.0	0.0	0.0	0.0	0.0	0.0	0.0
CAITSGEGTDTQYF	TRBV28*00	TRBD2*00	TRBJ2-3*00	0	nan	nan	nan	2	0.008571759692941962	0.0	0.0	0.0	0.0	0.0	0.0	0.0	0.0	0.0	0.0	0.0	0.0	0.003716919417187035	0.0	0.004854840275754928	0.0	0.0	0.0	0.0	0.0	0.0	0.0	0.0	0.0	0.0	0.0	0.0	0.0	0.0	0.0	0.0	0.0
CAITTGINQPQHF	TRBV6-3*00,TRBV6-2*00,TRBV6-3*00,TRBV6-3*00,TRBV6-2*00	TRBD1*00	TRBJ1-5*00	0	nan	nan	nan	14	7.905218746987323	0.0	0.02171835635479107	0.0	0.0	0.0	0.0	0.0	0.0	0.0	0.0	0.0	0.0	0.0	0.0	0.0	0.0	0.23990113165483323	0.11265137528553994	0.056777856635912	0.36578503095104103	0.3575685339690107	0.4406088413079892	1.684546907098836	2.5006461617989144	1.7743633740202005	0.063150380275116	0.062177454455014616	0.0	0.02829321198689081	0.1970301311932337	0.0	0.0
CAITTGINQPRHF	TRBV6-3*00	TRBD1*00	TRBJ1-5*00	0	nan	nan	nan	1	0.006217745445501459	0.0	0.0	0.0	0.0	0.0	0.0	0.0	0.0	0.0	0.0	0.0	0.0	0.0	0.0	0.0	0.0	0.0	0.0	0.0	0.0	0.0	0.0	0.0	0.0	0.0	0.0	0.006217745445501459	0.0	0.0	0.0	0.0	0.0
CAITTGINQSQHF	TRBV6-2*00,TRBV6-3*00	TRBD1*00	TRBJ1-5*00	0	nan	nan	nan	1	0.0028388928317956003	0.0	0.0	0.0	0.0	0.0	0.0	0.0	0.0	0.0	0.0	0.0	0.0	0.0	0.0	0.0	0.0	0.0	0.0	0.0028388928317956003	0.0	0.0	0.0	0.0	0.0	0.0	0.0	0.0	0.0	0.0	0.0	0.0	0.0
CAITTGINQTQHF	TRBV6-2*00,TRBV6-3*00	TRBD1*00	TRBJ1-5*00	0	nan	nan	nan	1	0.0028388928317956003	0.0	0.0	0.0	0.0	0.0	0.0	0.0	0.0	0.0	0.0	0.0	0.0	0.0	0.0	0.0	0.0	0.0	0.0	0.0028388928317956003	0.0	0.0	0.0	0.0	0.0	0.0	0.0	0.0	0.0	0.0	0.0	0.0	0.0
CAITVRGGGDTQYF	TRBV12-3*00,TRBV12-4*00	TRBD2*00	TRBJ2-3*00	0	nan	nan	nan	1	0.007269731262267672	0.0	0.0	0.0	0.0	0.0	0.0	0.0	0.0	0.0	0.0	0.0	0.0	0.0	0.0	0.0	0.0	0.007269731262267672	0.0	0.0	0.0	0.0	0.0	0.0	0.0	0.0	0.0	0.0	0.0	0.0	0.0	0.0	0.0
CAIWKGQGGNEQLF	TRBV10-3*00	TRBD1*00	TRBJ2-1*00	0	nan	nan	nan	1	0.0025080885856888467	0.0	0.0	0.0	0.0	0.0	0.0	0.0	0.0	0.0	0.0025080885856888467	0.0	0.0	0.0	0.0	0.0	0.0	0.0	0.0	0.0	0.0	0.0	0.0	0.0	0.0	0.0	0.0	0.0	0.0	0.0	0.0	0.0	0.0
CAIWRGQGGNEQFF	TRBV10-3*00,TRBV6-1*00,TRBV6-5*00,TRBV6-6*00	TRBD1*00	TRBJ2-1*00	0	nan	nan	nan	2	0.015701079404522263	0.0	0.0	0.0	0.0	0.0	0.0	0.0	0.0	0.0	0.005016177171377693	0.0	0.0	0.0	0.0	0.0	0.0	0.0	0.0	0.0	0.0	0.0	0.0	0.0	0.0	0.0	0.0	0.0	0.0	0.0	0.0	0.0	0.010684902233144567
CAIWTGGPNSPLHF	TRBV10-3*00	TRBD1*00	TRBJ1-6*00	0	nan	nan	nan	1	0.013728343538068696	0.0	0.0	0.0	0.0	0.0	0.0	0.0	0.0	0.0	0.0	0.0	0.0	0.0	0.0	0.0	0.0	0.0	0.0	0.0	0.0	0.0	0.0	0.0	0.0	0.0	0.013728343538068696	0.0	0.0	0.0	0.0	0.0	0.0
CAIYLARESDYGYTF	TRBV30*00	TRBD2*00	TRBJ1-2*00	0	nan	nan	nan	1	0.004565167769915544	0.0	0.0	0.0	0.0	0.0	0.0	0.0	0.0	0.0	0.0	0.0	0.0	0.0	0.0	0.0	0.0	0.0	0.0	0.0	0.0	0.0	0.0	0.004565167769915544	0.0	0.0	0.0	0.0	0.0	0.0	0.0	0.0	0.0
CAKAGHPYNEQFF	TRBV27*00	TRBD1*00,TRBD2*00	TRBJ2-1*00	0	nan	nan	nan	1	0.0024191402375595707	0.0	0.0	0.0	0.0024191402375595707	0.0	0.0	0.0	0.0	0.0	0.0	0.0	0.0	0.0	0.0	0.0	0.0	0.0	0.0	0.0	0.0	0.0	0.0	0.0	0.0	0.0	0.0	0.0	0.0	0.0	0.0	0.0	0.0
CAKGQLTGELFF	TRBV7-9*00	TRBD1*00	TRBJ2-2*00	0	nan	nan	nan	1	0.005342451116572284	0.0	0.0	0.0	0.0	0.0	0.0	0.0	0.0	0.0	0.0	0.0	0.0	0.0	0.0	0.0	0.0	0.0	0.0	0.0	0.0	0.0	0.0	0.0	0.0	0.0	0.0	0.0	0.0	0.0	0.0	0.0	0.005342451116572284
CAKGVGTGELFF	TRBV12-4*00,TRBV12-3*00	TRBD2*00	TRBJ2-2*00	0	nan	nan	nan	1	0.0029776970491022245	0.0	0.0	0.0029776970491022245	0.0	0.0	0.0	0.0	0.0	0.0	0.0	0.0	0.0	0.0	0.0	0.0	0.0	0.0	0.0	0.0	0.0	0.0	0.0	0.0	0.0	0.0	0.0	0.0	0.0	0.0	0.0	0.0	0.0
CAKKGRRFTEKLFF	TRBV9*00	nan	TRBJ1-4*00	0	nan	nan	nan	8	0.13734249929712972	0.0	0.0	0.029776970491022244	0.016933981662916996	0.0	0.006197514796566576	0.04205332361434298	0.0	0.008229098090849242	0.022572797271199613	0.0	0.0	0.0	0.005361067924730606	0.0	0.0	0.0	0.0	0.0	0.0	0.0	0.0	0.0	0.0	0.0	0.0	0.006217745445501459	0.0	0.0	0.0	0.0	0.0
CAKKGRRFTEKLFL	TRBV9*00	nan	TRBJ1-4*00	0	nan	nan	nan	1	0.0025080885856888467	0.0	0.0	0.0	0.0	0.0	0.0	0.0	0.0	0.0	0.0025080885856888467	0.0	0.0	0.0	0.0	0.0	0.0	0.0	0.0	0.0	0.0	0.0	0.0	0.0	0.0	0.0	0.0	0.0	0.0	0.0	0.0	0.0	0.0
CAKLQVWVTEAFF	TRBV4-2*00	TRBD1*00	TRBJ1-1*00	0	nan	nan	nan	1	0.002357767665574235	0.0	0.0	0.0	0.0	0.0	0.0	0.0	0.0	0.0	0.0	0.0	0.0	0.0	0.0	0.0	0.0	0.0	0.0	0.0	0.0	0.0	0.0	0.0	0.0	0.0	0.0	0.0	0.0	0.002357767665574235	0.0	0.0	0.0
CAKMDSMNTEAFF	TRBV2*00	TRBD1*00	TRBJ1-1*00	0	nan	nan	nan	2	0.016822935701410285	0.0	0.0	0.0	0.0	0.0	0.0	0.0	0.0	0.0	0.0	0.0	0.0	0.0	0.0	0.0	0.0	0.0	0.0	0.0	0.0	0.0	0.0	0.0	0.012923235978288964	0.0038996997231213197	0.0	0.0	0.0	0.0	0.0	0.0	0.0
CAKQGLTGELFF	TRBV2*00	TRBD1*00	TRBJ2-2*00	0	nan	nan	nan	1	0.00803923144947343	0.0	0.0	0.0	0.0	0.0	0.0	0.0	0.0	0.0	0.0	0.0	0.0	0.0	0.0	0.0	0.0	0.0	0.0	0.0	0.00803923144947343	0.0	0.0	0.0	0.0	0.0	0.0	0.0	0.0	0.0	0.0	0.0	0.0
CAKQWYQRRVREYF	TRBV2*00	nan	TRBJ2-4*00	0	nan	nan	nan	1	0.0024232437540892236	0.0	0.0	0.0	0.0	0.0	0.0	0.0	0.0	0.0	0.0	0.0	0.0	0.0	0.0	0.0	0.0	0.0024232437540892236	0.0	0.0	0.0	0.0	0.0	0.0	0.0	0.0	0.0	0.0	0.0	0.0	0.0	0.0	0.0
CAKSLQMNTEAFF	TRBV5-3*00	nan	TRBJ1-1*00	0	nan	nan	nan	1	0.004512635379061373	0.0	0.0	0.0	0.0	0.0	0.0	0.0	0.004512635379061373	0.0	0.0	0.0	0.0	0.0	0.0	0.0	0.0	0.0	0.0	0.0	0.0	0.0	0.0	0.0	0.0	0.0	0.0	0.0	0.0	0.0	0.0	0.0	0.0
CAKWDNTYNSPLHF	TRBV21-1*00	TRBD1*00	TRBJ1-6*00	0	nan	nan	nan	1	0.03194684045747876	0.0	0.0	0.0	0.0	0.0	0.0	0.0	0.0	0.0	0.0	0.03194684045747876	0.0	0.0	0.0	0.0	0.0	0.0	0.0	0.0	0.0	0.0	0.0	0.0	0.0	0.0	0.0	0.0	0.0	0.0	0.0	0.0	0.0
CAKWNNTYNSPLHF	TRBV21-1*00	nan	TRBJ1-6*00	0	nan	nan	nan	1	0.0025080885856888467	0.0	0.0	0.0	0.0	0.0	0.0	0.0	0.0	0.0	0.0025080885856888467	0.0	0.0	0.0	0.0	0.0	0.0	0.0	0.0	0.0	0.0	0.0	0.0	0.0	0.0	0.0	0.0	0.0	0.0	0.0	0.0	0.0	0.0
CALASGEREQYF	TRBV6-1*00	TRBD2*00	TRBJ2-7*00	0	nan	nan	nan	1	0.0028035549076228664	0.0	0.0	0.0	0.0	0.0	0.0	0.0028035549076228664	0.0	0.0	0.0	0.0	0.0	0.0	0.0	0.0	0.0	0.0	0.0	0.0	0.0	0.0	0.0	0.0	0.0	0.0	0.0	0.0	0.0	0.0	0.0	0.0	0.0
CALDRGSTNEKLFF	TRBV30*00	TRBD1*00	TRBJ1-4*00	0	nan	nan	nan	2	0.009359848442335908	0.0	0.004343671270958214	0.0	0.0	0.0	0.0	0.0	0.0	0.0	0.005016177171377693	0.0	0.0	0.0	0.0	0.0	0.0	0.0	0.0	0.0	0.0	0.0	0.0	0.0	0.0	0.0	0.0	0.0	0.0	0.0	0.0	0.0	0.0
CALDVGQGGEQYF	TRBV6-5*00	TRBD1*00	TRBJ2-7*00	0	nan	nan	nan	1	0.004343671270958214	0.0	0.004343671270958214	0.0	0.0	0.0	0.0	0.0	0.0	0.0	0.0	0.0	0.0	0.0	0.0	0.0	0.0	0.0	0.0	0.0	0.0	0.0	0.0	0.0	0.0	0.0	0.0	0.0	0.0	0.0	0.0	0.0	0.0
CALEGQGPSYEQYF	TRBV7-9*00	TRBD1*00,TRBD2*00	TRBJ2-7*00	0	nan	nan	nan	1	0.01211621877044612	0.0	0.0	0.0	0.0	0.0	0.0	0.0	0.0	0.0	0.0	0.0	0.0	0.0	0.0	0.0	0.0	0.01211621877044612	0.0	0.0	0.0	0.0	0.0	0.0	0.0	0.0	0.0	0.0	0.0	0.0	0.0	0.0	0.0
CALENRNIQYF	TRBV30*00	nan	TRBJ2-4*00	0	nan	nan	nan	1	0.003098757398283288	0.0	0.0	0.0	0.0	0.0	0.003098757398283288	0.0	0.0	0.0	0.0	0.0	0.0	0.0	0.0	0.0	0.0	0.0	0.0	0.0	0.0	0.0	0.0	0.0	0.0	0.0	0.0	0.0	0.0	0.0	0.0	0.0	0.0
CALETVNTEAFF	TRBV30*00	nan	TRBJ1-1*00	0	nan	nan	nan	1	0.00804160188709591	0.0	0.0	0.0	0.0	0.0	0.0	0.0	0.0	0.0	0.0	0.0	0.0	0.0	0.00804160188709591	0.0	0.0	0.0	0.0	0.0	0.0	0.0	0.0	0.0	0.0	0.0	0.0	0.0	0.0	0.0	0.0	0.0	0.0
CALFGQGARSGELFF	TRBV5-4*00	TRBD1*00	TRBJ2-2*00	0	nan	nan	nan	1	0.005808550185873606	0.0	0.0	0.0	0.0	0.0	0.0	0.0	0.0	0.0	0.0	0.0	0.0	0.0	0.0	0.0	0.005808550185873606	0.0	0.0	0.0	0.0	0.0	0.0	0.0	0.0	0.0	0.0	0.0	0.0	0.0	0.0	0.0	0.0
CALGGASTDTQYF	TRBV28*00	TRBD1*00	TRBJ2-3*00	0	nan	nan	nan	4	15.041378323015762	0.0	0.0	0.0	0.0	0.0	0.0	0.0	0.0	0.0	0.0	0.0	0.0	0.0	0.0	0.0	0.0	0.0	0.0	0.0	0.0	0.54686952254084	14.481829437040275	0.0	0.006461617989144482	0.0	0.0	0.006217745445501459	0.0	0.0	0.0	0.0	0.0
CALGQVNYGYTF	TRBV10-3*00	TRBD1*00	TRBJ1-2*00	0	nan	nan	nan	1	0.011617100371747211	0.0	0.0	0.0	0.0	0.0	0.0	0.0	0.0	0.0	0.0	0.0	0.0	0.0	0.0	0.0	0.011617100371747211	0.0	0.0	0.0	0.0	0.0	0.0	0.0	0.0	0.0	0.0	0.0	0.0	0.0	0.0	0.0	0.0
CALKQVRSDTQYF	TRBV10-3*00	TRBD1*00	TRBJ2-3*00	0	nan	nan	nan	1	0.005342451116572284	0.0	0.0	0.0	0.0	0.0	0.0	0.0	0.0	0.0	0.0	0.0	0.0	0.0	0.0	0.0	0.0	0.0	0.0	0.0	0.0	0.0	0.0	0.0	0.0	0.0	0.0	0.0	0.0	0.0	0.0	0.0	0.005342451116572284
CALPGPGYGYTF	TRBV30*00	TRBD1*00,TRBD2*00	TRBJ1-2*00	0	nan	nan	nan	1	0.010982674830454958	0.0	0.0	0.0	0.0	0.0	0.0	0.0	0.0	0.0	0.0	0.0	0.0	0.0	0.0	0.0	0.0	0.0	0.0	0.0	0.0	0.0	0.0	0.0	0.0	0.0	0.010982674830454958	0.0	0.0	0.0	0.0	0.0	0.0
CALPRGRDEQYF	TRBV27*00	TRBD1*00	TRBJ2-7*00	0	nan	nan	nan	1	0.009130335539831088	0.0	0.0	0.0	0.0	0.0	0.0	0.0	0.0	0.0	0.0	0.0	0.0	0.0	0.0	0.0	0.0	0.0	0.0	0.0	0.0	0.0	0.0	0.009130335539831088	0.0	0.0	0.0	0.0	0.0	0.0	0.0	0.0	0.0
CALREDTNTEAFF	TRBV21-1*00	TRBD2*00	TRBJ1-1*00	0	nan	nan	nan	1	0.007269731262267672	0.0	0.0	0.0	0.0	0.0	0.0	0.0	0.0	0.0	0.0	0.0	0.0	0.0	0.0	0.0	0.0	0.007269731262267672	0.0	0.0	0.0	0.0	0.0	0.0	0.0	0.0	0.0	0.0	0.0	0.0	0.0	0.0	0.0
CALRGTEAFF	TRBV30*00	nan	TRBJ1-1*00	0	nan	nan	nan	1	0.010684902233144567	0.0	0.0	0.0	0.0	0.0	0.0	0.0	0.0	0.0	0.0	0.0	0.0	0.0	0.0	0.0	0.0	0.0	0.0	0.0	0.0	0.0	0.0	0.0	0.0	0.0	0.0	0.0	0.0	0.0	0.0	0.0	0.010684902233144567
CALSLALASTDTQYF	TRBV30*00	TRBD2*00,TRBD1*00	TRBJ2-3*00	0	nan	nan	nan	1	0.004565167769915544	0.0	0.0	0.0	0.0	0.0	0.0	0.0	0.0	0.0	0.0	0.0	0.0	0.0	0.0	0.0	0.0	0.0	0.0	0.0	0.0	0.0	0.0	0.004565167769915544	0.0	0.0	0.0	0.0	0.0	0.0	0.0	0.0	0.0
CALSPGIRYTEAFF	TRBV30*00	TRBD2*00,TRBD1*00	TRBJ1-1*00	0	nan	nan	nan	5	0.01681248959056243	0.0023188943511733605	0.004343671270958214	0.0	0.004838280475119143	0.0	0.0	0.0028035549076228664	0.0	0.0	0.0025080885856888467	0.0	0.0	0.0	0.0	0.0	0.0	0.0	0.0	0.0	0.0	0.0	0.0	0.0	0.0	0.0	0.0	0.0	0.0	0.0	0.0	0.0	0.0
CALSSTDTQYF	TRBV7-9*00	nan	TRBJ2-3*00	0	nan	nan	nan	1	0.005808550185873606	0.0	0.0	0.0	0.0	0.0	0.0	0.0	0.0	0.0	0.0	0.0	0.0	0.0	0.0	0.0	0.005808550185873606	0.0	0.0	0.0	0.0	0.0	0.0	0.0	0.0	0.0	0.0	0.0	0.0	0.0	0.0	0.0	0.0
CALTGGANYGYTF	TRBV30*00	TRBD1*00	TRBJ1-2*00	0	nan	nan	nan	1	0.005342451116572284	0.0	0.0	0.0	0.0	0.0	0.0	0.0	0.0	0.0	0.0	0.0	0.0	0.0	0.0	0.0	0.0	0.0	0.0	0.0	0.0	0.0	0.0	0.0	0.0	0.0	0.0	0.0	0.0	0.0	0.0	0.0	0.005342451116572284
CALWGSGELFF	TRBV6-6*00	TRBD1*00	TRBJ2-2*00	0	nan	nan	nan	2	0.015299022599774625	0.0	0.0	0.0	0.007257420712678714	0.0	0.0	0.0	0.0	0.0	0.0	0.0	0.0	0.0	0.00804160188709591	0.0	0.0	0.0	0.0	0.0	0.0	0.0	0.0	0.0	0.0	0.0	0.0	0.0	0.0	0.0	0.0	0.0	0.0
CALWGSLANEQYF	TRBV30*00	TRBD1*00	TRBJ2-7*00	0	nan	nan	nan	1	0.005342451116572284	0.0	0.0	0.0	0.0	0.0	0.0	0.0	0.0	0.0	0.0	0.0	0.0	0.0	0.0	0.0	0.0	0.0	0.0	0.0	0.0	0.0	0.0	0.0	0.0	0.0	0.0	0.0	0.0	0.0	0.0	0.0	0.005342451116572284
CAMETNEKLFF	TRBV29-1*00	nan	TRBJ1-4*00	0	nan	nan	nan	1	0.0029776970491022245	0.0	0.0	0.0029776970491022245	0.0	0.0	0.0	0.0	0.0	0.0	0.0	0.0	0.0	0.0	0.0	0.0	0.0	0.0	0.0	0.0	0.0	0.0	0.0	0.0	0.0	0.0	0.0	0.0	0.0	0.0	0.0	0.0	0.0
CAMGAVYGYTF	TRBV2*00	TRBD1*00	TRBJ1-2*00	0	nan	nan	nan	1	0.012757271644837557	0.0	0.0	0.0	0.0	0.012757271644837557	0.0	0.0	0.0	0.0	0.0	0.0	0.0	0.0	0.0	0.0	0.0	0.0	0.0	0.0	0.0	0.0	0.0	0.0	0.0	0.0	0.0	0.0	0.0	0.0	0.0	0.0	0.0
CAMGGSGGDTQYS	TRBV2*00	TRBD1*00,TRBD2*00	TRBJ2-3*00	0	nan	nan	nan	1	0.0028388928317956003	0.0	0.0	0.0	0.0	0.0	0.0	0.0	0.0	0.0	0.0	0.0	0.0	0.0	0.0	0.0	0.0	0.0	0.0	0.0028388928317956003	0.0	0.0	0.0	0.0	0.0	0.0	0.0	0.0	0.0	0.0	0.0	0.0	0.0
CAMGLADTDTQYF	TRBV12-3*00,TRBV12-4*00	TRBD2*00	TRBJ2-3*00	0	nan	nan	nan	1	0.005342451116572284	0.0	0.0	0.0	0.0	0.0	0.0	0.0	0.0	0.0	0.0	0.0	0.0	0.0	0.0	0.0	0.0	0.0	0.0	0.0	0.0	0.0	0.0	0.0	0.0	0.0	0.0	0.0	0.0	0.0	0.0	0.0	0.005342451116572284
CAMGNGPSSSYEQYF	TRBV6-1*00	TRBD2*00	TRBJ2-7*00	0	nan	nan	nan	1	0.0025080885856888467	0.0	0.0	0.0	0.0	0.0	0.0	0.0	0.0	0.0	0.0025080885856888467	0.0	0.0	0.0	0.0	0.0	0.0	0.0	0.0	0.0	0.0	0.0	0.0	0.0	0.0	0.0	0.0	0.0	0.0	0.0	0.0	0.0	0.0
CAMGVVYGYTF	TRBV2*00	TRBD1*00	TRBJ1-2*00	0	nan	nan	nan	1	0.004252423881612519	0.0	0.0	0.0	0.0	0.004252423881612519	0.0	0.0	0.0	0.0	0.0	0.0	0.0	0.0	0.0	0.0	0.0	0.0	0.0	0.0	0.0	0.0	0.0	0.0	0.0	0.0	0.0	0.0	0.0	0.0	0.0	0.0	0.0
CAMHGDRVSYSPLHF	TRBV27*00	TRBD1*00	TRBJ1-6*00	0	nan	nan	nan	2	0.009090704356731663	0.0	0.0	0.0	0.004838280475119143	0.004252423881612519	0.0	0.0	0.0	0.0	0.0	0.0	0.0	0.0	0.0	0.0	0.0	0.0	0.0	0.0	0.0	0.0	0.0	0.0	0.0	0.0	0.0	0.0	0.0	0.0	0.0	0.0	0.0
CAMQGRGGNTIYF	TRBV10-3*00	nan	TRBJ1-3*00	0	nan	nan	nan	1	0.016474012245682436	0.0	0.0	0.0	0.0	0.0	0.0	0.0	0.0	0.0	0.0	0.0	0.0	0.0	0.0	0.0	0.0	0.0	0.0	0.0	0.0	0.0	0.0	0.0	0.0	0.0	0.016474012245682436	0.0	0.0	0.0	0.0	0.0	0.0
CAMQQEANGEQFF	TRBV7-9*00	TRBD1*00	TRBJ2-1*00	0	nan	nan	nan	1	0.01886214132459388	0.0	0.0	0.0	0.0	0.0	0.0	0.0	0.0	0.0	0.0	0.0	0.0	0.0	0.0	0.0	0.0	0.0	0.0	0.0	0.0	0.0	0.0	0.0	0.0	0.0	0.0	0.0	0.0	0.01886214132459388	0.0	0.0	0.0
CAMRGVNTGELFF	TRBV7-2*00	TRBD2*00,TRBD1*00	TRBJ2-2*00	0	nan	nan	nan	1	0.010684902233144567	0.0	0.0	0.0	0.0	0.0	0.0	0.0	0.0	0.0	0.0	0.0	0.0	0.0	0.0	0.0	0.0	0.0	0.0	0.0	0.0	0.0	0.0	0.0	0.0	0.0	0.0	0.0	0.0	0.0	0.0	0.0	0.010684902233144567
CAMSRQGQMYEQYF	TRBV10-3*00	TRBD1*00,TRBD2*00	TRBJ2-7*00	0	nan	nan	nan	1	0.008687342541916427	0.0	0.008687342541916427	0.0	0.0	0.0	0.0	0.0	0.0	0.0	0.0	0.0	0.0	0.0	0.0	0.0	0.0	0.0	0.0	0.0	0.0	0.0	0.0	0.0	0.0	0.0	0.0	0.0	0.0	0.0	0.0	0.0	0.0
CANAEGGQGETQYF	TRBV10-3*00	TRBD1*00	TRBJ2-5*00	0	nan	nan	nan	6	0.07453519789354007	0.0	0.0	0.0	0.0	0.0	0.0	0.0	0.0	0.0	0.0	0.0	0.0	0.0	0.0	0.0	0.0	0.0	0.009387614607128328	0.0	0.0	0.007011147724882563	0.0	0.0	0.006461617989144482	0.0	0.0	0.0	0.042153669285303695	0.00471553533114847	0.004805612955932529	0.0	0.0
CANDISGGASDTQYF	TRBV6-1*00	TRBD2*00	TRBJ2-3*00	0	nan	nan	nan	1	0.002743032696949748	0.0	0.0	0.0	0.0	0.0	0.0	0.0	0.0	0.002743032696949748	0.0	0.0	0.0	0.0	0.0	0.0	0.0	0.0	0.0	0.0	0.0	0.0	0.0	0.0	0.0	0.0	0.0	0.0	0.0	0.0	0.0	0.0	0.0
CANERGAPYEQYF	TRBV6-5*00	TRBD2*00	TRBJ2-7*00	0	nan	nan	nan	3	0.015868928094748005	0.0	0.0	0.0	0.0	0.0	0.0	0.0	0.0	0.0	0.0	0.0	0.0	0.0	0.0	0.0	0.0	0.0	0.0	0.0028388928317956003	0.0	0.0	0.0	0.009130335539831088	0.0	0.0038996997231213197	0.0	0.0	0.0	0.0	0.0	0.0	0.0
CANERGTEAFF	TRBV6-1*00	TRBD2*00	TRBJ1-1*00	0	nan	nan	nan	1	0.0025080885856888467	0.0	0.0	0.0	0.0	0.0	0.0	0.0	0.0	0.0	0.0025080885856888467	0.0	0.0	0.0	0.0	0.0	0.0	0.0	0.0	0.0	0.0	0.0	0.0	0.0	0.0	0.0	0.0	0.0	0.0	0.0	0.0	0.0	0.0
CANGDRDYGYTF	TRBV7-9*00	TRBD1*00	TRBJ1-2*00	0	nan	nan	nan	1	0.014564520827264782	0.0	0.0	0.0	0.0	0.0	0.0	0.0	0.0	0.0	0.0	0.0	0.0	0.0	0.0	0.014564520827264782	0.0	0.0	0.0	0.0	0.0	0.0	0.0	0.0	0.0	0.0	0.0	0.0	0.0	0.0	0.0	0.0	0.0
CANGRDRGIYGYTF	TRBV28*00	TRBD1*00	TRBJ1-2*00	0	nan	nan	nan	1	0.0023188943511733605	0.0023188943511733605	0.0	0.0	0.0	0.0	0.0	0.0	0.0	0.0	0.0	0.0	0.0	0.0	0.0	0.0	0.0	0.0	0.0	0.0	0.0	0.0	0.0	0.0	0.0	0.0	0.0	0.0	0.0	0.0	0.0	0.0	0.0
CANGTGEGSYNEQFF	TRBV23-1*00	TRBD2*00	TRBJ2-1*00	0	nan	nan	nan	1	0.005808550185873606	0.0	0.0	0.0	0.0	0.0	0.0	0.0	0.0	0.0	0.0	0.0	0.0	0.0	0.0	0.0	0.005808550185873606	0.0	0.0	0.0	0.0	0.0	0.0	0.0	0.0	0.0	0.0	0.0	0.0	0.0	0.0	0.0	0.0
CANHRAYEQYF	TRBV10-1*00	nan	TRBJ2-7*00	0	nan	nan	nan	2	0.011603605161508327	0.0	0.0	0.0	0.0	0.008504847763225038	0.003098757398283288	0.0	0.0	0.0	0.0	0.0	0.0	0.0	0.0	0.0	0.0	0.0	0.0	0.0	0.0	0.0	0.0	0.0	0.0	0.0	0.0	0.0	0.0	0.0	0.0	0.0	0.0
CANIAGGPDEQFF	TRBV28*00	TRBD2*00	TRBJ2-1*00	0	nan	nan	nan	1	0.0025080885856888467	0.0	0.0	0.0	0.0	0.0	0.0	0.0	0.0	0.0	0.0025080885856888467	0.0	0.0	0.0	0.0	0.0	0.0	0.0	0.0	0.0	0.0	0.0	0.0	0.0	0.0	0.0	0.0	0.0	0.0	0.0	0.0	0.0	0.0
CANILGNTIYF	TRBV25-1*00	nan	TRBJ1-3*00	0	nan	nan	nan	2	0.006397591539587174	0.0	0.0	0.0	0.0	0.0	0.0	0.0	0.0	0.0	0.0	0.0	0.0037170575772218707	0.0	0.002680533962365303	0.0	0.0	0.0	0.0	0.0	0.0	0.0	0.0	0.0	0.0	0.0	0.0	0.0	0.0	0.0	0.0	0.0	0.0
CANKEGYNEQFF	TRBV6-1*00	nan	TRBJ2-1*00	0	nan	nan	nan	9	0.08354226289330968	0.004637788702346721	0.0	0.0	0.02419140237559572	0.012757271644837557	0.012395029593133152	0.0	0.009025270758122745	0.002743032696949748	0.005016177171377693	0.0	0.0	0.00743383883437407	0.0	0.0	0.0	0.0	0.0	0.0	0.0	0.0	0.0	0.0	0.0	0.0	0.0	0.0	0.0	0.0	0.0	0.0	0.005342451116572284
CANKGQGAAYEQYF	TRBV6-5*00	TRBD1*00	TRBJ2-7*00	0	nan	nan	nan	1	0.0024191402375595707	0.0	0.0	0.0	0.0024191402375595707	0.0	0.0	0.0	0.0	0.0	0.0	0.0	0.0	0.0	0.0	0.0	0.0	0.0	0.0	0.0	0.0	0.0	0.0	0.0	0.0	0.0	0.0	0.0	0.0	0.0	0.0	0.0	0.0
CANKMTDIGNTIYF	TRBV27*00	TRBD1*00	TRBJ1-3*00	0	nan	nan	nan	1	0.0029776970491022245	0.0	0.0	0.0029776970491022245	0.0	0.0	0.0	0.0	0.0	0.0	0.0	0.0	0.0	0.0	0.0	0.0	0.0	0.0	0.0	0.0	0.0	0.0	0.0	0.0	0.0	0.0	0.0	0.0	0.0	0.0	0.0	0.0	0.0
CANKPSSGTYNEQFF	TRBV2*00	TRBD2*00	TRBJ2-1*00	0	nan	nan	nan	1	0.0023188943511733605	0.0023188943511733605	0.0	0.0	0.0	0.0	0.0	0.0	0.0	0.0	0.0	0.0	0.0	0.0	0.0	0.0	0.0	0.0	0.0	0.0	0.0	0.0	0.0	0.0	0.0	0.0	0.0	0.0	0.0	0.0	0.0	0.0	0.0
CANKQGWDQPQHF	TRBV12-3*00	TRBD1*00	TRBJ1-5*00	0	nan	nan	nan	1	0.003129204869042776	0.0	0.0	0.0	0.0	0.0	0.0	0.0	0.0	0.0	0.0	0.0	0.0	0.0	0.0	0.0	0.0	0.0	0.003129204869042776	0.0	0.0	0.0	0.0	0.0	0.0	0.0	0.0	0.0	0.0	0.0	0.0	0.0	0.0
CANKRSIHYEQYF	TRBV24-1*00	nan	TRBJ2-7*00	0	nan	nan	nan	3	0.01330444941340942	0.0	0.004343671270958214	0.0	0.0	0.0	0.0	0.0	0.0	0.002743032696949748	0.0	0.0	0.0	0.0	0.0	0.0	0.0	0.0	0.0	0.0	0.0	0.0	0.0	0.0	0.0	0.0	0.0	0.006217745445501459	0.0	0.0	0.0	0.0	0.0
CANLRDHYGYTF	TRBV2*00	TRBD1*00,TRBD2*00	TRBJ1-2*00	0	nan	nan	nan	1	0.010684902233144567	0.0	0.0	0.0	0.0	0.0	0.0	0.0	0.0	0.0	0.0	0.0	0.0	0.0	0.0	0.0	0.0	0.0	0.0	0.0	0.0	0.0	0.0	0.0	0.0	0.0	0.0	0.0	0.0	0.0	0.0	0.0	0.010684902233144567
CANNQRGTQYF	TRBV7-9*00	nan	TRBJ2-5*00	0	nan	nan	nan	1	0.005342451116572284	0.0	0.0	0.0	0.0	0.0	0.0	0.0	0.0	0.0	0.0	0.0	0.0	0.0	0.0	0.0	0.0	0.0	0.0	0.0	0.0	0.0	0.0	0.0	0.0	0.0	0.0	0.0	0.0	0.0	0.0	0.0	0.005342451116572284
CANPGDGNEQFF	TRBV2*00	TRBD1*00,TRBD2*00	TRBJ2-1*00	0	nan	nan	nan	1	0.004343671270958214	0.0	0.004343671270958214	0.0	0.0	0.0	0.0	0.0	0.0	0.0	0.0	0.0	0.0	0.0	0.0	0.0	0.0	0.0	0.0	0.0	0.0	0.0	0.0	0.0	0.0	0.0	0.0	0.0	0.0	0.0	0.0	0.0	0.0
CANPGQNGYTF	TRBV27*00	TRBD1*00	TRBJ1-2*00	0	nan	nan	nan	1	0.005808550185873606	0.0	0.0	0.0	0.0	0.0	0.0	0.0	0.0	0.0	0.0	0.0	0.0	0.0	0.0	0.0	0.005808550185873606	0.0	0.0	0.0	0.0	0.0	0.0	0.0	0.0	0.0	0.0	0.0	0.0	0.0	0.0	0.0	0.0
CANPPGGSTDTQYF	TRBV21-1*00	TRBD1*00,TRBD2*00	TRBJ2-3*00	0	nan	nan	nan	1	0.005342451116572284	0.0	0.0	0.0	0.0	0.0	0.0	0.0	0.0	0.0	0.0	0.0	0.0	0.0	0.0	0.0	0.0	0.0	0.0	0.0	0.0	0.0	0.0	0.0	0.0	0.0	0.0	0.0	0.0	0.0	0.0	0.0	0.005342451116572284
CANPWKATSGGEETQYF	TRBV6-5*00	TRBD2*00	TRBJ2-5*00	0	nan	nan	nan	1	0.005808550185873606	0.0	0.0	0.0	0.0	0.0	0.0	0.0	0.0	0.0	0.0	0.0	0.0	0.0	0.0	0.0	0.005808550185873606	0.0	0.0	0.0	0.0	0.0	0.0	0.0	0.0	0.0	0.0	0.0	0.0	0.0	0.0	0.0	0.0
CANPWVNTEAFF	TRBV12-3*00,TRBV12-4*00,TRBV12-4*00,TRBV12-3*00	TRBD1*00	TRBJ1-1*00	0	nan	nan	nan	3	0.029046880433943507	0.0	0.0	0.0	0.0	0.0	0.0	0.0	0.0	0.0	0.0	0.0	0.0	0.0	0.0	0.0	0.0	0.014539462524535345	0.0	0.0056777856635912005	0.0	0.0	0.0	0.0	0.0	0.0	0.0	0.0	0.0	0.0	0.0	0.008829632245816961	0.0
CANQETQYF	TRBV27*00	nan	TRBJ2-5*00	0	nan	nan	nan	1	0.005808550185873606	0.0	0.0	0.0	0.0	0.0	0.0	0.0	0.0	0.0	0.0	0.0	0.0	0.0	0.0	0.0	0.005808550185873606	0.0	0.0	0.0	0.0	0.0	0.0	0.0	0.0	0.0	0.0	0.0	0.0	0.0	0.0	0.0	0.0
CANRAKAGNTIYF	TRBV30*00	nan	TRBJ1-3*00	0	nan	nan	nan	1	0.00804160188709591	0.0	0.0	0.0	0.0	0.0	0.0	0.0	0.0	0.0	0.0	0.0	0.0	0.0	0.00804160188709591	0.0	0.0	0.0	0.0	0.0	0.0	0.0	0.0	0.0	0.0	0.0	0.0	0.0	0.0	0.0	0.0	0.0	0.0
CANRDSRNEQYF	TRBV3-1*00	nan	TRBJ2-7*00	0	nan	nan	nan	1	0.004565167769915544	0.0	0.0	0.0	0.0	0.0	0.0	0.0	0.0	0.0	0.0	0.0	0.0	0.0	0.0	0.0	0.0	0.0	0.0	0.0	0.0	0.0	0.0	0.004565167769915544	0.0	0.0	0.0	0.0	0.0	0.0	0.0	0.0	0.0
CANREGAEAFF	TRBV2*00	nan	TRBJ1-1*00	0	nan	nan	nan	2	0.014943579476691764	0.0	0.0	0.0	0.0	0.0	0.0	0.0	0.0	0.0	0.0025080885856888467	0.0	0.0	0.0	0.0	0.0	0.0	0.0	0.0	0.0	0.0	0.0	0.0	0.0	0.0	0.0	0.0	0.012435490891002918	0.0	0.0	0.0	0.0	0.0
CANRLGTALSSYEQYF	TRBV5-5*00,TRBV5-7*00	TRBD1*00	TRBJ2-7*00	0	nan	nan	nan	1	0.002680533962365303	0.0	0.0	0.0	0.0	0.0	0.0	0.0	0.0	0.0	0.0	0.0	0.0	0.0	0.002680533962365303	0.0	0.0	0.0	0.0	0.0	0.0	0.0	0.0	0.0	0.0	0.0	0.0	0.0	0.0	0.0	0.0	0.0	0.0
CANRLRPAYNEQFF	TRBV7-2*00	nan	TRBJ2-1*00	0	nan	nan	nan	1	0.005342451116572284	0.0	0.0	0.0	0.0	0.0	0.0	0.0	0.0	0.0	0.0	0.0	0.0	0.0	0.0	0.0	0.0	0.0	0.0	0.0	0.0	0.0	0.0	0.0	0.0	0.0	0.0	0.0	0.0	0.0	0.0	0.0	0.005342451116572284
CANRPGGADTQYF	TRBV6-2*00,TRBV6-3*00	TRBD1*00	TRBJ2-3*00	0	nan	nan	nan	1	0.004854840275754928	0.0	0.0	0.0	0.0	0.0	0.0	0.0	0.0	0.0	0.0	0.0	0.0	0.0	0.0	0.004854840275754928	0.0	0.0	0.0	0.0	0.0	0.0	0.0	0.0	0.0	0.0	0.0	0.0	0.0	0.0	0.0	0.0	0.0
CANRPGGRVEQYF	TRBV7-9*00	TRBD1*00,TRBD2*00	TRBJ2-7*00	0	nan	nan	nan	1	0.006217745445501459	0.0	0.0	0.0	0.0	0.0	0.0	0.0	0.0	0.0	0.0	0.0	0.0	0.0	0.0	0.0	0.0	0.0	0.0	0.0	0.0	0.0	0.0	0.0	0.0	0.0	0.0	0.006217745445501459	0.0	0.0	0.0	0.0	0.0
CANRPGPGGNYGYTF	TRBV10-3*00	TRBD1*00	TRBJ1-2*00	0	nan	nan	nan	1	0.01178883832787117	0.0	0.0	0.0	0.0	0.0	0.0	0.0	0.0	0.0	0.0	0.0	0.0	0.0	0.0	0.0	0.0	0.0	0.0	0.0	0.0	0.0	0.0	0.0	0.0	0.0	0.0	0.0	0.0	0.01178883832787117	0.0	0.0	0.0
CANRPYGTGRNEQFF	TRBV10-3*00,TRBV6-1*00,TRBV6-4*00,TRBV6-5*00,TRBV6-6*00	TRBD1*00	TRBJ2-1*00	0	nan	nan	nan	1	0.0023188943511733605	0.0023188943511733605	0.0	0.0	0.0	0.0	0.0	0.0	0.0	0.0	0.0	0.0	0.0	0.0	0.0	0.0	0.0	0.0	0.0	0.0	0.0	0.0	0.0	0.0	0.0	0.0	0.0	0.0	0.0	0.0	0.0	0.0	0.0
CANRQGGTDTQYF	TRBV6-1*00	TRBD1*00	TRBJ2-3*00	0	nan	nan	nan	1	0.005342451116572284	0.0	0.0	0.0	0.0	0.0	0.0	0.0	0.0	0.0	0.0	0.0	0.0	0.0	0.0	0.0	0.0	0.0	0.0	0.0	0.0	0.0	0.0	0.0	0.0	0.0	0.0	0.0	0.0	0.0	0.0	0.0	0.005342451116572284
CANRQKTLDRDSSGQPQHF	TRBV4-2*00,TRBV4-3*00	TRBD1*00	TRBJ1-5*00	0	nan	nan	nan	1	0.003098757398283288	0.0	0.0	0.0	0.0	0.0	0.003098757398283288	0.0	0.0	0.0	0.0	0.0	0.0	0.0	0.0	0.0	0.0	0.0	0.0	0.0	0.0	0.0	0.0	0.0	0.0	0.0	0.0	0.0	0.0	0.0	0.0	0.0	0.0
CANRREGYNEQFF	TRBV19*00	TRBD2*00	TRBJ2-1*00	0	nan	nan	nan	1	0.004252423881612519	0.0	0.0	0.0	0.0	0.004252423881612519	0.0	0.0	0.0	0.0	0.0	0.0	0.0	0.0	0.0	0.0	0.0	0.0	0.0	0.0	0.0	0.0	0.0	0.0	0.0	0.0	0.0	0.0	0.0	0.0	0.0	0.0	0.0
CANSADLANVLTF	TRBV4-1*00	nan	TRBJ2-6*00	0	nan	nan	nan	1	0.0025080885856888467	0.0	0.0	0.0	0.0	0.0	0.0	0.0	0.0	0.0	0.0025080885856888467	0.0	0.0	0.0	0.0	0.0	0.0	0.0	0.0	0.0	0.0	0.0	0.0	0.0	0.0	0.0	0.0	0.0	0.0	0.0	0.0	0.0	0.0
CANSAGPYPSTEAFF	TRBV7-8*00	TRBD2*00	TRBJ1-1*00	0	nan	nan	nan	1	0.006217745445501459	0.0	0.0	0.0	0.0	0.0	0.0	0.0	0.0	0.0	0.0	0.0	0.0	0.0	0.0	0.0	0.0	0.0	0.0	0.0	0.0	0.0	0.0	0.0	0.0	0.0	0.0	0.006217745445501459	0.0	0.0	0.0	0.0	0.0
CANSALGQAAYGYTF	TRBV2*00	TRBD1*00	TRBJ1-2*00	0	nan	nan	nan	1	0.0028035549076228664	0.0	0.0	0.0	0.0	0.0	0.0	0.0028035549076228664	0.0	0.0	0.0	0.0	0.0	0.0	0.0	0.0	0.0	0.0	0.0	0.0	0.0	0.0	0.0	0.0	0.0	0.0	0.0	0.0	0.0	0.0	0.0	0.0	0.0
CANSATGGKLFF	TRBV2*00	TRBD1*00	TRBJ1-4*00	0	nan	nan	nan	1	0.004512635379061373	0.0	0.0	0.0	0.0	0.0	0.0	0.0	0.004512635379061373	0.0	0.0	0.0	0.0	0.0	0.0	0.0	0.0	0.0	0.0	0.0	0.0	0.0	0.0	0.0	0.0	0.0	0.0	0.0	0.0	0.0	0.0	0.0	0.0
CANSDAGGSTDTQYF	TRBV6-4*00	TRBD2*00,TRBD1*00	TRBJ2-3*00	0	nan	nan	nan	1	0.005808550185873606	0.0	0.0	0.0	0.0	0.0	0.0	0.0	0.0	0.0	0.0	0.0	0.0	0.0	0.0	0.0	0.005808550185873606	0.0	0.0	0.0	0.0	0.0	0.0	0.0	0.0	0.0	0.0	0.0	0.0	0.0	0.0	0.0	0.0
CANSDFRLNIQYF	TRBV2*00	nan	TRBJ2-4*00	0	nan	nan	nan	1	0.0029776970491022245	0.0	0.0	0.0029776970491022245	0.0	0.0	0.0	0.0	0.0	0.0	0.0	0.0	0.0	0.0	0.0	0.0	0.0	0.0	0.0	0.0	0.0	0.0	0.0	0.0	0.0	0.0	0.0	0.0	0.0	0.0	0.0	0.0	0.0
CANSDGGEYNEQFF	TRBV11-1*00	TRBD1*00	TRBJ2-1*00	0	nan	nan	nan	1	0.002743032696949748	0.0	0.0	0.0	0.0	0.0	0.0	0.0	0.0	0.002743032696949748	0.0	0.0	0.0	0.0	0.0	0.0	0.0	0.0	0.0	0.0	0.0	0.0	0.0	0.0	0.0	0.0	0.0	0.0	0.0	0.0	0.0	0.0	0.0
CANSDGRDQETQYF	TRBV6-1*00	nan	TRBJ2-5*00	0	nan	nan	nan	1	0.003129204869042776	0.0	0.0	0.0	0.0	0.0	0.0	0.0	0.0	0.0	0.0	0.0	0.0	0.0	0.0	0.0	0.0	0.0	0.003129204869042776	0.0	0.0	0.0	0.0	0.0	0.0	0.0	0.0	0.0	0.0	0.0	0.0	0.0	0.0
CANSDSGEGYNEQFF	TRBV6-4*00	TRBD1*00	TRBJ2-1*00	0	nan	nan	nan	1	0.004854840275754928	0.0	0.0	0.0	0.0	0.0	0.0	0.0	0.0	0.0	0.0	0.0	0.0	0.0	0.0	0.004854840275754928	0.0	0.0	0.0	0.0	0.0	0.0	0.0	0.0	0.0	0.0	0.0	0.0	0.0	0.0	0.0	0.0	0.0
CANSEEDRVTDTQYF	TRBV2*00	TRBD1*00	TRBJ2-3*00	0	nan	nan	nan	1	0.0028035549076228664	0.0	0.0	0.0	0.0	0.0	0.0	0.0028035549076228664	0.0	0.0	0.0	0.0	0.0	0.0	0.0	0.0	0.0	0.0	0.0	0.0	0.0	0.0	0.0	0.0	0.0	0.0	0.0	0.0	0.0	0.0	0.0	0.0	0.0
CANSEGSNQPQHF	TRBV6-8*00	TRBD2*00	TRBJ1-5*00	0	nan	nan	nan	1	0.005808550185873606	0.0	0.0	0.0	0.0	0.0	0.0	0.0	0.0	0.0	0.0	0.0	0.0	0.0	0.0	0.0	0.005808550185873606	0.0	0.0	0.0	0.0	0.0	0.0	0.0	0.0	0.0	0.0	0.0	0.0	0.0	0.0	0.0	0.0
CANSELDTQTGELFF	TRBV2*00	nan	TRBJ2-2*00	0	nan	nan	nan	1	0.0029776970491022245	0.0	0.0	0.0029776970491022245	0.0	0.0	0.0	0.0	0.0	0.0	0.0	0.0	0.0	0.0	0.0	0.0	0.0	0.0	0.0	0.0	0.0	0.0	0.0	0.0	0.0	0.0	0.0	0.0	0.0	0.0	0.0	0.0	0.0
CANSEQGAHTEAFF	TRBV2*00	TRBD1*00	TRBJ1-1*00	0	nan	nan	nan	1	0.0028035549076228664	0.0	0.0	0.0	0.0	0.0	0.0	0.0028035549076228664	0.0	0.0	0.0	0.0	0.0	0.0	0.0	0.0	0.0	0.0	0.0	0.0	0.0	0.0	0.0	0.0	0.0	0.0	0.0	0.0	0.0	0.0	0.0	0.0	0.0
CANSERIYNEQFF	TRBV10-3*00	nan	TRBJ2-1*00	0	nan	nan	nan	1	0.004019615724736715	0.0	0.0	0.0	0.0	0.0	0.0	0.0	0.0	0.0	0.0	0.0	0.0	0.0	0.0	0.0	0.0	0.0	0.0	0.0	0.004019615724736715	0.0	0.0	0.0	0.0	0.0	0.0	0.0	0.0	0.0	0.0	0.0	0.0
CANSERSGNSPLHF	TRBV2*00	TRBD2*00	TRBJ1-6*00	0	nan	nan	nan	1	0.004512635379061373	0.0	0.0	0.0	0.0	0.0	0.0	0.0	0.004512635379061373	0.0	0.0	0.0	0.0	0.0	0.0	0.0	0.0	0.0	0.0	0.0	0.0	0.0	0.0	0.0	0.0	0.0	0.0	0.0	0.0	0.0	0.0	0.0	0.0
CANSETGPPDTQYF	TRBV6-1*00	TRBD2*00,TRBD1*00	TRBJ2-3*00	0	nan	nan	nan	1	0.0025080885856888467	0.0	0.0	0.0	0.0	0.0	0.0	0.0	0.0	0.0	0.0025080885856888467	0.0	0.0	0.0	0.0	0.0	0.0	0.0	0.0	0.0	0.0	0.0	0.0	0.0	0.0	0.0	0.0	0.0	0.0	0.0	0.0	0.0	0.0
CANSEVVLAGGLETQYF	TRBV2*00	TRBD2*00	TRBJ2-5*00	0	nan	nan	nan	1	0.004019615724736715	0.0	0.0	0.0	0.0	0.0	0.0	0.0	0.0	0.0	0.0	0.0	0.0	0.0	0.0	0.0	0.0	0.0	0.0	0.0	0.004019615724736715	0.0	0.0	0.0	0.0	0.0	0.0	0.0	0.0	0.0	0.0	0.0	0.0
CANSEYVGSEQYF	TRBV25-1*00	nan	TRBJ2-7*00	0	nan	nan	nan	1	0.0024232437540892236	0.0	0.0	0.0	0.0	0.0	0.0	0.0	0.0	0.0	0.0	0.0	0.0	0.0	0.0	0.0	0.0	0.0024232437540892236	0.0	0.0	0.0	0.0	0.0	0.0	0.0	0.0	0.0	0.0	0.0	0.0	0.0	0.0	0.0
CANSFGTEQFF	TRBV12-3*00,TRBV12-4*00	TRBD1*00,TRBD2*00	TRBJ2-1*00	0	nan	nan	nan	1	0.002357767665574235	0.0	0.0	0.0	0.0	0.0	0.0	0.0	0.0	0.0	0.0	0.0	0.0	0.0	0.0	0.0	0.0	0.0	0.0	0.0	0.0	0.0	0.0	0.0	0.0	0.0	0.0	0.0	0.0	0.002357767665574235	0.0	0.0	0.0
CANSFPPDREWETQYF	TRBV5-6*00	TRBD2*00,TRBD1*00	TRBJ2-5*00	0	nan	nan	nan	1	0.0029776970491022245	0.0	0.0	0.0029776970491022245	0.0	0.0	0.0	0.0	0.0	0.0	0.0	0.0	0.0	0.0	0.0	0.0	0.0	0.0	0.0	0.0	0.0	0.0	0.0	0.0	0.0	0.0	0.0	0.0	0.0	0.0	0.0	0.0	0.0
CANSFQSGSTYNEQFF	TRBV11-2*00	nan	TRBJ2-1*00	0	nan	nan	nan	1	0.004512635379061373	0.0	0.0	0.0	0.0	0.0	0.0	0.0	0.004512635379061373	0.0	0.0	0.0	0.0	0.0	0.0	0.0	0.0	0.0	0.0	0.0	0.0	0.0	0.0	0.0	0.0	0.0	0.0	0.0	0.0	0.0	0.0	0.0	0.0
CANSFRASMGDTQYF	TRBV7-9*00	TRBD1*00,TRBD2*00	TRBJ2-3*00	0	nan	nan	nan	1	0.003832151753209427	0.0	0.0	0.0	0.0	0.0	0.0	0.0	0.0	0.0	0.0	0.0	0.0	0.0	0.0	0.0	0.0	0.0	0.0	0.0	0.0	0.0	0.0	0.0	0.0	0.0	0.0	0.0	0.003832151753209427	0.0	0.0	0.0	0.0
CANSFRGGLMNTEAFF	TRBV7-2*00	TRBD1*00	TRBJ1-1*00	0	nan	nan	nan	1	0.004565167769915544	0.0	0.0	0.0	0.0	0.0	0.0	0.0	0.0	0.0	0.0	0.0	0.0	0.0	0.0	0.0	0.0	0.0	0.0	0.0	0.0	0.0	0.0	0.004565167769915544	0.0	0.0	0.0	0.0	0.0	0.0	0.0	0.0	0.0
CANSFRQGGSYEQYF	TRBV5-1*00	nan	TRBJ2-7*00	0	nan	nan	nan	1	0.002680533962365303	0.0	0.0	0.0	0.0	0.0	0.0	0.0	0.0	0.0	0.0	0.0	0.0	0.0	0.002680533962365303	0.0	0.0	0.0	0.0	0.0	0.0	0.0	0.0	0.0	0.0	0.0	0.0	0.0	0.0	0.0	0.0	0.0	0.0
CANSFVAGADTQYF	TRBV5-5*00,TRBV5-7*00	TRBD1*00,TRBD2*00	TRBJ2-3*00	0	nan	nan	nan	1	0.004565167769915544	0.0	0.0	0.0	0.0	0.0	0.0	0.0	0.0	0.0	0.0	0.0	0.0	0.0	0.0	0.0	0.0	0.0	0.0	0.0	0.0	0.0	0.0	0.004565167769915544	0.0	0.0	0.0	0.0	0.0	0.0	0.0	0.0	0.0
CANSGELGGNQPQHF	TRBV6-1*00	TRBD2*00	TRBJ1-5*00	0	nan	nan	nan	1	0.007011147724882563	0.0	0.0	0.0	0.0	0.0	0.0	0.0	0.0	0.0	0.0	0.0	0.0	0.0	0.0	0.0	0.0	0.0	0.0	0.0	0.0	0.007011147724882563	0.0	0.0	0.0	0.0	0.0	0.0	0.0	0.0	0.0	0.0	0.0
CANSGSKGYYEQYF	TRBV28*00	TRBD1*00	TRBJ2-7*00	0	nan	nan	nan	1	0.00743383883437407	0.0	0.0	0.0	0.0	0.0	0.0	0.0	0.0	0.0	0.0	0.0	0.0	0.00743383883437407	0.0	0.0	0.0	0.0	0.0	0.0	0.0	0.0	0.0	0.0	0.0	0.0	0.0	0.0	0.0	0.0	0.0	0.0	0.0
CANSGTGAHTQYF	TRBV7-6*00,TRBV7-7*00	TRBD1*00	TRBJ2-3*00	0	nan	nan	nan	1	0.004252423881612519	0.0	0.0	0.0	0.0	0.004252423881612519	0.0	0.0	0.0	0.0	0.0	0.0	0.0	0.0	0.0	0.0	0.0	0.0	0.0	0.0	0.0	0.0	0.0	0.0	0.0	0.0	0.0	0.0	0.0	0.0	0.0	0.0	0.0
CANSHPLLSGGALDGELFF	TRBV4-1*00	TRBD2*00	TRBJ2-2*00	0	nan	nan	nan	1	0.0023188943511733605	0.0023188943511733605	0.0	0.0	0.0	0.0	0.0	0.0	0.0	0.0	0.0	0.0	0.0	0.0	0.0	0.0	0.0	0.0	0.0	0.0	0.0	0.0	0.0	0.0	0.0	0.0	0.0	0.0	0.0	0.0	0.0	0.0	0.0
CANSITGSNEQYF	TRBV19*00	TRBD1*00	TRBJ2-7*00	0	nan	nan	nan	1	0.0025080885856888467	0.0	0.0	0.0	0.0	0.0	0.0	0.0	0.0	0.0	0.0025080885856888467	0.0	0.0	0.0	0.0	0.0	0.0	0.0	0.0	0.0	0.0	0.0	0.0	0.0	0.0	0.0	0.0	0.0	0.0	0.0	0.0	0.0	0.0
CANSKDRVDSPLHF	TRBV18*00	TRBD1*00	TRBJ1-6*00	0	nan	nan	nan	1	0.002743032696949748	0.0	0.0	0.0	0.0	0.0	0.0	0.0	0.0	0.002743032696949748	0.0	0.0	0.0	0.0	0.0	0.0	0.0	0.0	0.0	0.0	0.0	0.0	0.0	0.0	0.0	0.0	0.0	0.0	0.0	0.0	0.0	0.0	0.0
CANSLAANTEAFF	TRBV27*00	nan	TRBJ1-1*00	0	nan	nan	nan	1	0.003832151753209427	0.0	0.0	0.0	0.0	0.0	0.0	0.0	0.0	0.0	0.0	0.0	0.0	0.0	0.0	0.0	0.0	0.0	0.0	0.0	0.0	0.0	0.0	0.0	0.0	0.0	0.0	0.0	0.003832151753209427	0.0	0.0	0.0	0.0
CANSLAGAGSYEQYF	TRBV7-9*00	TRBD1*00	TRBJ2-7*00	0	nan	nan	nan	1	0.0024191402375595707	0.0	0.0	0.0	0.0024191402375595707	0.0	0.0	0.0	0.0	0.0	0.0	0.0	0.0	0.0	0.0	0.0	0.0	0.0	0.0	0.0	0.0	0.0	0.0	0.0	0.0	0.0	0.0	0.0	0.0	0.0	0.0	0.0	0.0
CANSLAGEGYGYTF	TRBV5-1*00	TRBD2*00	TRBJ1-2*00	0	nan	nan	nan	1	0.004512635379061373	0.0	0.0	0.0	0.0	0.0	0.0	0.0	0.004512635379061373	0.0	0.0	0.0	0.0	0.0	0.0	0.0	0.0	0.0	0.0	0.0	0.0	0.0	0.0	0.0	0.0	0.0	0.0	0.0	0.0	0.0	0.0	0.0	0.0
CANSLAGLYTQYF	TRBV7-2*00	TRBD2*00	TRBJ2-3*00	0	nan	nan	nan	1	0.0029776970491022245	0.0	0.0	0.0029776970491022245	0.0	0.0	0.0	0.0	0.0	0.0	0.0	0.0	0.0	0.0	0.0	0.0	0.0	0.0	0.0	0.0	0.0	0.0	0.0	0.0	0.0	0.0	0.0	0.0	0.0	0.0	0.0	0.0	0.0
CANSLAQSNQPQHF	TRBV12-3*00,TRBV12-4*00	nan	TRBJ1-5*00	0	nan	nan	nan	1	0.004565167769915544	0.0	0.0	0.0	0.0	0.0	0.0	0.0	0.0	0.0	0.0	0.0	0.0	0.0	0.0	0.0	0.0	0.0	0.0	0.0	0.0	0.0	0.0	0.004565167769915544	0.0	0.0	0.0	0.0	0.0	0.0	0.0	0.0	0.0
CANSLAVGTSGGGTQYF	TRBV12-3*00,TRBV12-4*00	TRBD2*00	TRBJ2-5*00	0	nan	nan	nan	1	0.002357767665574235	0.0	0.0	0.0	0.0	0.0	0.0	0.0	0.0	0.0	0.0	0.0	0.0	0.0	0.0	0.0	0.0	0.0	0.0	0.0	0.0	0.0	0.0	0.0	0.0	0.0	0.0	0.0	0.0	0.002357767665574235	0.0	0.0	0.0
CANSLEEGGYTF	TRBV5-4*00	TRBD2*00	TRBJ1-2*00	0	nan	nan	nan	1	0.004252423881612519	0.0	0.0	0.0	0.0	0.004252423881612519	0.0	0.0	0.0	0.0	0.0	0.0	0.0	0.0	0.0	0.0	0.0	0.0	0.0	0.0	0.0	0.0	0.0	0.0	0.0	0.0	0.0	0.0	0.0	0.0	0.0	0.0	0.0
CANSLEQGWTGANVLTF	TRBV5-5*00,TRBV5-7*00	TRBD1*00	TRBJ2-6*00	0	nan	nan	nan	1	0.0024232437540892236	0.0	0.0	0.0	0.0	0.0	0.0	0.0	0.0	0.0	0.0	0.0	0.0	0.0	0.0	0.0	0.0	0.0024232437540892236	0.0	0.0	0.0	0.0	0.0	0.0	0.0	0.0	0.0	0.0	0.0	0.0	0.0	0.0	0.0
CANSLGAVPGELFF	TRBV5-1*00	nan	TRBJ2-2*00	0	nan	nan	nan	1	0.0025080885856888467	0.0	0.0	0.0	0.0	0.0	0.0	0.0	0.0	0.0	0.0025080885856888467	0.0	0.0	0.0	0.0	0.0	0.0	0.0	0.0	0.0	0.0	0.0	0.0	0.0	0.0	0.0	0.0	0.0	0.0	0.0	0.0	0.0	0.0
CANSLGDGTRVHEQYF	TRBV3-1*00	TRBD1*00	TRBJ2-7*00	0	nan	nan	nan	1	0.0044148161229084805	0.0	0.0	0.0	0.0	0.0	0.0	0.0	0.0	0.0	0.0	0.0	0.0	0.0	0.0	0.0	0.0	0.0	0.0	0.0	0.0	0.0	0.0	0.0	0.0	0.0	0.0	0.0	0.0	0.0	0.0	0.0044148161229084805	0.0
CANSLGDQEFF	TRBV5-6*00	TRBD1*00,TRBD2*00	TRBJ2-1*00	0	nan	nan	nan	1	0.006217745445501459	0.0	0.0	0.0	0.0	0.0	0.0	0.0	0.0	0.0	0.0	0.0	0.0	0.0	0.0	0.0	0.0	0.0	0.0	0.0	0.0	0.0	0.0	0.0	0.0	0.0	0.0	0.006217745445501459	0.0	0.0	0.0	0.0	0.0
CANSLGENTEAFF	TRBV6-1*00	nan	TRBJ1-1*00	0	nan	nan	nan	1	0.003098757398283288	0.0	0.0	0.0	0.0	0.0	0.003098757398283288	0.0	0.0	0.0	0.0	0.0	0.0	0.0	0.0	0.0	0.0	0.0	0.0	0.0	0.0	0.0	0.0	0.0	0.0	0.0	0.0	0.0	0.0	0.0	0.0	0.0	0.0
CANSLGEVLSYEQYF	TRBV7-9*00	nan	TRBJ2-7*00	0	nan	nan	nan	1	0.0023188943511733605	0.0023188943511733605	0.0	0.0	0.0	0.0	0.0	0.0	0.0	0.0	0.0	0.0	0.0	0.0	0.0	0.0	0.0	0.0	0.0	0.0	0.0	0.0	0.0	0.0	0.0	0.0	0.0	0.0	0.0	0.0	0.0	0.0	0.0
CANSLGGGQNEAFF	TRBV7-3*00	TRBD1*00,TRBD2*00	TRBJ1-1*00	0	nan	nan	nan	1	0.004343671270958214	0.0	0.004343671270958214	0.0	0.0	0.0	0.0	0.0	0.0	0.0	0.0	0.0	0.0	0.0	0.0	0.0	0.0	0.0	0.0	0.0	0.0	0.0	0.0	0.0	0.0	0.0	0.0	0.0	0.0	0.0	0.0	0.0	0.0
CANSLGHTNTEAFF	TRBV7-2*00	nan	TRBJ1-1*00	0	nan	nan	nan	1	0.004019615724736715	0.0	0.0	0.0	0.0	0.0	0.0	0.0	0.0	0.0	0.0	0.0	0.0	0.0	0.0	0.0	0.0	0.0	0.0	0.0	0.004019615724736715	0.0	0.0	0.0	0.0	0.0	0.0	0.0	0.0	0.0	0.0	0.0	0.0
CANSLGPAQFF	TRBV5-1*00	TRBD2*00,TRBD1*00	TRBJ2-1*00	0	nan	nan	nan	1	0.003098757398283288	0.0	0.0	0.0	0.0	0.0	0.003098757398283288	0.0	0.0	0.0	0.0	0.0	0.0	0.0	0.0	0.0	0.0	0.0	0.0	0.0	0.0	0.0	0.0	0.0	0.0	0.0	0.0	0.0	0.0	0.0	0.0	0.0	0.0
CANSLGPDRAFYEQYF	TRBV5-4*00	TRBD1*00	TRBJ2-7*00	0	nan	nan	nan	1	0.007011147724882563	0.0	0.0	0.0	0.0	0.0	0.0	0.0	0.0	0.0	0.0	0.0	0.0	0.0	0.0	0.0	0.0	0.0	0.0	0.0	0.0	0.007011147724882563	0.0	0.0	0.0	0.0	0.0	0.0	0.0	0.0	0.0	0.0	0.0
CANSLGPGTDTQYF	TRBV5-1*00	nan	TRBJ2-3*00	0	nan	nan	nan	1	0.0063893680914957505	0.0	0.0	0.0	0.0	0.0	0.0	0.0	0.0	0.0	0.0	0.0063893680914957505	0.0	0.0	0.0	0.0	0.0	0.0	0.0	0.0	0.0	0.0	0.0	0.0	0.0	0.0	0.0	0.0	0.0	0.0	0.0	0.0	0.0
CANSLGRNTNQPQHF	TRBV7-2*00	TRBD2*00	TRBJ1-5*00	0	nan	nan	nan	1	0.002357767665574235	0.0	0.0	0.0	0.0	0.0	0.0	0.0	0.0	0.0	0.0	0.0	0.0	0.0	0.0	0.0	0.0	0.0	0.0	0.0	0.0	0.0	0.0	0.0	0.0	0.0	0.0	0.0	0.0	0.002357767665574235	0.0	0.0	0.0
CANSLGYTDTQYF	TRBV7-2*00	nan	TRBJ2-3*00	0	nan	nan	nan	1	0.002680533962365303	0.0	0.0	0.0	0.0	0.0	0.0	0.0	0.0	0.0	0.0	0.0	0.0	0.0	0.002680533962365303	0.0	0.0	0.0	0.0	0.0	0.0	0.0	0.0	0.0	0.0	0.0	0.0	0.0	0.0	0.0	0.0	0.0	0.0
CANSLGYTTGGEQYF	TRBV11-2*00	TRBD2*00	TRBJ2-7*00	0	nan	nan	nan	1	0.002680533962365303	0.0	0.0	0.0	0.0	0.0	0.0	0.0	0.0	0.0	0.0	0.0	0.0	0.0	0.002680533962365303	0.0	0.0	0.0	0.0	0.0	0.0	0.0	0.0	0.0	0.0	0.0	0.0	0.0	0.0	0.0	0.0	0.0	0.0
CANSLHRGTTEAFF	TRBV11-3*00	TRBD1*00	TRBJ1-1*00	0	nan	nan	nan	1	0.002357767665574235	0.0	0.0	0.0	0.0	0.0	0.0	0.0	0.0	0.0	0.0	0.0	0.0	0.0	0.0	0.0	0.0	0.0	0.0	0.0	0.0	0.0	0.0	0.0	0.0	0.0	0.0	0.0	0.0	0.002357767665574235	0.0	0.0	0.0
CANSLLAATDEQFF	TRBV7-3*00	nan	TRBJ2-1*00	0	nan	nan	nan	1	0.002357767665574235	0.0	0.0	0.0	0.0	0.0	0.0	0.0	0.0	0.0	0.0	0.0	0.0	0.0	0.0	0.0	0.0	0.0	0.0	0.0	0.0	0.0	0.0	0.0	0.0	0.0	0.0	0.0	0.0	0.002357767665574235	0.0	0.0	0.0
CANSLLGSGEYNEQFF	TRBV7-2*00	TRBD2*00	TRBJ2-1*00	0	nan	nan	nan	1	0.0025080885856888467	0.0	0.0	0.0	0.0	0.0	0.0	0.0	0.0	0.0	0.0025080885856888467	0.0	0.0	0.0	0.0	0.0	0.0	0.0	0.0	0.0	0.0	0.0	0.0	0.0	0.0	0.0	0.0	0.0	0.0	0.0	0.0	0.0	0.0
CANSLMKGANSPLHF	TRBV7-9*00	TRBD1*00	TRBJ1-6*00	0	nan	nan	nan	1	0.0023188943511733605	0.0023188943511733605	0.0	0.0	0.0	0.0	0.0	0.0	0.0	0.0	0.0	0.0	0.0	0.0	0.0	0.0	0.0	0.0	0.0	0.0	0.0	0.0	0.0	0.0	0.0	0.0	0.0	0.0	0.0	0.0	0.0	0.0	0.0
CANSLNGVAQYF	TRBV7-2*00	nan	TRBJ2-7*00	0	nan	nan	nan	1	0.004019615724736715	0.0	0.0	0.0	0.0	0.0	0.0	0.0	0.0	0.0	0.0	0.0	0.0	0.0	0.0	0.0	0.0	0.0	0.0	0.0	0.004019615724736715	0.0	0.0	0.0	0.0	0.0	0.0	0.0	0.0	0.0	0.0	0.0	0.0
CANSLPTGSSNNEQFF	TRBV14*00	TRBD1*00	TRBJ2-1*00	0	nan	nan	nan	1	0.0028035549076228664	0.0	0.0	0.0	0.0	0.0	0.0	0.0028035549076228664	0.0	0.0	0.0	0.0	0.0	0.0	0.0	0.0	0.0	0.0	0.0	0.0	0.0	0.0	0.0	0.0	0.0	0.0	0.0	0.0	0.0	0.0	0.0	0.0	0.0
CANSLQALGTEAFF	TRBV7-2*00	TRBD2*00	TRBJ1-1*00	0	nan	nan	nan	1	0.0027456687076137395	0.0	0.0	0.0	0.0	0.0	0.0	0.0	0.0	0.0	0.0	0.0	0.0	0.0	0.0	0.0	0.0	0.0	0.0	0.0	0.0	0.0	0.0	0.0	0.0	0.0	0.0027456687076137395	0.0	0.0	0.0	0.0	0.0	0.0
CANSLQRSYNSPLHF	TRBV4-1*00	nan	TRBJ1-6*00	0	nan	nan	nan	1	0.006461617989144482	0.0	0.0	0.0	0.0	0.0	0.0	0.0	0.0	0.0	0.0	0.0	0.0	0.0	0.0	0.0	0.0	0.0	0.0	0.0	0.0	0.0	0.0	0.0	0.006461617989144482	0.0	0.0	0.0	0.0	0.0	0.0	0.0	0.0
CANSLRPRDYGYTF	TRBV11-2*00	nan	TRBJ1-2*00	0	nan	nan	nan	1	0.004854840275754928	0.0	0.0	0.0	0.0	0.0	0.0	0.0	0.0	0.0	0.0	0.0	0.0	0.0	0.0	0.004854840275754928	0.0	0.0	0.0	0.0	0.0	0.0	0.0	0.0	0.0	0.0	0.0	0.0	0.0	0.0	0.0	0.0	0.0
CANSLSGGAHNEQFF	TRBV7-3*00	TRBD2*00	TRBJ2-1*00	0	nan	nan	nan	1	0.003832151753209427	0.0	0.0	0.0	0.0	0.0	0.0	0.0	0.0	0.0	0.0	0.0	0.0	0.0	0.0	0.0	0.0	0.0	0.0	0.0	0.0	0.0	0.0	0.0	0.0	0.0	0.0	0.0	0.003832151753209427	0.0	0.0	0.0	0.0
CANSLSGGEKLFF	TRBV7-7*00,TRBV7-6*00	TRBD1*00	TRBJ1-4*00	0	nan	nan	nan	1	0.004252423881612519	0.0	0.0	0.0	0.0	0.004252423881612519	0.0	0.0	0.0	0.0	0.0	0.0	0.0	0.0	0.0	0.0	0.0	0.0	0.0	0.0	0.0	0.0	0.0	0.0	0.0	0.0	0.0	0.0	0.0	0.0	0.0	0.0	0.0
CANSLSTLNTEAFF	TRBV7-9*00	nan	TRBJ1-1*00	0	nan	nan	nan	1	0.006217745445501459	0.0	0.0	0.0	0.0	0.0	0.0	0.0	0.0	0.0	0.0	0.0	0.0	0.0	0.0	0.0	0.0	0.0	0.0	0.0	0.0	0.0	0.0	0.0	0.0	0.0	0.0	0.006217745445501459	0.0	0.0	0.0	0.0	0.0
CANSLTGGSLDEQYF	TRBV7-6*00,TRBV7-7*00	TRBD1*00	TRBJ2-7*00	0	nan	nan	nan	1	0.002680533962365303	0.0	0.0	0.0	0.0	0.0	0.0	0.0	0.0	0.0	0.0	0.0	0.0	0.0	0.002680533962365303	0.0	0.0	0.0	0.0	0.0	0.0	0.0	0.0	0.0	0.0	0.0	0.0	0.0	0.0	0.0	0.0	0.0	0.0
CANSLVAGGYYEQYF	TRBV5-1*00	nan	TRBJ2-7*00	0	nan	nan	nan	1	0.003716919417187035	0.0	0.0	0.0	0.0	0.0	0.0	0.0	0.0	0.0	0.0	0.0	0.0	0.003716919417187035	0.0	0.0	0.0	0.0	0.0	0.0	0.0	0.0	0.0	0.0	0.0	0.0	0.0	0.0	0.0	0.0	0.0	0.0	0.0
CANSLVGAYNEQFF	TRBV5-6*00,TRBV5-5*00,TRBV5-7*00	TRBD1*00	TRBJ2-1*00	0	nan	nan	nan	1	0.0029776970491022245	0.0	0.0	0.0029776970491022245	0.0	0.0	0.0	0.0	0.0	0.0	0.0	0.0	0.0	0.0	0.0	0.0	0.0	0.0	0.0	0.0	0.0	0.0	0.0	0.0	0.0	0.0	0.0	0.0	0.0	0.0	0.0	0.0	0.0
CANSLVGTELWSYTF	TRBV7-2*00	TRBD1*00	TRBJ1-2*00	0	nan	nan	nan	1	0.002357767665574235	0.0	0.0	0.0	0.0	0.0	0.0	0.0	0.0	0.0	0.0	0.0	0.0	0.0	0.0	0.0	0.0	0.0	0.0	0.0	0.0	0.0	0.0	0.0	0.0	0.0	0.0	0.0	0.0	0.002357767665574235	0.0	0.0	0.0
CANSLVQGAYNEQFF	TRBV7-2*00	TRBD1*00,TRBD2*00	TRBJ2-1*00	0	nan	nan	nan	1	0.00471553533114847	0.0	0.0	0.0	0.0	0.0	0.0	0.0	0.0	0.0	0.0	0.0	0.0	0.0	0.0	0.0	0.0	0.0	0.0	0.0	0.0	0.0	0.0	0.0	0.0	0.0	0.0	0.0	0.0	0.00471553533114847	0.0	0.0	0.0
CANSLVSGGVTEAFF	TRBV7-2*00	TRBD1*00	TRBJ1-1*00	0	nan	nan	nan	1	0.004854840275754928	0.0	0.0	0.0	0.0	0.0	0.0	0.0	0.0	0.0	0.0	0.0	0.0	0.0	0.0	0.004854840275754928	0.0	0.0	0.0	0.0	0.0	0.0	0.0	0.0	0.0	0.0	0.0	0.0	0.0	0.0	0.0	0.0	0.0
CANSLVSTNNEQFF	TRBV5-1*00	nan	TRBJ2-1*00	0	nan	nan	nan	1	0.0025080885856888467	0.0	0.0	0.0	0.0	0.0	0.0	0.0	0.0	0.0	0.0025080885856888467	0.0	0.0	0.0	0.0	0.0	0.0	0.0	0.0	0.0	0.0	0.0	0.0	0.0	0.0	0.0	0.0	0.0	0.0	0.0	0.0	0.0	0.0
CANSLVTGELFF	TRBV5-1*00	nan	TRBJ2-2*00	0	nan	nan	nan	1	0.004512635379061373	0.0	0.0	0.0	0.0	0.0	0.0	0.0	0.004512635379061373	0.0	0.0	0.0	0.0	0.0	0.0	0.0	0.0	0.0	0.0	0.0	0.0	0.0	0.0	0.0	0.0	0.0	0.0	0.0	0.0	0.0	0.0	0.0	0.0
CANSNLEDTQYF	TRBV7-8*00	nan	TRBJ2-3*00	0	nan	nan	nan	1	0.003098757398283288	0.0	0.0	0.0	0.0	0.0	0.003098757398283288	0.0	0.0	0.0	0.0	0.0	0.0	0.0	0.0	0.0	0.0	0.0	0.0	0.0	0.0	0.0	0.0	0.0	0.0	0.0	0.0	0.0	0.0	0.0	0.0	0.0	0.0
CANSPAKRTDTQYF	TRBV5-1*00	TRBD2*00	TRBJ2-3*00	0	nan	nan	nan	1	0.0023188943511733605	0.0023188943511733605	0.0	0.0	0.0	0.0	0.0	0.0	0.0	0.0	0.0	0.0	0.0	0.0	0.0	0.0	0.0	0.0	0.0	0.0	0.0	0.0	0.0	0.0	0.0	0.0	0.0	0.0	0.0	0.0	0.0	0.0	0.0
CANSPAPGLGNTIYF	TRBV18*00	TRBD1*00,TRBD2*00	TRBJ1-3*00	0	nan	nan	nan	1	0.0027456687076137395	0.0	0.0	0.0	0.0	0.0	0.0	0.0	0.0	0.0	0.0	0.0	0.0	0.0	0.0	0.0	0.0	0.0	0.0	0.0	0.0	0.0	0.0	0.0	0.0	0.0	0.0027456687076137395	0.0	0.0	0.0	0.0	0.0	0.0
CANSPFNEQFF	TRBV2*00	nan	TRBJ2-1*00	0	nan	nan	nan	1	0.0029776970491022245	0.0	0.0	0.0029776970491022245	0.0	0.0	0.0	0.0	0.0	0.0	0.0	0.0	0.0	0.0	0.0	0.0	0.0	0.0	0.0	0.0	0.0	0.0	0.0	0.0	0.0	0.0	0.0	0.0	0.0	0.0	0.0	0.0	0.0
CANSPGAGGNEQFF	TRBV4-3*00	TRBD1*00	TRBJ2-1*00	0	nan	nan	nan	1	0.0028388928317956003	0.0	0.0	0.0	0.0	0.0	0.0	0.0	0.0	0.0	0.0	0.0	0.0	0.0	0.0	0.0	0.0	0.0	0.0	0.0028388928317956003	0.0	0.0	0.0	0.0	0.0	0.0	0.0	0.0	0.0	0.0	0.0	0.0	0.0
CANSPGGLWEQYF	TRBV7-6*00	TRBD1*00,TRBD2*00	TRBJ2-7*00	0	nan	nan	nan	1	0.004343671270958214	0.0	0.004343671270958214	0.0	0.0	0.0	0.0	0.0	0.0	0.0	0.0	0.0	0.0	0.0	0.0	0.0	0.0	0.0	0.0	0.0	0.0	0.0	0.0	0.0	0.0	0.0	0.0	0.0	0.0	0.0	0.0	0.0	0.0
CANSPGLAQFF	TRBV18*00	TRBD2*00	TRBJ2-1*00	0	nan	nan	nan	1	0.0056777856635912005	0.0	0.0	0.0	0.0	0.0	0.0	0.0	0.0	0.0	0.0	0.0	0.0	0.0	0.0	0.0	0.0	0.0	0.0	0.0056777856635912005	0.0	0.0	0.0	0.0	0.0	0.0	0.0	0.0	0.0	0.0	0.0	0.0	0.0
CANSPGPSYEQYF	TRBV18*00	TRBD2*00	TRBJ2-7*00	0	nan	nan	nan	1	0.002357767665574235	0.0	0.0	0.0	0.0	0.0	0.0	0.0	0.0	0.0	0.0	0.0	0.0	0.0	0.0	0.0	0.0	0.0	0.0	0.0	0.0	0.0	0.0	0.0	0.0	0.0	0.0	0.0	0.0	0.002357767665574235	0.0	0.0	0.0
CANSPGQLSNQPQHF	TRBV18*00	TRBD1*00	TRBJ1-5*00	0	nan	nan	nan	1	0.003129204869042776	0.0	0.0	0.0	0.0	0.0	0.0	0.0	0.0	0.0	0.0	0.0	0.0	0.0	0.0	0.0	0.0	0.0	0.003129204869042776	0.0	0.0	0.0	0.0	0.0	0.0	0.0	0.0	0.0	0.0	0.0	0.0	0.0	0.0
CANSPGRGDLTGELFF	TRBV4-1*00	TRBD1*00	TRBJ2-2*00	0	nan	nan	nan	1	0.0025080885856888467	0.0	0.0	0.0	0.0	0.0	0.0	0.0	0.0	0.0	0.0025080885856888467	0.0	0.0	0.0	0.0	0.0	0.0	0.0	0.0	0.0	0.0	0.0	0.0	0.0	0.0	0.0	0.0	0.0	0.0	0.0	0.0	0.0	0.0
CANSPGYGAPNEKLFF	TRBV7-9*00	TRBD1*00,TRBD2*00	TRBJ1-4*00	0	nan	nan	nan	1	0.0023188943511733605	0.0023188943511733605	0.0	0.0	0.0	0.0	0.0	0.0	0.0	0.0	0.0	0.0	0.0	0.0	0.0	0.0	0.0	0.0	0.0	0.0	0.0	0.0	0.0	0.0	0.0	0.0	0.0	0.0	0.0	0.0	0.0	0.0	0.0
CANSPQGFYGYTF	TRBV19*00	TRBD1*00	TRBJ1-2*00	0	nan	nan	nan	1	0.0036413953827106552	0.0	0.0	0.0	0.0	0.0	0.0	0.0	0.0	0.0	0.0	0.0	0.0	0.0	0.0	0.0	0.0	0.0	0.0	0.0	0.0	0.0	0.0036413953827106552	0.0	0.0	0.0	0.0	0.0	0.0	0.0	0.0	0.0	0.0
CANSPRGGYNEQFF	TRBV9*00	TRBD1*00,TRBD2*00	TRBJ2-1*00	0	nan	nan	nan	1	0.004805612955932529	0.0	0.0	0.0	0.0	0.0	0.0	0.0	0.0	0.0	0.0	0.0	0.0	0.0	0.0	0.0	0.0	0.0	0.0	0.0	0.0	0.0	0.0	0.0	0.0	0.0	0.0	0.0	0.0	0.0	0.004805612955932529	0.0	0.0
CANSPRRAGQYF	TRBV28*00	TRBD2*00,TRBD1*00	TRBJ2-3*00	0	nan	nan	nan	1	0.0028035549076228664	0.0	0.0	0.0	0.0	0.0	0.0	0.0028035549076228664	0.0	0.0	0.0	0.0	0.0	0.0	0.0	0.0	0.0	0.0	0.0	0.0	0.0	0.0	0.0	0.0	0.0	0.0	0.0	0.0	0.0	0.0	0.0	0.0	0.0
CANSPSGGTYEQYF	TRBV6-2*00,TRBV6-3*00	TRBD1*00	TRBJ2-7*00	0	nan	nan	nan	1	0.0023188943511733605	0.0023188943511733605	0.0	0.0	0.0	0.0	0.0	0.0	0.0	0.0	0.0	0.0	0.0	0.0	0.0	0.0	0.0	0.0	0.0	0.0	0.0	0.0	0.0	0.0	0.0	0.0	0.0	0.0	0.0	0.0	0.0	0.0	0.0
CANSPTQVANYGYTF	TRBV4-1*00	TRBD1*00	TRBJ1-2*00	0	nan	nan	nan	1	0.0027456687076137395	0.0	0.0	0.0	0.0	0.0	0.0	0.0	0.0	0.0	0.0	0.0	0.0	0.0	0.0	0.0	0.0	0.0	0.0	0.0	0.0	0.0	0.0	0.0	0.0	0.0	0.0027456687076137395	0.0	0.0	0.0	0.0	0.0	0.0
CANSPVPPLNTEAFF	TRBV5-1*00	TRBD1*00	TRBJ1-1*00	0	nan	nan	nan	1	0.003832151753209427	0.0	0.0	0.0	0.0	0.0	0.0	0.0	0.0	0.0	0.0	0.0	0.0	0.0	0.0	0.0	0.0	0.0	0.0	0.0	0.0	0.0	0.0	0.0	0.0	0.0	0.0	0.0	0.003832151753209427	0.0	0.0	0.0	0.0
CANSQANRGYNEQFF	TRBV4-1*00	TRBD1*00	TRBJ2-1*00	0	nan	nan	nan	1	0.004252423881612519	0.0	0.0	0.0	0.0	0.004252423881612519	0.0	0.0	0.0	0.0	0.0	0.0	0.0	0.0	0.0	0.0	0.0	0.0	0.0	0.0	0.0	0.0	0.0	0.0	0.0	0.0	0.0	0.0	0.0	0.0	0.0	0.0	0.0
CANSQAQMLGEAFF	TRBV4-1*00	nan	TRBJ1-1*00	0	nan	nan	nan	1	0.004512635379061373	0.0	0.0	0.0	0.0	0.0	0.0	0.0	0.004512635379061373	0.0	0.0	0.0	0.0	0.0	0.0	0.0	0.0	0.0	0.0	0.0	0.0	0.0	0.0	0.0	0.0	0.0	0.0	0.0	0.0	0.0	0.0	0.0	0.0
CANSQARSYEQYF	TRBV4-2*00,TRBV4-3*00	nan	TRBJ2-7*00	0	nan	nan	nan	1	0.0027456687076137395	0.0	0.0	0.0	0.0	0.0	0.0	0.0	0.0	0.0	0.0	0.0	0.0	0.0	0.0	0.0	0.0	0.0	0.0	0.0	0.0	0.0	0.0	0.0	0.0	0.0	0.0027456687076137395	0.0	0.0	0.0	0.0	0.0	0.0
CANSQDPPGSSTDTQYF	TRBV4-1*00	TRBD1*00,TRBD2*00	TRBJ2-3*00	0	nan	nan	nan	1	0.003716919417187035	0.0	0.0	0.0	0.0	0.0	0.0	0.0	0.0	0.0	0.0	0.0	0.0	0.003716919417187035	0.0	0.0	0.0	0.0	0.0	0.0	0.0	0.0	0.0	0.0	0.0	0.0	0.0	0.0	0.0	0.0	0.0	0.0	0.0
CANSQDRVWGEQYF	TRBV11-2*00	TRBD1*00	TRBJ2-7*00	0	nan	nan	nan	1	0.0037170575772218707	0.0	0.0	0.0	0.0	0.0	0.0	0.0	0.0	0.0	0.0	0.0	0.0037170575772218707	0.0	0.0	0.0	0.0	0.0	0.0	0.0	0.0	0.0	0.0	0.0	0.0	0.0	0.0	0.0	0.0	0.0	0.0	0.0	0.0
CANSQDSTSSGYTF	TRBV4-2*00,TRBV4-3*00	nan	TRBJ1-2*00	0	nan	nan	nan	1	0.004019615724736715	0.0	0.0	0.0	0.0	0.0	0.0	0.0	0.0	0.0	0.0	0.0	0.0	0.0	0.0	0.0	0.0	0.0	0.0	0.0	0.004019615724736715	0.0	0.0	0.0	0.0	0.0	0.0	0.0	0.0	0.0	0.0	0.0	0.0
CANSQEAAANYEQYF	TRBV4-2*00,TRBV4-3*00	TRBD2*00	TRBJ2-7*00	0	nan	nan	nan	1	0.0063893680914957505	0.0	0.0	0.0	0.0	0.0	0.0	0.0	0.0	0.0	0.0	0.0063893680914957505	0.0	0.0	0.0	0.0	0.0	0.0	0.0	0.0	0.0	0.0	0.0	0.0	0.0	0.0	0.0	0.0	0.0	0.0	0.0	0.0	0.0
CANSQGAAGGTGELFF	TRBV4-3*00,TRBV4-2*00	TRBD1*00	TRBJ2-2*00	0	nan	nan	nan	1	0.004805612955932529	0.0	0.0	0.0	0.0	0.0	0.0	0.0	0.0	0.0	0.0	0.0	0.0	0.0	0.0	0.0	0.0	0.0	0.0	0.0	0.0	0.0	0.0	0.0	0.0	0.0	0.0	0.0	0.0	0.0	0.004805612955932529	0.0	0.0
CANSQGANYGYTF	TRBV4-1*00	nan	TRBJ1-2*00	0	nan	nan	nan	1	0.0028035549076228664	0.0	0.0	0.0	0.0	0.0	0.0	0.0028035549076228664	0.0	0.0	0.0	0.0	0.0	0.0	0.0	0.0	0.0	0.0	0.0	0.0	0.0	0.0	0.0	0.0	0.0	0.0	0.0	0.0	0.0	0.0	0.0	0.0	0.0
CANSQGDRTEAFF	TRBV4-3*00,TRBV4-2*00	nan	TRBJ1-1*00	0	nan	nan	nan	1	0.002357767665574235	0.0	0.0	0.0	0.0	0.0	0.0	0.0	0.0	0.0	0.0	0.0	0.0	0.0	0.0	0.0	0.0	0.0	0.0	0.0	0.0	0.0	0.0	0.0	0.0	0.0	0.0	0.0	0.0	0.002357767665574235	0.0	0.0	0.0
CANSQGGTASTEAFF	TRBV4-1*00	TRBD2*00,TRBD1*00	TRBJ1-1*00	0	nan	nan	nan	1	0.006217745445501459	0.0	0.0	0.0	0.0	0.0	0.0	0.0	0.0	0.0	0.0	0.0	0.0	0.0	0.0	0.0	0.0	0.0	0.0	0.0	0.0	0.0	0.0	0.0	0.0	0.0	0.0	0.006217745445501459	0.0	0.0	0.0	0.0	0.0
CANSQGSYEQYF	TRBV25-1*00	nan	TRBJ2-7*00	0	nan	nan	nan	1	0.0028035549076228664	0.0	0.0	0.0	0.0	0.0	0.0	0.0028035549076228664	0.0	0.0	0.0	0.0	0.0	0.0	0.0	0.0	0.0	0.0	0.0	0.0	0.0	0.0	0.0	0.0	0.0	0.0	0.0	0.0	0.0	0.0	0.0	0.0	0.0
CANSQIRPNEKLFF	TRBV7-9*00	nan	TRBJ1-4*00	0	nan	nan	nan	1	0.004019615724736715	0.0	0.0	0.0	0.0	0.0	0.0	0.0	0.0	0.0	0.0	0.0	0.0	0.0	0.0	0.0	0.0	0.0	0.0	0.0	0.004019615724736715	0.0	0.0	0.0	0.0	0.0	0.0	0.0	0.0	0.0	0.0	0.0	0.0
CANSQMGQANQPQHF	TRBV4-1*00	TRBD2*00,TRBD1*00	TRBJ1-5*00	0	nan	nan	nan	1	0.005808550185873606	0.0	0.0	0.0	0.0	0.0	0.0	0.0	0.0	0.0	0.0	0.0	0.0	0.0	0.0	0.0	0.005808550185873606	0.0	0.0	0.0	0.0	0.0	0.0	0.0	0.0	0.0	0.0	0.0	0.0	0.0	0.0	0.0	0.0
CANSQSTKAAQETQYF	TRBV16*00	nan	TRBJ2-5*00	0	nan	nan	nan	1	0.004019615724736715	0.0	0.0	0.0	0.0	0.0	0.0	0.0	0.0	0.0	0.0	0.0	0.0	0.0	0.0	0.0	0.0	0.0	0.0	0.0	0.004019615724736715	0.0	0.0	0.0	0.0	0.0	0.0	0.0	0.0	0.0	0.0	0.0	0.0
CANSQTGMAGELFF	TRBV6-6*00	TRBD1*00	TRBJ2-2*00	0	nan	nan	nan	1	0.002357767665574235	0.0	0.0	0.0	0.0	0.0	0.0	0.0	0.0	0.0	0.0	0.0	0.0	0.0	0.0	0.0	0.0	0.0	0.0	0.0	0.0	0.0	0.0	0.0	0.0	0.0	0.0	0.0	0.0	0.002357767665574235	0.0	0.0	0.0
CANSQVNEQFF	TRBV4-2*00,TRBV4-3*00	nan	TRBJ2-1*00	0	nan	nan	nan	1	0.0029776970491022245	0.0	0.0	0.0029776970491022245	0.0	0.0	0.0	0.0	0.0	0.0	0.0	0.0	0.0	0.0	0.0	0.0	0.0	0.0	0.0	0.0	0.0	0.0	0.0	0.0	0.0	0.0	0.0	0.0	0.0	0.0	0.0	0.0	0.0
CANSQYRDEQYF	TRBV28*00	TRBD1*00	TRBJ2-7*00	0	nan	nan	nan	1	0.0024191402375595707	0.0	0.0	0.0	0.0024191402375595707	0.0	0.0	0.0	0.0	0.0	0.0	0.0	0.0	0.0	0.0	0.0	0.0	0.0	0.0	0.0	0.0	0.0	0.0	0.0	0.0	0.0	0.0	0.0	0.0	0.0	0.0	0.0	0.0
CANSRGGVTDTQYF	TRBV7-2*00	TRBD2*00	TRBJ2-3*00	0	nan	nan	nan	1	0.002357767665574235	0.0	0.0	0.0	0.0	0.0	0.0	0.0	0.0	0.0	0.0	0.0	0.0	0.0	0.0	0.0	0.0	0.0	0.0	0.0	0.0	0.0	0.0	0.0	0.0	0.0	0.0	0.0	0.0	0.002357767665574235	0.0	0.0	0.0
CANSRGYSSTDTQYF	TRBV5-1*00	nan	TRBJ2-3*00	0	nan	nan	nan	1	0.0027456687076137395	0.0	0.0	0.0	0.0	0.0	0.0	0.0	0.0	0.0	0.0	0.0	0.0	0.0	0.0	0.0	0.0	0.0	0.0	0.0	0.0	0.0	0.0	0.0	0.0	0.0	0.0027456687076137395	0.0	0.0	0.0	0.0	0.0	0.0
CANSRQGWDGYTF	TRBV2*00	TRBD1*00	TRBJ1-2*00	0	nan	nan	nan	1	0.0024191402375595707	0.0	0.0	0.0	0.0024191402375595707	0.0	0.0	0.0	0.0	0.0	0.0	0.0	0.0	0.0	0.0	0.0	0.0	0.0	0.0	0.0	0.0	0.0	0.0	0.0	0.0	0.0	0.0	0.0	0.0	0.0	0.0	0.0	0.0
CANSRRQGAYEQYF	TRBV6-5*00	TRBD1*00	TRBJ2-7*00	0	nan	nan	nan	1	0.005808550185873606	0.0	0.0	0.0	0.0	0.0	0.0	0.0	0.0	0.0	0.0	0.0	0.0	0.0	0.0	0.0	0.005808550185873606	0.0	0.0	0.0	0.0	0.0	0.0	0.0	0.0	0.0	0.0	0.0	0.0	0.0	0.0	0.0	0.0
CANSRTSGGETQYF	TRBV7-7*00,TRBV7-6*00	TRBD2*00	TRBJ2-5*00	0	nan	nan	nan	1	0.003129204869042776	0.0	0.0	0.0	0.0	0.0	0.0	0.0	0.0	0.0	0.0	0.0	0.0	0.0	0.0	0.0	0.0	0.0	0.003129204869042776	0.0	0.0	0.0	0.0	0.0	0.0	0.0	0.0	0.0	0.0	0.0	0.0	0.0	0.0
CANSRYGSAETQYF	TRBV7-2*00	TRBD2*00	TRBJ2-5*00	0	nan	nan	nan	1	0.0024232437540892236	0.0	0.0	0.0	0.0	0.0	0.0	0.0	0.0	0.0	0.0	0.0	0.0	0.0	0.0	0.0	0.0	0.0024232437540892236	0.0	0.0	0.0	0.0	0.0	0.0	0.0	0.0	0.0	0.0	0.0	0.0	0.0	0.0	0.0
CANSRYRVGEQYF	TRBV2*00	TRBD1*00	TRBJ2-7*00	0	nan	nan	nan	1	0.004252423881612519	0.0	0.0	0.0	0.0	0.004252423881612519	0.0	0.0	0.0	0.0	0.0	0.0	0.0	0.0	0.0	0.0	0.0	0.0	0.0	0.0	0.0	0.0	0.0	0.0	0.0	0.0	0.0	0.0	0.0	0.0	0.0	0.0	0.0
CANSSFTGGTEAFF	TRBV11-2*00	TRBD1*00	TRBJ1-1*00	0	nan	nan	nan	1	0.004019615724736715	0.0	0.0	0.0	0.0	0.0	0.0	0.0	0.0	0.0	0.0	0.0	0.0	0.0	0.0	0.0	0.0	0.0	0.0	0.0	0.004019615724736715	0.0	0.0	0.0	0.0	0.0	0.0	0.0	0.0	0.0	0.0	0.0	0.0
CANSSGLANYGYTF	TRBV12-4*00	nan	TRBJ1-2*00	0	nan	nan	nan	1	0.0044148161229084805	0.0	0.0	0.0	0.0	0.0	0.0	0.0	0.0	0.0	0.0	0.0	0.0	0.0	0.0	0.0	0.0	0.0	0.0	0.0	0.0	0.0	0.0	0.0	0.0	0.0	0.0	0.0	0.0	0.0	0.0	0.0044148161229084805	0.0
CANSSGMGVRDTQYF	TRBV9*00	TRBD1*00	TRBJ2-3*00	0	nan	nan	nan	1	0.002680533962365303	0.0	0.0	0.0	0.0	0.0	0.0	0.0	0.0	0.0	0.0	0.0	0.0	0.0	0.002680533962365303	0.0	0.0	0.0	0.0	0.0	0.0	0.0	0.0	0.0	0.0	0.0	0.0	0.0	0.0	0.0	0.0	0.0	0.0
CANSSGNTIYF	TRBV7-9*00	nan	TRBJ1-3*00	0	nan	nan	nan	1	0.006258409738085552	0.0	0.0	0.0	0.0	0.0	0.0	0.0	0.0	0.0	0.0	0.0	0.0	0.0	0.0	0.0	0.0	0.0	0.006258409738085552	0.0	0.0	0.0	0.0	0.0	0.0	0.0	0.0	0.0	0.0	0.0	0.0	0.0	0.0
CANSSGPTYEQYF	TRBV19*00	TRBD1*00,TRBD2*00	TRBJ2-7*00	0	nan	nan	nan	1	0.007011147724882563	0.0	0.0	0.0	0.0	0.0	0.0	0.0	0.0	0.0	0.0	0.0	0.0	0.0	0.0	0.0	0.0	0.0	0.0	0.0	0.0	0.007011147724882563	0.0	0.0	0.0	0.0	0.0	0.0	0.0	0.0	0.0	0.0	0.0
CANSSHLAGFTGELFF	TRBV27*00	TRBD2*00	TRBJ2-2*00	0	nan	nan	nan	1	0.004512635379061373	0.0	0.0	0.0	0.0	0.0	0.0	0.0	0.004512635379061373	0.0	0.0	0.0	0.0	0.0	0.0	0.0	0.0	0.0	0.0	0.0	0.0	0.0	0.0	0.0	0.0	0.0	0.0	0.0	0.0	0.0	0.0	0.0	0.0
CANSSQETQYF	TRBV18*00	nan	TRBJ2-5*00	0	nan	nan	nan	1	0.005342451116572284	0.0	0.0	0.0	0.0	0.0	0.0	0.0	0.0	0.0	0.0	0.0	0.0	0.0	0.0	0.0	0.0	0.0	0.0	0.0	0.0	0.0	0.0	0.0	0.0	0.0	0.0	0.0	0.0	0.0	0.0	0.0	0.005342451116572284
CANSSQGGVYNEQFF	TRBV5-1*00	TRBD1*00	TRBJ2-1*00	0	nan	nan	nan	1	0.0029776970491022245	0.0	0.0	0.0029776970491022245	0.0	0.0	0.0	0.0	0.0	0.0	0.0	0.0	0.0	0.0	0.0	0.0	0.0	0.0	0.0	0.0	0.0	0.0	0.0	0.0	0.0	0.0	0.0	0.0	0.0	0.0	0.0	0.0	0.0
CANSSRQGTYEQYF	TRBV6-6*00,TRBV6-5*00	TRBD1*00	TRBJ2-7*00	0	nan	nan	nan	1	0.005342451116572284	0.0	0.0	0.0	0.0	0.0	0.0	0.0	0.0	0.0	0.0	0.0	0.0	0.0	0.0	0.0	0.0	0.0	0.0	0.0	0.0	0.0	0.0	0.0	0.0	0.0	0.0	0.0	0.0	0.0	0.0	0.0	0.005342451116572284
CANSSSDGYEQYF	TRBV6-2*00,TRBV6-3*00	nan	TRBJ2-7*00	0	nan	nan	nan	1	0.004565167769915544	0.0	0.0	0.0	0.0	0.0	0.0	0.0	0.0	0.0	0.0	0.0	0.0	0.0	0.0	0.0	0.0	0.0	0.0	0.0	0.0	0.0	0.0	0.004565167769915544	0.0	0.0	0.0	0.0	0.0	0.0	0.0	0.0	0.0
CANSSSLDEQYF	TRBV7-9*00	nan	TRBJ2-7*00	0	nan	nan	nan	1	0.004343671270958214	0.0	0.004343671270958214	0.0	0.0	0.0	0.0	0.0	0.0	0.0	0.0	0.0	0.0	0.0	0.0	0.0	0.0	0.0	0.0	0.0	0.0	0.0	0.0	0.0	0.0	0.0	0.0	0.0	0.0	0.0	0.0	0.0	0.0
CANSSSTAYTDIQYF	TRBV18*00	nan	TRBJ2-4*00	0	nan	nan	nan	1	0.0027456687076137395	0.0	0.0	0.0	0.0	0.0	0.0	0.0	0.0	0.0	0.0	0.0	0.0	0.0	0.0	0.0	0.0	0.0	0.0	0.0	0.0	0.0	0.0	0.0	0.0	0.0	0.0027456687076137395	0.0	0.0	0.0	0.0	0.0	0.0
CANSSTEYEQYF	TRBV25-1*00	nan	TRBJ2-7*00	0	nan	nan	nan	1	0.005486065393899496	0.0	0.0	0.0	0.0	0.0	0.0	0.0	0.0	0.005486065393899496	0.0	0.0	0.0	0.0	0.0	0.0	0.0	0.0	0.0	0.0	0.0	0.0	0.0	0.0	0.0	0.0	0.0	0.0	0.0	0.0	0.0	0.0	0.0
CANSTDEQFF	TRBV12-4*00,TRBV12-3*00	nan	TRBJ2-1*00	0	nan	nan	nan	1	0.0027456687076137395	0.0	0.0	0.0	0.0	0.0	0.0	0.0	0.0	0.0	0.0	0.0	0.0	0.0	0.0	0.0	0.0	0.0	0.0	0.0	0.0	0.0	0.0	0.0	0.0	0.0	0.0027456687076137395	0.0	0.0	0.0	0.0	0.0	0.0
CANSTRGRGTGELFF	TRBV5-8*00	TRBD1*00	TRBJ2-2*00	0	nan	nan	nan	1	0.0027456687076137395	0.0	0.0	0.0	0.0	0.0	0.0	0.0	0.0	0.0	0.0	0.0	0.0	0.0	0.0	0.0	0.0	0.0	0.0	0.0	0.0	0.0	0.0	0.0	0.0	0.0	0.0027456687076137395	0.0	0.0	0.0	0.0	0.0	0.0
CANSTTSGAYNEQFF	TRBV9*00	TRBD2*00	TRBJ2-1*00	0	nan	nan	nan	1	0.004854840275754928	0.0	0.0	0.0	0.0	0.0	0.0	0.0	0.0	0.0	0.0	0.0	0.0	0.0	0.0	0.004854840275754928	0.0	0.0	0.0	0.0	0.0	0.0	0.0	0.0	0.0	0.0	0.0	0.0	0.0	0.0	0.0	0.0	0.0
CANSTYRVLNTEAFF	TRBV7-2*00	nan	TRBJ1-1*00	0	nan	nan	nan	1	0.004019615724736715	0.0	0.0	0.0	0.0	0.0	0.0	0.0	0.0	0.0	0.0	0.0	0.0	0.0	0.0	0.0	0.0	0.0	0.0	0.0	0.004019615724736715	0.0	0.0	0.0	0.0	0.0	0.0	0.0	0.0	0.0	0.0	0.0	0.0
CANSVAAGQGDGYTF	TRBV9*00	TRBD1*00	TRBJ1-2*00	0	nan	nan	nan	1	0.003129204869042776	0.0	0.0	0.0	0.0	0.0	0.0	0.0	0.0	0.0	0.0	0.0	0.0	0.0	0.0	0.0	0.0	0.0	0.003129204869042776	0.0	0.0	0.0	0.0	0.0	0.0	0.0	0.0	0.0	0.0	0.0	0.0	0.0	0.0
CANSVAANNEQFF	TRBV9*00	nan	TRBJ2-1*00	0	nan	nan	nan	1	0.004343671270958214	0.0	0.004343671270958214	0.0	0.0	0.0	0.0	0.0	0.0	0.0	0.0	0.0	0.0	0.0	0.0	0.0	0.0	0.0	0.0	0.0	0.0	0.0	0.0	0.0	0.0	0.0	0.0	0.0	0.0	0.0	0.0	0.0	0.0
CANSVAPGGSEQYF	TRBV9*00	TRBD1*00	TRBJ2-7*00	0	nan	nan	nan	1	0.002357767665574235	0.0	0.0	0.0	0.0	0.0	0.0	0.0	0.0	0.0	0.0	0.0	0.0	0.0	0.0	0.0	0.0	0.0	0.0	0.0	0.0	0.0	0.0	0.0	0.0	0.0	0.0	0.0	0.0	0.002357767665574235	0.0	0.0	0.0
CANSVAPITGELFF	TRBV9*00	nan	TRBJ2-2*00	0	nan	nan	nan	1	0.0025080885856888467	0.0	0.0	0.0	0.0	0.0	0.0	0.0	0.0	0.0	0.0025080885856888467	0.0	0.0	0.0	0.0	0.0	0.0	0.0	0.0	0.0	0.0	0.0	0.0	0.0	0.0	0.0	0.0	0.0	0.0	0.0	0.0	0.0	0.0
CANSVGGEGHQPQHF	TRBV9*00	TRBD1*00,TRBD2*00	TRBJ1-5*00	0	nan	nan	nan	1	0.002357767665574235	0.0	0.0	0.0	0.0	0.0	0.0	0.0	0.0	0.0	0.0	0.0	0.0	0.0	0.0	0.0	0.0	0.0	0.0	0.0	0.0	0.0	0.0	0.0	0.0	0.0	0.0	0.0	0.0	0.002357767665574235	0.0	0.0	0.0
CANSVGSGGEADTQYF	TRBV9*00	TRBD1*00,TRBD2*00	TRBJ2-3*00	0	nan	nan	nan	1	0.005342451116572284	0.0	0.0	0.0	0.0	0.0	0.0	0.0	0.0	0.0	0.0	0.0	0.0	0.0	0.0	0.0	0.0	0.0	0.0	0.0	0.0	0.0	0.0	0.0	0.0	0.0	0.0	0.0	0.0	0.0	0.0	0.0	0.005342451116572284
CANSVLAGNYNEQFF	TRBV6-4*00	TRBD2*00	TRBJ2-1*00	0	nan	nan	nan	1	0.0023188943511733605	0.0023188943511733605	0.0	0.0	0.0	0.0	0.0	0.0	0.0	0.0	0.0	0.0	0.0	0.0	0.0	0.0	0.0	0.0	0.0	0.0	0.0	0.0	0.0	0.0	0.0	0.0	0.0	0.0	0.0	0.0	0.0	0.0	0.0
CANSVLEGPYEQYF	TRBV9*00	nan	TRBJ2-7*00	0	nan	nan	nan	1	0.004343671270958214	0.0	0.004343671270958214	0.0	0.0	0.0	0.0	0.0	0.0	0.0	0.0	0.0	0.0	0.0	0.0	0.0	0.0	0.0	0.0	0.0	0.0	0.0	0.0	0.0	0.0	0.0	0.0	0.0	0.0	0.0	0.0	0.0	0.0
CANSVPGQGDEKLFF	TRBV28*00	TRBD1*00	TRBJ1-4*00	0	nan	nan	nan	1	0.004019615724736715	0.0	0.0	0.0	0.0	0.0	0.0	0.0	0.0	0.0	0.0	0.0	0.0	0.0	0.0	0.0	0.0	0.0	0.0	0.0	0.004019615724736715	0.0	0.0	0.0	0.0	0.0	0.0	0.0	0.0	0.0	0.0	0.0	0.0
CANSVRSIPYEQYF	TRBV9*00	nan	TRBJ2-7*00	0	nan	nan	nan	1	0.004252423881612519	0.0	0.0	0.0	0.0	0.004252423881612519	0.0	0.0	0.0	0.0	0.0	0.0	0.0	0.0	0.0	0.0	0.0	0.0	0.0	0.0	0.0	0.0	0.0	0.0	0.0	0.0	0.0	0.0	0.0	0.0	0.0	0.0	0.0
CANSVSGVQNSPLHF	TRBV19*00	TRBD1*00	TRBJ1-6*00	0	nan	nan	nan	1	0.007011147724882563	0.0	0.0	0.0	0.0	0.0	0.0	0.0	0.0	0.0	0.0	0.0	0.0	0.0	0.0	0.0	0.0	0.0	0.0	0.0	0.0	0.007011147724882563	0.0	0.0	0.0	0.0	0.0	0.0	0.0	0.0	0.0	0.0	0.0
CANSVSRGRDNEQFF	TRBV9*00	TRBD1*00,TRBD2*00	TRBJ2-1*00	0	nan	nan	nan	1	0.004343671270958214	0.0	0.004343671270958214	0.0	0.0	0.0	0.0	0.0	0.0	0.0	0.0	0.0	0.0	0.0	0.0	0.0	0.0	0.0	0.0	0.0	0.0	0.0	0.0	0.0	0.0	0.0	0.0	0.0	0.0	0.0	0.0	0.0	0.0
CANSVTGRSTDTQYF	TRBV18*00	TRBD1*00	TRBJ2-3*00	0	nan	nan	nan	1	0.0024191402375595707	0.0	0.0	0.0	0.0024191402375595707	0.0	0.0	0.0	0.0	0.0	0.0	0.0	0.0	0.0	0.0	0.0	0.0	0.0	0.0	0.0	0.0	0.0	0.0	0.0	0.0	0.0	0.0	0.0	0.0	0.0	0.0	0.0	0.0
CANSVVQGETGELFF	TRBV9*00	TRBD1*00,TRBD2*00	TRBJ2-2*00	0	nan	nan	nan	1	0.004343671270958214	0.0	0.004343671270958214	0.0	0.0	0.0	0.0	0.0	0.0	0.0	0.0	0.0	0.0	0.0	0.0	0.0	0.0	0.0	0.0	0.0	0.0	0.0	0.0	0.0	0.0	0.0	0.0	0.0	0.0	0.0	0.0	0.0	0.0
CANSVVVTTEAFF	TRBV2*00	nan	TRBJ1-1*00	0	nan	nan	nan	1	0.0024232437540892236	0.0	0.0	0.0	0.0	0.0	0.0	0.0	0.0	0.0	0.0	0.0	0.0	0.0	0.0	0.0	0.0	0.0024232437540892236	0.0	0.0	0.0	0.0	0.0	0.0	0.0	0.0	0.0	0.0	0.0	0.0	0.0	0.0	0.0
CANSWNRGRSYNEQFF	TRBV6-5*00	TRBD1*00	TRBJ2-1*00	0	nan	nan	nan	1	0.002680533962365303	0.0	0.0	0.0	0.0	0.0	0.0	0.0	0.0	0.0	0.0	0.0	0.0	0.0	0.002680533962365303	0.0	0.0	0.0	0.0	0.0	0.0	0.0	0.0	0.0	0.0	0.0	0.0	0.0	0.0	0.0	0.0	0.0	0.0
CANSYFNLIDTQYF	TRBV6-3*00	nan	TRBJ2-3*00	0	nan	nan	nan	1	0.0027456687076137395	0.0	0.0	0.0	0.0	0.0	0.0	0.0	0.0	0.0	0.0	0.0	0.0	0.0	0.0	0.0	0.0	0.0	0.0	0.0	0.0	0.0	0.0	0.0	0.0	0.0	0.0027456687076137395	0.0	0.0	0.0	0.0	0.0	0.0
CANSYGTAYEQYF	TRBV7-3*00	TRBD1*00	TRBJ2-7*00	0	nan	nan	nan	1	0.005808550185873606	0.0	0.0	0.0	0.0	0.0	0.0	0.0	0.0	0.0	0.0	0.0	0.0	0.0	0.0	0.0	0.005808550185873606	0.0	0.0	0.0	0.0	0.0	0.0	0.0	0.0	0.0	0.0	0.0	0.0	0.0	0.0	0.0	0.0
CANSYQRNTEAFF	TRBV7-2*00	nan	TRBJ1-1*00	0	nan	nan	nan	1	0.005342451116572284	0.0	0.0	0.0	0.0	0.0	0.0	0.0	0.0	0.0	0.0	0.0	0.0	0.0	0.0	0.0	0.0	0.0	0.0	0.0	0.0	0.0	0.0	0.0	0.0	0.0	0.0	0.0	0.0	0.0	0.0	0.0	0.005342451116572284
CANSYRQASDTQYF	TRBV5-1*00	TRBD1*00	TRBJ2-3*00	0	nan	nan	nan	1	0.004565167769915544	0.0	0.0	0.0	0.0	0.0	0.0	0.0	0.0	0.0	0.0	0.0	0.0	0.0	0.0	0.0	0.0	0.0	0.0	0.0	0.0	0.0	0.0	0.004565167769915544	0.0	0.0	0.0	0.0	0.0	0.0	0.0	0.0	0.0
CANSYSKLQGQFF	TRBV6-5*00	nan	TRBJ2-1*00	0	nan	nan	nan	1	0.0023188943511733605	0.0023188943511733605	0.0	0.0	0.0	0.0	0.0	0.0	0.0	0.0	0.0	0.0	0.0	0.0	0.0	0.0	0.0	0.0	0.0	0.0	0.0	0.0	0.0	0.0	0.0	0.0	0.0	0.0	0.0	0.0	0.0	0.0	0.0
CANTAGGSTDTQYF	TRBV12-3*00,TRBV12-4*00	TRBD2*00,TRBD1*00	TRBJ2-3*00	0	nan	nan	nan	1	0.004805612955932529	0.0	0.0	0.0	0.0	0.0	0.0	0.0	0.0	0.0	0.0	0.0	0.0	0.0	0.0	0.0	0.0	0.0	0.0	0.0	0.0	0.0	0.0	0.0	0.0	0.0	0.0	0.0	0.0	0.0	0.004805612955932529	0.0	0.0
CANTGGAFGYTF	TRBV25-1*00	TRBD1*00	TRBJ1-2*00	0	nan	nan	nan	1	0.0028035549076228664	0.0	0.0	0.0	0.0	0.0	0.0	0.0028035549076228664	0.0	0.0	0.0	0.0	0.0	0.0	0.0	0.0	0.0	0.0	0.0	0.0	0.0	0.0	0.0	0.0	0.0	0.0	0.0	0.0	0.0	0.0	0.0	0.0	0.0
CANTNHGGVTRELFF	TRBV12-3*00	TRBD1*00,TRBD2*00	TRBJ2-2*00	0	nan	nan	nan	1	0.0028035549076228664	0.0	0.0	0.0	0.0	0.0	0.0	0.0028035549076228664	0.0	0.0	0.0	0.0	0.0	0.0	0.0	0.0	0.0	0.0	0.0	0.0	0.0	0.0	0.0	0.0	0.0	0.0	0.0	0.0	0.0	0.0	0.0	0.0	0.0
CANTPRGDPYNEQFF	TRBV19*00	TRBD1*00	TRBJ2-1*00	0	nan	nan	nan	1	0.0029776970491022245	0.0	0.0	0.0029776970491022245	0.0	0.0	0.0	0.0	0.0	0.0	0.0	0.0	0.0	0.0	0.0	0.0	0.0	0.0	0.0	0.0	0.0	0.0	0.0	0.0	0.0	0.0	0.0	0.0	0.0	0.0	0.0	0.0	0.0
CANTQSGGELFF	TRBV12-4*00,TRBV12-3*00	nan	TRBJ2-2*00	0	nan	nan	nan	1	0.0024191402375595707	0.0	0.0	0.0	0.0024191402375595707	0.0	0.0	0.0	0.0	0.0	0.0	0.0	0.0	0.0	0.0	0.0	0.0	0.0	0.0	0.0	0.0	0.0	0.0	0.0	0.0	0.0	0.0	0.0	0.0	0.0	0.0	0.0	0.0
CANTRSGGYTF	TRBV6-1*00	nan	TRBJ1-2*00	0	nan	nan	nan	1	0.003098757398283288	0.0	0.0	0.0	0.0	0.0	0.003098757398283288	0.0	0.0	0.0	0.0	0.0	0.0	0.0	0.0	0.0	0.0	0.0	0.0	0.0	0.0	0.0	0.0	0.0	0.0	0.0	0.0	0.0	0.0	0.0	0.0	0.0	0.0
CANTSLDTQYF	TRBV12-3*00,TRBV12-4*00	nan	TRBJ2-3*00	0	nan	nan	nan	1	0.004019615724736715	0.0	0.0	0.0	0.0	0.0	0.0	0.0	0.0	0.0	0.0	0.0	0.0	0.0	0.0	0.0	0.0	0.0	0.0	0.0	0.004019615724736715	0.0	0.0	0.0	0.0	0.0	0.0	0.0	0.0	0.0	0.0	0.0	0.0
CANYGGYGYTF	TRBV6-1*00	nan	TRBJ1-2*00	0	nan	nan	nan	1	0.0029776970491022245	0.0	0.0	0.0029776970491022245	0.0	0.0	0.0	0.0	0.0	0.0	0.0	0.0	0.0	0.0	0.0	0.0	0.0	0.0	0.0	0.0	0.0	0.0	0.0	0.0	0.0	0.0	0.0	0.0	0.0	0.0	0.0	0.0	0.0
CAPCEAWDTEAFF	TRBV24-1*00	nan	TRBJ1-1*00	0	nan	nan	nan	1	0.011617100371747211	0.0	0.0	0.0	0.0	0.0	0.0	0.0	0.0	0.0	0.0	0.0	0.0	0.0	0.0	0.0	0.011617100371747211	0.0	0.0	0.0	0.0	0.0	0.0	0.0	0.0	0.0	0.0	0.0	0.0	0.0	0.0	0.0	0.0
CAPDRGLQETQYF	TRBV30*00	TRBD1*00	TRBJ2-5*00	0	nan	nan	nan	1	0.0027456687076137395	0.0	0.0	0.0	0.0	0.0	0.0	0.0	0.0	0.0	0.0	0.0	0.0	0.0	0.0	0.0	0.0	0.0	0.0	0.0	0.0	0.0	0.0	0.0	0.0	0.0	0.0027456687076137395	0.0	0.0	0.0	0.0	0.0	0.0
CAPDRVEQYF	TRBV6-9*00	TRBD1*00	TRBJ2-7*00	0	nan	nan	nan	1	0.005808550185873606	0.0	0.0	0.0	0.0	0.0	0.0	0.0	0.0	0.0	0.0	0.0	0.0	0.0	0.0	0.0	0.005808550185873606	0.0	0.0	0.0	0.0	0.0	0.0	0.0	0.0	0.0	0.0	0.0	0.0	0.0	0.0	0.0	0.0
CAPEEATDNEQFF	TRBV2*00	TRBD2*00	TRBJ2-1*00	0	nan	nan	nan	1	0.009692975016356895	0.0	0.0	0.0	0.0	0.0	0.0	0.0	0.0	0.0	0.0	0.0	0.0	0.0	0.0	0.0	0.0	0.009692975016356895	0.0	0.0	0.0	0.0	0.0	0.0	0.0	0.0	0.0	0.0	0.0	0.0	0.0	0.0	0.0
CAPGAFTQYF	TRBV23-1*00	TRBD1*00	TRBJ2-3*00	0	nan	nan	nan	1	0.011617100371747211	0.0	0.0	0.0	0.0	0.0	0.0	0.0	0.0	0.0	0.0	0.0	0.0	0.0	0.0	0.0	0.011617100371747211	0.0	0.0	0.0	0.0	0.0	0.0	0.0	0.0	0.0	0.0	0.0	0.0	0.0	0.0	0.0	0.0
CAPGGDRPYEQYF	TRBV7-7*00	TRBD1*00,TRBD2*00	TRBJ2-7*00	0	nan	nan	nan	1	0.0072827907654213105	0.0	0.0	0.0	0.0	0.0	0.0	0.0	0.0	0.0	0.0	0.0	0.0	0.0	0.0	0.0	0.0	0.0	0.0	0.0	0.0	0.0	0.0072827907654213105	0.0	0.0	0.0	0.0	0.0	0.0	0.0	0.0	0.0	0.0
CAPKGHSPLHF	TRBV10-3*00	TRBD1*00,TRBD2*00	TRBJ1-6*00	0	nan	nan	nan	1	0.006461617989144482	0.0	0.0	0.0	0.0	0.0	0.0	0.0	0.0	0.0	0.0	0.0	0.0	0.0	0.0	0.0	0.0	0.0	0.0	0.0	0.0	0.0	0.0	0.0	0.006461617989144482	0.0	0.0	0.0	0.0	0.0	0.0	0.0	0.0
CAPKQVRSDAQYF	TRBV10-3*00	TRBD1*00	TRBJ2-3*00	0	nan	nan	nan	1	0.0024191402375595707	0.0	0.0	0.0	0.0024191402375595707	0.0	0.0	0.0	0.0	0.0	0.0	0.0	0.0	0.0	0.0	0.0	0.0	0.0	0.0	0.0	0.0	0.0	0.0	0.0	0.0	0.0	0.0	0.0	0.0	0.0	0.0	0.0	0.0
CAPKQVRSDMQYF	TRBV10-3*00	TRBD1*00	TRBJ2-3*00	0	nan	nan	nan	1	0.0023188943511733605	0.0023188943511733605	0.0	0.0	0.0	0.0	0.0	0.0	0.0	0.0	0.0	0.0	0.0	0.0	0.0	0.0	0.0	0.0	0.0	0.0	0.0	0.0	0.0	0.0	0.0	0.0	0.0	0.0	0.0	0.0	0.0	0.0	0.0
CAPKQVRSDTQYF	TRBV10-3*00	TRBD1*00	TRBJ2-3*00	0	nan	nan	nan	15	1.3163078448898704	0.05333457007698731	0.060811397793415	0.06550933508024893	0.05564022546387014	0.11906786868515053	0.09606147934678194	0.12615997084302896	0.13989169675090252	0.11246434057493966	0.0702264803992877	0.10861925755542778	0.0	0.0	0.07773548490859379	0.058258083309059114	0.0	0.0	0.0	0.0	0.0	0.0	0.0	0.0	0.0	0.0	0.0	0.08704843623702045	0.0	0.0	0.0	0.0	0.08547921786515654
CAPLYGRGVSYNEQFF	TRBV27*00	TRBD1*00,TRBD2*00	TRBJ2-1*00	0	nan	nan	nan	1	0.021444271698922424	0.0	0.0	0.0	0.0	0.0	0.0	0.0	0.0	0.0	0.0	0.0	0.0	0.0	0.021444271698922424	0.0	0.0	0.0	0.0	0.0	0.0	0.0	0.0	0.0	0.0	0.0	0.0	0.0	0.0	0.0	0.0	0.0	0.0
CAPPPGRLYGYTF	TRBV21-1*00	TRBD1*00,TRBD2*00	TRBJ1-2*00	0	nan	nan	nan	1	0.005342451116572284	0.0	0.0	0.0	0.0	0.0	0.0	0.0	0.0	0.0	0.0	0.0	0.0	0.0	0.0	0.0	0.0	0.0	0.0	0.0	0.0	0.0	0.0	0.0	0.0	0.0	0.0	0.0	0.0	0.0	0.0	0.0	0.005342451116572284
CAPRAHSLPCKNIQYF	TRBV30*00	TRBD2*00	TRBJ2-4*00	0	nan	nan	nan	1	0.007011147724882563	0.0	0.0	0.0	0.0	0.0	0.0	0.0	0.0	0.0	0.0	0.0	0.0	0.0	0.0	0.0	0.0	0.0	0.0	0.0	0.0	0.007011147724882563	0.0	0.0	0.0	0.0	0.0	0.0	0.0	0.0	0.0	0.0	0.0
CAPRGLAGELFF	TRBV7-9*00	TRBD1*00	TRBJ2-2*00	0	nan	nan	nan	1	0.004252423881612519	0.0	0.0	0.0	0.0	0.004252423881612519	0.0	0.0	0.0	0.0	0.0	0.0	0.0	0.0	0.0	0.0	0.0	0.0	0.0	0.0	0.0	0.0	0.0	0.0	0.0	0.0	0.0	0.0	0.0	0.0	0.0	0.0	0.0
CAPRTGGSNEKLFF	TRBV3-1*00	TRBD1*00	TRBJ1-4*00	0	nan	nan	nan	1	0.0028388928317956003	0.0	0.0	0.0	0.0	0.0	0.0	0.0	0.0	0.0	0.0	0.0	0.0	0.0	0.0	0.0	0.0	0.0	0.0	0.0028388928317956003	0.0	0.0	0.0	0.0	0.0	0.0	0.0	0.0	0.0	0.0	0.0	0.0	0.0
CAPRTSGYYEQYF	TRBV30*00	TRBD2*00	TRBJ2-7*00	0	nan	nan	nan	1	0.011617100371747211	0.0	0.0	0.0	0.0	0.0	0.0	0.0	0.0	0.0	0.0	0.0	0.0	0.0	0.0	0.0	0.011617100371747211	0.0	0.0	0.0	0.0	0.0	0.0	0.0	0.0	0.0	0.0	0.0	0.0	0.0	0.0	0.0	0.0
CAPSDAKSEQYF	TRBV6-2*00,TRBV6-3*00	nan	TRBJ2-7*00	0	nan	nan	nan	1	0.004846487508178447	0.0	0.0	0.0	0.0	0.0	0.0	0.0	0.0	0.0	0.0	0.0	0.0	0.0	0.0	0.0	0.0	0.004846487508178447	0.0	0.0	0.0	0.0	0.0	0.0	0.0	0.0	0.0	0.0	0.0	0.0	0.0	0.0	0.0
[truncated: 59,839 more rows]
